# Supplementary material for: Large-scale metabolomic profiling and incident non-alcoholic fatty liver disease
Source: iScience. 2023 Jun 14;26(7):107127. doi: 10.1016/j.isci.2023.107127 (PMC10339047; doi:10.1016/j.isci.2023.107127)
Supplement: Table S1. Cox Hazard ratio results for all 170 metabolic factors on NAFLD adjusted for age enrollment, ethnicity, sex, medicine, smoking, alcohol, Townsend deprivation index, waist circumference. Related to STAR methods [file mmc2.xlsx]

## Sheet: Sheet1
exposure	exposure_long	outcome	outcome_long	HR	lci	uci	pval	cov_inc
Acetate	Acetate	NAFLD	Non-alcoholic fatty liver disease	1.0687	1.05208	1.08559	9.92643e-17	+ age_enrollment + eth + sex + med + smoking + alcohol + townsend + WC
Acetoacetate	Acetoacetate	NAFLD	Non-alcoholic fatty liver disease	1.02537	0.986279	1.06602	0.206456	+ age_enrollment + eth + sex + med + smoking + alcohol + townsend + WC
Acetone	Acetone	NAFLD	Non-alcoholic fatty liver disease	1.05215	1.02062	1.08465	0.00105789	+ age_enrollment + eth + sex + med + smoking + alcohol + townsend + WC
Ala	Alanine	NAFLD	Non-alcoholic fatty liver disease	1.14319	1.09818	1.19005	6.61267e-11	+ age_enrollment + eth + sex + med + smoking + alcohol + townsend + WC
Albumin	Albumin	NAFLD	Non-alcoholic fatty liver disease	0.995259	0.952297	1.04016	0.832821	+ age_enrollment + eth + sex + med + smoking + alcohol + townsend + WC
ApoA1	Apolipoprotein A1	NAFLD	Non-alcoholic fatty liver disease	1.01891	0.967227	1.07336	0.480578	+ age_enrollment + eth + sex + med + smoking + alcohol + townsend + WC
ApoB	Apolipoprotein B	NAFLD	Non-alcoholic fatty liver disease	0.989654	0.946401	1.03488	0.648313	+ age_enrollment + eth + sex + med + smoking + alcohol + townsend + WC
Cholines	Total cholines	NAFLD	Non-alcoholic fatty liver disease	1.07361	1.02368	1.12596	0.00346056	+ age_enrollment + eth + sex + med + smoking + alcohol + townsend + WC
Citrate	Citrate	NAFLD	Non-alcoholic fatty liver disease	1.03262	0.990667	1.07636	0.129288	+ age_enrollment + eth + sex + med + smoking + alcohol + townsend + WC
Clinical_LDL_C	Clinical LDL cholesterol	NAFLD	Non-alcoholic fatty liver disease	0.906694	0.866148	0.949138	2.71278e-05	+ age_enrollment + eth + sex + med + smoking + alcohol + townsend + WC
Creatinine	Creatinine	NAFLD	Non-alcoholic fatty liver disease	1.00675	0.968733	1.04626	0.731967	+ age_enrollment + eth + sex + med + smoking + alcohol + townsend + WC
DHA	Docosahexaenoic acid	NAFLD	Non-alcoholic fatty liver disease	0.930132	0.885799	0.976684	0.0036513	+ age_enrollment + eth + sex + med + smoking + alcohol + townsend + WC
Gln	Glutamine	NAFLD	Non-alcoholic fatty liver disease	0.868597	0.831434	0.907422	2.71272e-10	+ age_enrollment + eth + sex + med + smoking + alcohol + townsend + WC
Glucose	Glucose	NAFLD	Non-alcoholic fatty liver disease	1.08384	1.05433	1.11417	1.09231e-08	+ age_enrollment + eth + sex + med + smoking + alcohol + townsend + WC
Gly	Glycine	NAFLD	Non-alcoholic fatty liver disease	0.811761	0.769014	0.856883	4.15756e-14	+ age_enrollment + eth + sex + med + smoking + alcohol + townsend + WC
GlycA	Glycoprotein acetyls	NAFLD	Non-alcoholic fatty liver disease	1.19142	1.13976	1.24542	9.60572e-15	+ age_enrollment + eth + sex + med + smoking + alcohol + townsend + WC
HDL_C	HDL cholesterol	NAFLD	Non-alcoholic fatty liver disease	0.856315	0.807388	0.908207	2.37306e-07	+ age_enrollment + eth + sex + med + smoking + alcohol + townsend + WC
HDL_CE	Cholesteryl esters in HDL	NAFLD	Non-alcoholic fatty liver disease	0.836676	0.789152	0.887062	2.27941e-09	+ age_enrollment + eth + sex + med + smoking + alcohol + townsend + WC
HDL_FC	Free cholesterol in HDL	NAFLD	Non-alcoholic fatty liver disease	0.949878	0.896744	1.00616	0.0799748	+ age_enrollment + eth + sex + med + smoking + alcohol + townsend + WC
HDL_L	Total lipids in HDL	NAFLD	Non-alcoholic fatty liver disease	0.986695	0.933974	1.04239	0.63261	+ age_enrollment + eth + sex + med + smoking + alcohol + townsend + WC
HDL_P	Concentration of HDL particles	NAFLD	Non-alcoholic fatty liver disease	0.983595	0.935837	1.03379	0.514828	+ age_enrollment + eth + sex + med + smoking + alcohol + townsend + WC
HDL_PL	Phospholipids in HDL	NAFLD	Non-alcoholic fatty liver disease	1.04584	0.992259	1.10232	0.0948461	+ age_enrollment + eth + sex + med + smoking + alcohol + townsend + WC
HDL_TG	Triglycerides in HDL	NAFLD	Non-alcoholic fatty liver disease	1.29046	1.24519	1.33739	1.69804e-44	+ age_enrollment + eth + sex + med + smoking + alcohol + townsend + WC
HDL_size	Average diameter for HDL particles	NAFLD	Non-alcoholic fatty liver disease	0.885608	0.835365	0.938873	4.57011e-05	+ age_enrollment + eth + sex + med + smoking + alcohol + townsend + WC
His	Histidine	NAFLD	Non-alcoholic fatty liver disease	1.02107	0.979376	1.06454	0.326944	+ age_enrollment + eth + sex + med + smoking + alcohol + townsend + WC
IDL_C	Cholesterol in IDL	NAFLD	Non-alcoholic fatty liver disease	0.897848	0.855779	0.941986	1.07818e-05	+ age_enrollment + eth + sex + med + smoking + alcohol + townsend + WC
IDL_CE	Cholesteryl esters in IDL	NAFLD	Non-alcoholic fatty liver disease	0.901836	0.859591	0.946157	2.43152e-05	+ age_enrollment + eth + sex + med + smoking + alcohol + townsend + WC
IDL_FC	Free cholesterol in IDL	NAFLD	Non-alcoholic fatty liver disease	0.892978	0.851391	0.936597	3.2884e-06	+ age_enrollment + eth + sex + med + smoking + alcohol + townsend + WC
IDL_L	Total lipids in IDL	NAFLD	Non-alcoholic fatty liver disease	0.943806	0.900137	0.989593	0.0167219	+ age_enrollment + eth + sex + med + smoking + alcohol + townsend + WC
IDL_P	Concentration of IDL particles	NAFLD	Non-alcoholic fatty liver disease	0.960019	0.917217	1.00482	0.0795399	+ age_enrollment + eth + sex + med + smoking + alcohol + townsend + WC
IDL_PL	Phospholipids in IDL	NAFLD	Non-alcoholic fatty liver disease	0.949523	0.905586	0.995592	0.0321364	+ age_enrollment + eth + sex + med + smoking + alcohol + townsend + WC
IDL_TG	Triglycerides in IDL	NAFLD	Non-alcoholic fatty liver disease	1.26767	1.22382	1.3131	8.38621e-40	+ age_enrollment + eth + sex + med + smoking + alcohol + townsend + WC
Ile	Isoleucine	NAFLD	Non-alcoholic fatty liver disease	1.07659	1.0339	1.12104	0.000349996	+ age_enrollment + eth + sex + med + smoking + alcohol + townsend + WC
LA	Linoleic acid	NAFLD	Non-alcoholic fatty liver disease	0.983387	0.940167	1.02859	0.465045	+ age_enrollment + eth + sex + med + smoking + alcohol + townsend + WC
LDL_C	LDL cholesterol	NAFLD	Non-alcoholic fatty liver disease	0.933417	0.892154	0.976589	0.00281822	+ age_enrollment + eth + sex + med + smoking + alcohol + townsend + WC
LDL_CE	Cholesteryl esters in LDL	NAFLD	Non-alcoholic fatty liver disease	0.959329	0.917343	1.00324	0.0689993	+ age_enrollment + eth + sex + med + smoking + alcohol + townsend + WC
LDL_FC	Free cholesterol in LDL	NAFLD	Non-alcoholic fatty liver disease	0.866914	0.827713	0.907971	1.45554e-09	+ age_enrollment + eth + sex + med + smoking + alcohol + townsend + WC
LDL_L	Total lipids in LDL	NAFLD	Non-alcoholic fatty liver disease	0.958158	0.916082	1.00217	0.0621116	+ age_enrollment + eth + sex + med + smoking + alcohol + townsend + WC
LDL_P	Concentration of LDL particles	NAFLD	Non-alcoholic fatty liver disease	0.97295	0.93036	1.01749	0.22986	+ age_enrollment + eth + sex + med + smoking + alcohol + townsend + WC
LDL_PL	Phospholipids in LDL	NAFLD	Non-alcoholic fatty liver disease	0.944346	0.902782	0.987822	0.0126497	+ age_enrollment + eth + sex + med + smoking + alcohol + townsend + WC
LDL_TG	Triglycerides in LDL	NAFLD	Non-alcoholic fatty liver disease	1.25823	1.21542	1.30255	1.14786e-38	+ age_enrollment + eth + sex + med + smoking + alcohol + townsend + WC
LDL_size	Average diameter for LDL particles	NAFLD	Non-alcoholic fatty liver disease	0.849535	0.814887	0.885656	1.64893e-14	+ age_enrollment + eth + sex + med + smoking + alcohol + townsend + WC
L_HDL_C	Cholesterol in large HDL	NAFLD	Non-alcoholic fatty liver disease	0.786039	0.73671	0.838671	3.32761e-13	+ age_enrollment + eth + sex + med + smoking + alcohol + townsend + WC
L_HDL_CE	Cholesteryl esters in large HDL	NAFLD	Non-alcoholic fatty liver disease	0.769908	0.721409	0.821668	3.36167e-15	+ age_enrollment + eth + sex + med + smoking + alcohol + townsend + WC
L_HDL_FC	Free cholesterol in large HDL	NAFLD	Non-alcoholic fatty liver disease	0.852715	0.800945	0.907832	6.16935e-07	+ age_enrollment + eth + sex + med + smoking + alcohol + townsend + WC
L_HDL_L	Total lipids in large HDL	NAFLD	Non-alcoholic fatty liver disease	0.85481	0.803107	0.90984	8.29917e-07	+ age_enrollment + eth + sex + med + smoking + alcohol + townsend + WC
L_HDL_P	Concentration of large HDL particles	NAFLD	Non-alcoholic fatty liver disease	0.836091	0.784887	0.890637	2.82676e-08	+ age_enrollment + eth + sex + med + smoking + alcohol + townsend + WC
L_HDL_PL	Phospholipids in large HDL	NAFLD	Non-alcoholic fatty liver disease	0.901799	0.849321	0.95752	0.000727418	+ age_enrollment + eth + sex + med + smoking + alcohol + townsend + WC
L_HDL_TG	Triglycerides in large HDL	NAFLD	Non-alcoholic fatty liver disease	1.22724	1.18137	1.2749	5.91645e-26	+ age_enrollment + eth + sex + med + smoking + alcohol + townsend + WC
L_LDL_C	Cholesterol in large LDL	NAFLD	Non-alcoholic fatty liver disease	0.913074	0.872016	0.956065	0.000107081	+ age_enrollment + eth + sex + med + smoking + alcohol + townsend + WC
L_LDL_CE	Cholesteryl esters in large LDL	NAFLD	Non-alcoholic fatty liver disease	0.932198	0.89067	0.975661	0.00253029	+ age_enrollment + eth + sex + med + smoking + alcohol + townsend + WC
L_LDL_FC	Free cholesterol in large LDL	NAFLD	Non-alcoholic fatty liver disease	0.863653	0.823948	0.905271	1.03101e-09	+ age_enrollment + eth + sex + med + smoking + alcohol + townsend + WC
L_LDL_L	Total lipids in large LDL	NAFLD	Non-alcoholic fatty liver disease	0.939832	0.897929	0.983691	0.00766273	+ age_enrollment + eth + sex + med + smoking + alcohol + townsend + WC
L_LDL_P	Concentration of large LDL particles	NAFLD	Non-alcoholic fatty liver disease	0.951154	0.909185	0.99506	0.0296258	+ age_enrollment + eth + sex + med + smoking + alcohol + townsend + WC
L_LDL_PL	Phospholipids in large LDL	NAFLD	Non-alcoholic fatty liver disease	0.925698	0.88436	0.968969	0.000925031	+ age_enrollment + eth + sex + med + smoking + alcohol + townsend + WC
L_LDL_TG	Triglycerides in large LDL	NAFLD	Non-alcoholic fatty liver disease	1.26101	1.21773	1.30583	1.00368e-38	+ age_enrollment + eth + sex + med + smoking + alcohol + townsend + WC
L_VLDL_C	Cholesterol in large VLDL	NAFLD	Non-alcoholic fatty liver disease	1.17177	1.12299	1.22267	2.73586e-13	+ age_enrollment + eth + sex + med + smoking + alcohol + townsend + WC
L_VLDL_CE	Cholesteryl esters in large VLDL	NAFLD	Non-alcoholic fatty liver disease	1.1252	1.07737	1.17515	1.02502e-07	+ age_enrollment + eth + sex + med + smoking + alcohol + townsend + WC
L_VLDL_FC	Free cholesterol in large VLDL	NAFLD	Non-alcoholic fatty liver disease	1.20942	1.16055	1.26034	1.63618e-19	+ age_enrollment + eth + sex + med + smoking + alcohol + townsend + WC
L_VLDL_L	Total lipids in large VLDL	NAFLD	Non-alcoholic fatty liver disease	1.19988	1.15233	1.24938	1.00971e-18	+ age_enrollment + eth + sex + med + smoking + alcohol + townsend + WC
L_VLDL_P	Concentration of large VLDL particles	NAFLD	Non-alcoholic fatty liver disease	1.21367	1.16607	1.26322	2.41281e-21	+ age_enrollment + eth + sex + med + smoking + alcohol + townsend + WC
L_VLDL_PL	Phospholipids in large VLDL	NAFLD	Non-alcoholic fatty liver disease	1.22482	1.17617	1.27549	1.05859e-22	+ age_enrollment + eth + sex + med + smoking + alcohol + townsend + WC
L_VLDL_TG	Triglycerides in large VLDL	NAFLD	Non-alcoholic fatty liver disease	1.19285	1.14701	1.24051	1.13552e-18	+ age_enrollment + eth + sex + med + smoking + alcohol + townsend + WC
Lactate	Lactate	NAFLD	Non-alcoholic fatty liver disease	1.04831	1.00534	1.09313	0.0271568	+ age_enrollment + eth + sex + med + smoking + alcohol + townsend + WC
Leu	Leucine	NAFLD	Non-alcoholic fatty liver disease	1.08278	1.03881	1.12861	0.000169704	+ age_enrollment + eth + sex + med + smoking + alcohol + townsend + WC
MUFA	Monounsaturated fatty acids	NAFLD	Non-alcoholic fatty liver disease	1.23214	1.18812	1.27778	2.37908e-29	+ age_enrollment + eth + sex + med + smoking + alcohol + townsend + WC
M_HDL_C	Cholesterol in medium HDL	NAFLD	Non-alcoholic fatty liver disease	0.959055	0.91005	1.0107	0.118211	+ age_enrollment + eth + sex + med + smoking + alcohol + townsend + WC
M_HDL_CE	Cholesteryl esters in medium HDL	NAFLD	Non-alcoholic fatty liver disease	0.949181	0.900968	0.999974	0.0498844	+ age_enrollment + eth + sex + med + smoking + alcohol + townsend + WC
M_HDL_FC	Free cholesterol in medium HDL	NAFLD	Non-alcoholic fatty liver disease	1.01522	0.963142	1.07011	0.57399	+ age_enrollment + eth + sex + med + smoking + alcohol + townsend + WC
M_HDL_L	Total lipids in medium HDL	NAFLD	Non-alcoholic fatty liver disease	1.06628	1.01473	1.12045	0.0111333	+ age_enrollment + eth + sex + med + smoking + alcohol + townsend + WC
M_HDL_P	Concentration of medium HDL particles	NAFLD	Non-alcoholic fatty liver disease	1.02848	0.97731	1.08232	0.280845	+ age_enrollment + eth + sex + med + smoking + alcohol + townsend + WC
M_HDL_PL	Phospholipids in medium HDL	NAFLD	Non-alcoholic fatty liver disease	1.11876	1.06661	1.17346	4.0748e-06	+ age_enrollment + eth + sex + med + smoking + alcohol + townsend + WC
M_HDL_TG	Triglycerides in medium HDL	NAFLD	Non-alcoholic fatty liver disease	1.30214	1.25516	1.35088	4.89979e-45	+ age_enrollment + eth + sex + med + smoking + alcohol + townsend + WC
M_LDL_C	Cholesterol in medium LDL	NAFLD	Non-alcoholic fatty liver disease	0.972503	0.930354	1.01656	0.217437	+ age_enrollment + eth + sex + med + smoking + alcohol + townsend + WC
M_LDL_CE	Cholesteryl esters in medium LDL	NAFLD	Non-alcoholic fatty liver disease	1.00626	0.96299	1.05147	0.780866	+ age_enrollment + eth + sex + med + smoking + alcohol + townsend + WC
M_LDL_FC	Free cholesterol in medium LDL	NAFLD	Non-alcoholic fatty liver disease	0.885788	0.846686	0.926697	1.40344e-07	+ age_enrollment + eth + sex + med + smoking + alcohol + townsend + WC
M_LDL_L	Total lipids in medium LDL	NAFLD	Non-alcoholic fatty liver disease	0.993189	0.95036	1.03795	0.761211	+ age_enrollment + eth + sex + med + smoking + alcohol + townsend + WC
M_LDL_P	Concentration of medium LDL particles	NAFLD	Non-alcoholic fatty liver disease	1.00349	0.960151	1.04878	0.87713	+ age_enrollment + eth + sex + med + smoking + alcohol + townsend + WC
M_LDL_PL	Phospholipids in medium LDL	NAFLD	Non-alcoholic fatty liver disease	0.977896	0.935555	1.02215	0.322286	+ age_enrollment + eth + sex + med + smoking + alcohol + townsend + WC
M_LDL_TG	Triglycerides in medium LDL	NAFLD	Non-alcoholic fatty liver disease	1.24946	1.20722	1.29318	6.51675e-37	+ age_enrollment + eth + sex + med + smoking + alcohol + townsend + WC
M_VLDL_C	Cholesterol in medium VLDL	NAFLD	Non-alcoholic fatty liver disease	0.930429	0.888485	0.974354	0.00218513	+ age_enrollment + eth + sex + med + smoking + alcohol + townsend + WC
M_VLDL_CE	Cholesteryl esters in medium VLDL	NAFLD	Non-alcoholic fatty liver disease	0.872014	0.831905	0.914057	1.19511e-08	+ age_enrollment + eth + sex + med + smoking + alcohol + townsend + WC
M_VLDL_FC	Free cholesterol in medium VLDL	NAFLD	Non-alcoholic fatty liver disease	1.01402	0.97001	1.06003	0.538512	+ age_enrollment + eth + sex + med + smoking + alcohol + townsend + WC
M_VLDL_L	Total lipids in medium VLDL	NAFLD	Non-alcoholic fatty liver disease	1.09441	1.04849	1.14233	3.70207e-05	+ age_enrollment + eth + sex + med + smoking + alcohol + townsend + WC
M_VLDL_P	Concentration of medium VLDL particles	NAFLD	Non-alcoholic fatty liver disease	1.05858	1.01361	1.10556	0.0101644	+ age_enrollment + eth + sex + med + smoking + alcohol + townsend + WC
M_VLDL_PL	Phospholipids in medium VLDL	NAFLD	Non-alcoholic fatty liver disease	1.05621	1.01126	1.10315	0.0137058	+ age_enrollment + eth + sex + med + smoking + alcohol + townsend + WC
M_VLDL_TG	Triglycerides in medium VLDL	NAFLD	Non-alcoholic fatty liver disease	1.17786	1.13129	1.22634	1.81562e-15	+ age_enrollment + eth + sex + med + smoking + alcohol + townsend + WC
Omega_3	Omega-3 fatty acids	NAFLD	Non-alcoholic fatty liver disease	1.03897	0.994371	1.08556	0.0876769	+ age_enrollment + eth + sex + med + smoking + alcohol + townsend + WC
Omega_6	Omega-6 fatty acids	NAFLD	Non-alcoholic fatty liver disease	1.00318	0.959326	1.04904	0.889343	+ age_enrollment + eth + sex + med + smoking + alcohol + townsend + WC
Omega_6_by_Omega_3	Ratio of omega-6 fatty acids to omega-3 fatty acids	NAFLD	Non-alcoholic fatty liver disease	0.983201	0.938152	1.03041	0.478954	+ age_enrollment + eth + sex + med + smoking + alcohol + townsend + WC
PUFA	Polyunsaturated fatty acids	NAFLD	Non-alcoholic fatty liver disease	1.01404	0.969839	1.06026	0.539726	+ age_enrollment + eth + sex + med + smoking + alcohol + townsend + WC
PUFA_pct	Ratio of polyunsaturated fatty acids to total fatty acids	NAFLD	Non-alcoholic fatty liver disease	0.706571	0.678084	0.736255	1.81854e-61	+ age_enrollment + eth + sex + med + smoking + alcohol + townsend + WC
Phe	Phenylalanine	NAFLD	Non-alcoholic fatty liver disease	1.06663	1.03272	1.10166	9.10973e-05	+ age_enrollment + eth + sex + med + smoking + alcohol + townsend + WC
Phosphatidylc	Phosphatidylcholines	NAFLD	Non-alcoholic fatty liver disease	1.10666	1.05542	1.16039	2.78756e-05	+ age_enrollment + eth + sex + med + smoking + alcohol + townsend + WC
Phosphoglyc	Phosphoglycerides	NAFLD	Non-alcoholic fatty liver disease	1.12844	1.07771	1.18155	2.6176e-07	+ age_enrollment + eth + sex + med + smoking + alcohol + townsend + WC
Pyruvate	Pyruvate	NAFLD	Non-alcoholic fatty liver disease	0.991544	0.945766	1.03954	0.724749	+ age_enrollment + eth + sex + med + smoking + alcohol + townsend + WC
Remnant_C	Remnant cholesterol (non-HDL, non-LDL -cholesterol)	NAFLD	Non-alcoholic fatty liver disease	1.01152	0.966905	1.05819	0.6187	+ age_enrollment + eth + sex + med + smoking + alcohol + townsend + WC
SFA	Saturated fatty acids	NAFLD	Non-alcoholic fatty liver disease	1.23678	1.19276	1.28242	1.42066e-30	+ age_enrollment + eth + sex + med + smoking + alcohol + townsend + WC
S_HDL_C	Cholesterol in small HDL	NAFLD	Non-alcoholic fatty liver disease	1.00162	0.957923	1.04731	0.943324	+ age_enrollment + eth + sex + med + smoking + alcohol + townsend + WC
S_HDL_CE	Cholesteryl esters in small HDL	NAFLD	Non-alcoholic fatty liver disease	0.966318	0.924251	1.0103	0.131365	+ age_enrollment + eth + sex + med + smoking + alcohol + townsend + WC
S_HDL_FC	Free cholesterol in small HDL	NAFLD	Non-alcoholic fatty liver disease	1.11503	1.06667	1.16558	1.4896e-06	+ age_enrollment + eth + sex + med + smoking + alcohol + townsend + WC
S_HDL_L	Total lipids in small HDL	NAFLD	Non-alcoholic fatty liver disease	1.14547	1.09635	1.1968	1.25324e-09	+ age_enrollment + eth + sex + med + smoking + alcohol + townsend + WC
S_HDL_P	Concentration of small HDL particles	NAFLD	Non-alcoholic fatty liver disease	1.03059	0.985804	1.07741	0.183778	+ age_enrollment + eth + sex + med + smoking + alcohol + townsend + WC
S_HDL_PL	Phospholipids in small HDL	NAFLD	Non-alcoholic fatty liver disease	1.17644	1.1265	1.22859	2.10001e-13	+ age_enrollment + eth + sex + med + smoking + alcohol + townsend + WC
S_HDL_TG	Triglycerides in small HDL	NAFLD	Non-alcoholic fatty liver disease	1.3266	1.2766	1.37856	4.04997e-47	+ age_enrollment + eth + sex + med + smoking + alcohol + townsend + WC
S_LDL_C	Cholesterol in small LDL	NAFLD	Non-alcoholic fatty liver disease	0.958914	0.917243	1.00248	0.0642061	+ age_enrollment + eth + sex + med + smoking + alcohol + townsend + WC
S_LDL_CE	Cholesteryl esters in small LDL	NAFLD	Non-alcoholic fatty liver disease	1.00498	0.961877	1.05001	0.824315	+ age_enrollment + eth + sex + med + smoking + alcohol + townsend + WC
S_LDL_FC	Free cholesterol in small LDL	NAFLD	Non-alcoholic fatty liver disease	0.850292	0.813212	0.889063	1.01303e-12	+ age_enrollment + eth + sex + med + smoking + alcohol + townsend + WC
S_LDL_L	Total lipids in small LDL	NAFLD	Non-alcoholic fatty liver disease	0.984879	0.942545	1.02911	0.4967	+ age_enrollment + eth + sex + med + smoking + alcohol + townsend + WC
S_LDL_P	Concentration of small LDL particles	NAFLD	Non-alcoholic fatty liver disease	1.02136	0.977601	1.06708	0.344135	+ age_enrollment + eth + sex + med + smoking + alcohol + townsend + WC
S_LDL_PL	Phospholipids in small LDL	NAFLD	Non-alcoholic fatty liver disease	0.954223	0.913133	0.997161	0.0369275	+ age_enrollment + eth + sex + med + smoking + alcohol + townsend + WC
S_LDL_TG	Triglycerides in small LDL	NAFLD	Non-alcoholic fatty liver disease	1.24395	1.20208	1.28728	7.96405e-36	+ age_enrollment + eth + sex + med + smoking + alcohol + townsend + WC
S_VLDL_C	Cholesterol in small VLDL	NAFLD	Non-alcoholic fatty liver disease	1.06065	1.01508	1.10827	0.00859486	+ age_enrollment + eth + sex + med + smoking + alcohol + townsend + WC
S_VLDL_CE	Cholesteryl esters in small VLDL	NAFLD	Non-alcoholic fatty liver disease	1.0886	1.04217	1.13709	0.000134639	+ age_enrollment + eth + sex + med + smoking + alcohol + townsend + WC
S_VLDL_FC	Free cholesterol in small VLDL	NAFLD	Non-alcoholic fatty liver disease	1.01171	0.967776	1.05764	0.607299	+ age_enrollment + eth + sex + med + smoking + alcohol + townsend + WC
S_VLDL_L	Total lipids in small VLDL	NAFLD	Non-alcoholic fatty liver disease	1.16205	1.11455	1.21157	1.74423e-12	+ age_enrollment + eth + sex + med + smoking + alcohol + townsend + WC
S_VLDL_P	Concentration of small VLDL particles	NAFLD	Non-alcoholic fatty liver disease	1.16718	1.12002	1.21633	2.04032e-13	+ age_enrollment + eth + sex + med + smoking + alcohol + townsend + WC
S_VLDL_PL	Phospholipids in small VLDL	NAFLD	Non-alcoholic fatty liver disease	1.07859	1.03289	1.12632	0.000615083	+ age_enrollment + eth + sex + med + smoking + alcohol + townsend + WC
S_VLDL_TG	Triglycerides in small VLDL	NAFLD	Non-alcoholic fatty liver disease	1.24137	1.19487	1.28968	1.26603e-28	+ age_enrollment + eth + sex + med + smoking + alcohol + townsend + WC
Sphingomyelins	Sphingomyelins	NAFLD	Non-alcoholic fatty liver disease	0.931312	0.886351	0.978555	0.00482258	+ age_enrollment + eth + sex + med + smoking + alcohol + townsend + WC
Total_BCAA	Total concentration of branched-chain amino acids (leucine + isoleucine + valine)	NAFLD	Non-alcoholic fatty liver disease	1.11146	1.06671	1.15809	4.66033e-07	+ age_enrollment + eth + sex + med + smoking + alcohol + townsend + WC
Total_C	Total cholesterol	NAFLD	Non-alcoholic fatty liver disease	0.936114	0.892851	0.981473	0.00624558	+ age_enrollment + eth + sex + med + smoking + alcohol + townsend + WC
Total_CE	Total esterified cholesterol	NAFLD	Non-alcoholic fatty liver disease	0.921521	0.8786	0.966538	0.000783577	+ age_enrollment + eth + sex + med + smoking + alcohol + townsend + WC
Total_FA	Total fatty acids	NAFLD	Non-alcoholic fatty liver disease	1.19038	1.14492	1.23766	1.77248e-18	+ age_enrollment + eth + sex + med + smoking + alcohol + townsend + WC
Total_FC	Total free cholesterol	NAFLD	Non-alcoholic fatty liver disease	0.969234	0.925539	1.01499	0.184268	+ age_enrollment + eth + sex + med + smoking + alcohol + townsend + WC
Total_L	Total lipids in lipoprotein particles	NAFLD	Non-alcoholic fatty liver disease	1.08973	1.04334	1.13819	0.00010837	+ age_enrollment + eth + sex + med + smoking + alcohol + townsend + WC
Total_P	Total concentration of lipoprotein particles	NAFLD	Non-alcoholic fatty liver disease	0.977379	0.930206	1.02694	0.364648	+ age_enrollment + eth + sex + med + smoking + alcohol + townsend + WC
Total_PL	Total phospholipids in lipoprotein particles	NAFLD	Non-alcoholic fatty liver disease	1.07825	1.02943	1.12939	0.0014397	+ age_enrollment + eth + sex + med + smoking + alcohol + townsend + WC
Total_TG	Total triglycerides	NAFLD	Non-alcoholic fatty liver disease	1.25145	1.20647	1.2981	3.08722e-33	+ age_enrollment + eth + sex + med + smoking + alcohol + townsend + WC
Tyr	Tyrosine	NAFLD	Non-alcoholic fatty liver disease	1.13848	1.09281	1.18606	5.34279e-10	+ age_enrollment + eth + sex + med + smoking + alcohol + townsend + WC
Unsaturation	Degree of unsaturation	NAFLD	Non-alcoholic fatty liver disease	0.72546	0.692746	0.75972	2.56712e-42	+ age_enrollment + eth + sex + med + smoking + alcohol + townsend + WC
VLDL_C	VLDL cholesterol	NAFLD	Non-alcoholic fatty liver disease	1.1018	1.05521	1.15044	1.09238e-05	+ age_enrollment + eth + sex + med + smoking + alcohol + townsend + WC
VLDL_CE	Cholesteryl esters in VLDL	NAFLD	Non-alcoholic fatty liver disease	1.06243	1.01673	1.11017	0.00693779	+ age_enrollment + eth + sex + med + smoking + alcohol + townsend + WC
VLDL_FC	Free cholesterol in VLDL	NAFLD	Non-alcoholic fatty liver disease	1.15118	1.10389	1.20049	4.74587e-11	+ age_enrollment + eth + sex + med + smoking + alcohol + townsend + WC
VLDL_L	Total lipids in VLDL	NAFLD	Non-alcoholic fatty liver disease	1.20747	1.16042	1.25643	1.4543e-20	+ age_enrollment + eth + sex + med + smoking + alcohol + townsend + WC
VLDL_P	Concentration of VLDL particles	NAFLD	Non-alcoholic fatty liver disease	1.15183	1.10472	1.20095	3.26154e-11	+ age_enrollment + eth + sex + med + smoking + alcohol + townsend + WC
VLDL_PL	Phospholipids in VLDL	NAFLD	Non-alcoholic fatty liver disease	1.18481	1.13731	1.2343	4.53816e-16	+ age_enrollment + eth + sex + med + smoking + alcohol + townsend + WC
VLDL_TG	Triglycerides in VLDL	NAFLD	Non-alcoholic fatty liver disease	1.23629	1.19107	1.28323	6.68331e-29	+ age_enrollment + eth + sex + med + smoking + alcohol + townsend + WC
VLDL_size	Average diameter for VLDL particles	NAFLD	Non-alcoholic fatty liver disease	1.21949	1.16264	1.27912	3.74717e-16	+ age_enrollment + eth + sex + med + smoking + alcohol + townsend + WC
Val	Valine	NAFLD	Non-alcoholic fatty liver disease	1.13433	1.08858	1.18201	1.97013e-09	+ age_enrollment + eth + sex + med + smoking + alcohol + townsend + WC
XL_HDL_C	Cholesterol in very large HDL	NAFLD	Non-alcoholic fatty liver disease	0.78386	0.735357	0.835562	7.86867e-14	+ age_enrollment + eth + sex + med + smoking + alcohol + townsend + WC
XL_HDL_CE	Cholesteryl esters in very large HDL	NAFLD	Non-alcoholic fatty liver disease	0.769741	0.721329	0.821402	2.87703e-15	+ age_enrollment + eth + sex + med + smoking + alcohol + townsend + WC
XL_HDL_FC	Free cholesterol in very large HDL	NAFLD	Non-alcoholic fatty liver disease	0.849195	0.801297	0.899956	3.41871e-08	+ age_enrollment + eth + sex + med + smoking + alcohol + townsend + WC
XL_HDL_L	Total lipids in very large HDL	NAFLD	Non-alcoholic fatty liver disease	0.833715	0.782793	0.887951	1.55204e-08	+ age_enrollment + eth + sex + med + smoking + alcohol + townsend + WC
XL_HDL_P	Concentration of very large HDL particles	NAFLD	Non-alcoholic fatty liver disease	0.862031	0.81058	0.916748	2.26421e-06	+ age_enrollment + eth + sex + med + smoking + alcohol + townsend + WC
XL_HDL_PL	Phospholipids in very large HDL	NAFLD	Non-alcoholic fatty liver disease	0.854077	0.802785	0.908646	5.98748e-07	+ age_enrollment + eth + sex + med + smoking + alcohol + townsend + WC
XL_HDL_TG	Triglycerides in very large HDL	NAFLD	Non-alcoholic fatty liver disease	1.21616	1.17458	1.2592	2.83081e-28	+ age_enrollment + eth + sex + med + smoking + alcohol + townsend + WC
XL_VLDL_C	Cholesterol in very large VLDL	NAFLD	Non-alcoholic fatty liver disease	1.1927	1.14407	1.24341	1.07989e-16	+ age_enrollment + eth + sex + med + smoking + alcohol + townsend + WC
XL_VLDL_CE	Cholesteryl esters in very large VLDL	NAFLD	Non-alcoholic fatty liver disease	1.14557	1.09713	1.19616	7.05343e-10	+ age_enrollment + eth + sex + med + smoking + alcohol + townsend + WC
XL_VLDL_FC	Free cholesterol in very large VLDL	NAFLD	Non-alcoholic fatty liver disease	1.22646	1.17904	1.2758	3.49116e-24	+ age_enrollment + eth + sex + med + smoking + alcohol + townsend + WC
XL_VLDL_L	Total lipids in very large VLDL	NAFLD	Non-alcoholic fatty liver disease	1.23893	1.19252	1.28714	3.87642e-28	+ age_enrollment + eth + sex + med + smoking + alcohol + townsend + WC
XL_VLDL_P	Concentration of very large VLDL particles	NAFLD	Non-alcoholic fatty liver disease	1.24211	1.19532	1.29074	1.83476e-28	+ age_enrollment + eth + sex + med + smoking + alcohol + townsend + WC
XL_VLDL_PL	Phospholipids in very large VLDL	NAFLD	Non-alcoholic fatty liver disease	1.23453	1.18759	1.28332	1.69019e-26	+ age_enrollment + eth + sex + med + smoking + alcohol + townsend + WC
XL_VLDL_TG	Triglycerides in very large VLDL	NAFLD	Non-alcoholic fatty liver disease	1.24482	1.19987	1.29146	1.81867e-31	+ age_enrollment + eth + sex + med + smoking + alcohol + townsend + WC
XS_VLDL_C	Cholesterol in very small VLDL	NAFLD	Non-alcoholic fatty liver disease	1.02237	0.976435	1.07046	0.345567	+ age_enrollment + eth + sex + med + smoking + alcohol + townsend + WC
XS_VLDL_CE	Cholesteryl esters in very small VLDL	NAFLD	Non-alcoholic fatty liver disease	0.992674	0.947259	1.04027	0.75826	+ age_enrollment + eth + sex + med + smoking + alcohol + townsend + WC
XS_VLDL_FC	Free cholesterol in very small VLDL	NAFLD	Non-alcoholic fatty liver disease	1.09367	1.04701	1.1424	5.6889e-05	+ age_enrollment + eth + sex + med + smoking + alcohol + townsend + WC
XS_VLDL_L	Total lipids in very small VLDL	NAFLD	Non-alcoholic fatty liver disease	1.13586	1.08845	1.18534	4.75559e-09	+ age_enrollment + eth + sex + med + smoking + alcohol + townsend + WC
XS_VLDL_P	Concentration of very small VLDL particles	NAFLD	Non-alcoholic fatty liver disease	1.12184	1.07489	1.17084	1.36125e-07	+ age_enrollment + eth + sex + med + smoking + alcohol + townsend + WC
XS_VLDL_PL	Phospholipids in very small VLDL	NAFLD	Non-alcoholic fatty liver disease	1.15424	1.10736	1.20311	1.199e-11	+ age_enrollment + eth + sex + med + smoking + alcohol + townsend + WC
XS_VLDL_TG	Triglycerides in very small VLDL	NAFLD	Non-alcoholic fatty liver disease	1.2729	1.22889	1.31848	3.42246e-41	+ age_enrollment + eth + sex + med + smoking + alcohol + townsend + WC
XXL_VLDL_C	Cholesterol in chylomicrons and extremely large VLDL	NAFLD	Non-alcoholic fatty liver disease	1.24952	1.20451	1.29622	1.1984e-32	+ age_enrollment + eth + sex + med + smoking + alcohol + townsend + WC
XXL_VLDL_CE	Cholesteryl esters in chylomicrons and extremely large VLDL	NAFLD	Non-alcoholic fatty liver disease	1.24013	1.19449	1.28751	2.32492e-29	+ age_enrollment + eth + sex + med + smoking + alcohol + townsend + WC
XXL_VLDL_FC	Free cholesterol in chylomicrons and extremely large VLDL	NAFLD	Non-alcoholic fatty liver disease	1.25668	1.21276	1.30219	2.46033e-36	+ age_enrollment + eth + sex + med + smoking + alcohol + townsend + WC
XXL_VLDL_L	Total lipids in chylomicrons and extremely large VLDL	NAFLD	Non-alcoholic fatty liver disease	1.2447	1.20377	1.28702	1.10247e-37	+ age_enrollment + eth + sex + med + smoking + alcohol + townsend + WC
XXL_VLDL_P	Concentration of chylomicrons and extremely large VLDL particles	NAFLD	Non-alcoholic fatty liver disease	1.25269	1.21049	1.29637	5.56198e-38	+ age_enrollment + eth + sex + med + smoking + alcohol + townsend + WC
XXL_VLDL_PL	Phospholipids in chylomicrons and extremely large VLDL	NAFLD	Non-alcoholic fatty liver disease	1.25863	1.21571	1.30307	1.33729e-38	+ age_enrollment + eth + sex + med + smoking + alcohol + townsend + WC
XXL_VLDL_TG	Triglycerides in chylomicrons and extremely large VLDL	NAFLD	Non-alcoholic fatty liver disease	1.23363	1.19492	1.2736	4.13721e-38	+ age_enrollment + eth + sex + med + smoking + alcohol + townsend + WC
bOHbutyrate	3-Hydroxybutyrate	NAFLD	Non-alcoholic fatty liver disease	1.00998	0.965864	1.0561	0.663078	+ age_enrollment + eth + sex + med + smoking + alcohol + townsend + WC
non_HDL_C	Total cholesterol minus HDL-C	NAFLD	Non-alcoholic fatty liver disease	0.970167	0.927093	1.01524	0.191167	+ age_enrollment + eth + sex + med + smoking + alcohol + townsend + WC
