# Supplementary material for: Large-scale metabolomic profiling and incident non-alcoholic fatty liver disease
Source: iScience. 2023 Jun 14;26(7):107127. doi: 10.1016/j.isci.2023.107127 (PMC10339047; doi:10.1016/j.isci.2023.107127)
Supplement: Table S2. Description of the datasets used for Two-Sample Mendelian randomization, related to STAR methods [file mmc3.xlsx]

## Sheet: Sheet1
trait	group_name	year	author	consortium	sex	population	unit	nsnp	sample_size	ncase	ncontrol	pmid
NMR_Metabolites	public	2020	Borges CM	UKBiobank	Males and Females	European	SD	12321875	114750			35692035
Waist circumference	public	2018	Ben Elsworth	MRC-IEU	Males and Females	European	SD	9851867	462166
NAFLD	Labo Arsenault	2021	Godsian, N	eMERGE, FinnGen, UK Biobank, and Estonian Biobank	Males and Females	European	log odds	6797898	778614	8434	770180	34841290
Liver_Fat	public	2021	Liu Yi	UKBiobank	Males and Females	European	SD		32858			34128465
