# Supplementary material for: Large-scale metabolomic profiling and incident non-alcoholic fatty liver disease
Source: iScience. 2023 Jun 14;26(7):107127. doi: 10.1016/j.isci.2023.107127 (PMC10339047; doi:10.1016/j.isci.2023.107127)
Supplement: Table S3. Instruments and relevant statistics for each exposure and each SNPs, related to STAR methods [file mmc4.xlsx]

## Sheet: Sheet1
exposure	exposure_long	chr.exposure	pos.exposure	other_allele.exposure	effect_allele.exposure	beta.exposure	se.exposure	pval.exposure	eaf.exposure	samplesize.exposure	ncase.exposure	SNP	ncontrol.exposure	mr_keep.exposure	pleiotropic_region
Acetate	Acetate	2	27730940	T	C	0.0303997	0.00425158	8.69961e-13	0.603971	115078		rs1260326		TRUE	GCKR
Acetate	Acetate	2	136608646	G	A	-0.0291251	0.00469337	5.39995e-10	0.735847	115078		rs4988235		TRUE	none
Acetate	Acetate	8	126500031	C	G	0.0247153	0.00426454	6.80002e-09	0.42017	115078		rs28601761		TRUE	none
Acetate	Acetate	9	4763491	G	A	-0.0345114	0.00462873	8.9002e-14	0.309536	115078		rs12005199		TRUE	none
Acetate	Acetate	12	111884608	T	C	0.0279168	0.00416502	1.99986e-11	0.516637	115078		rs3184504		TRUE	none
Acetate	Acetate	12	112906415	A	G	0.0251575	0.00422077	2.5e-09	0.573973	115078		rs11066320		TRUE	none
Acetate	Acetate	15	43933941	T	C	-0.079682	0.0139027	1e-08	0.023515	115078		rs139097404		TRUE	none
Acetate	Acetate	20	24986295	T	C	-0.0735518	0.00540698	3.80014e-42	0.180601	115078		rs6138465		TRUE	none
Acetate	Acetate	20	25000683	C	T	0.145437	0.0227528	1.6e-10	0.008885	115078		rs145679432		TRUE	none
Acetate	Acetate	20	25004071	G	T	-0.0800292	0.00996477	9.70063e-16	0.952899	115078		rs4813543		TRUE	none
Acetate	Acetate	20	25041865	G	A	0.0411587	0.00633584	8.19974e-11	0.123775	115078		rs77131132		TRUE	none
Acetate	Acetate	20	25988869	C	A	-0.0422716	0.00563116	6.09958e-14	0.165027	115078		rs143003898		TRUE	none
Acetate	Acetate	20	26137161	G	A	-0.066224	0.0119052	2.69998e-08	0.966377	115078		rs845984		TRUE	none
Acetate	Acetate	20	26156612	A	T	0.0675731	0.0121182	2.5e-08	0.030463	115078		rs190571706		TRUE	none
Acetate	Acetate	20	29517804	G	A	0.0294168	0.00504284	5.39995e-09	0.219659	115078		rs6057240		TRUE	none
Acetate	Acetate	20	33486047	G	C	0.0322423	0.00429116	5.70033e-14	0.623038	115078		rs8123210		TRUE	none
Acetoacetate	Acetoacetate	1	230294185	A	T	-0.0331158	0.0058389	1.40001e-08	0.852037	115078		rs910502		TRUE	none
Acetoacetate	Acetoacetate	5	41868991	T	A	-0.0531678	0.00474111	3.50026e-29	0.255153	115078		rs11745373		TRUE	none
Acetoacetate	Acetoacetate	6	166775103	C	T	-0.106913	0.0121095	1.10002e-18	0.029997	115078		rs150515955		TRUE	none
Acetoacetate	Acetoacetate	8	9184231	G	A	0.0474691	0.00719184	4.10015e-11	0.909224	115078		rs4240624		TRUE	none
Acetoacetate	Acetoacetate	10	113936244	A	C	0.0271722	0.00461344	3.89996e-09	0.723682	115078		rs2255400		TRUE	none
Acetoacetate	Acetoacetate	11	116648917	G	C	-0.0633215	0.00608306	2.19989e-25	0.867252	115078		rs964184		TRUE	none
Acetoacetate	Acetoacetate	12	122583527	G	A	-0.037933	0.00525424	5.19996e-13	0.191526	115078		rs144305620		TRUE	none
Acetone	Acetone	1	120324995	T	C	-0.0296223	0.00463616	1.7e-10	0.72262	115078		rs2582783		TRUE	none
Acetone	Acetone	5	41868991	T	A	-0.0691827	0.00474615	4.00037e-48	0.255153	115078		rs11745373		TRUE	none
Acetone	Acetone	5	43205198	A	G	0.0273661	0.00436649	3.69999e-10	0.34295	115078		rs35953019		TRUE	none
Acetone	Acetone	6	166772838	G	A	-0.0800788	0.012149	4.40048e-11	0.029857	115078		rs117651719		TRUE	none
Acetone	Acetone	8	126490972	A	T	0.0258106	0.00415159	5.1e-10	0.464884	115078		rs2954029		TRUE	none
Acetone	Acetone	10	135315795	G	A	-0.157219	0.0157818	2.19989e-23	0.017978	115078		rs117810762		TRUE	none
Acetone	Acetone	10	135357239	A	C	-0.0407591	0.0053401	2.29985e-14	0.817191	115078		rs1536826		TRUE	none
Acetone	Acetone	11	116711180	A	G	0.0353889	0.00620269	1.2e-08	0.129095	115078		rs11216157		TRUE	none
Acetone	Acetone	12	122615033	G	A	-0.035867	0.0052239	6.59933e-12	0.194403	115078		rs11061153		TRUE	none
Acetone	Acetone	12	123757504	G	T	-0.0529989	0.00942821	1.89998e-08	0.050571	115078		rs75759977		TRUE	none
Acetone	Acetone	13	42308883	A	C	-0.0242259	0.00424706	1.2e-08	0.37595	115078		rs9590637		TRUE	none
Acetone	Acetone	17	7185779	C	A	-0.101699	0.0130887	7.8001e-15	0.025874	115078		rs117643180		TRUE	none
Acetone	Acetone	19	46179043	G	A	-0.0304432	0.00522129	5.49997e-09	0.194238	115078		rs2238691		TRUE	none
Ala	Alanine	1	207220800	C	A	-0.044769	0.00417342	7.59976e-27	0.408287	115078		rs2629665		TRUE	none
Ala	Alanine	1	214150821	G	C	0.134338	0.0112169	4.70002e-33	0.034641	115078		rs79687284		TRUE	none
Ala	Alanine	2	27730940	T	C	-0.0557358	0.00418559	1.9002e-40	0.603981	115078		rs1260326		TRUE	GCKR
Ala	Alanine	2	65220910	T	C	-0.0451528	0.00411946	5.90065e-28	0.427786	115078		rs2160387		TRUE	none
Ala	Alanine	2	65666674	T	C	-0.0258207	0.00416557	5.69994e-10	0.408902	115078		rs6752053		TRUE	none
Ala	Alanine	2	211540507	C	A	-0.0282084	0.00441053	1.6e-10	0.315002	115078		rs1047891		TRUE	none
Ala	Alanine	3	123129946	G	A	-0.0289755	0.00461066	3.29997e-10	0.270529	115078		rs11715633		TRUE	none
Ala	Alanine	3	160004026	A	G	-0.0387669	0.00411103	4.10015e-21	0.537534	115078		rs7624902		TRUE	none
Ala	Alanine	4	89208565	A	G	-0.032872	0.0041343	1.80011e-15	0.440215	115078		rs4693210		TRUE	none
Ala	Alanine	5	36219710	C	T	-0.0957224	0.0134966	1.29987e-12	0.023615	115078		rs138373837		TRUE	none
Ala	Alanine	6	20703952	A	G	0.0372601	0.00466345	1.39991e-15	0.262271	115078		rs6931514		TRUE	none
Ala	Alanine	7	95222201	T	C	-0.194206	0.0346404	2.1e-08	0.003511	115078		rs144262262		TRUE	none
Ala	Alanine	8	17378898	G	T	0.0356001	0.00476398	7.89951e-14	0.755888	115078		rs1858714		TRUE	none
Ala	Alanine	8	17419461	G	A	0.094964	0.0125412	3.69999e-14	0.027352	115078		rs56335308		TRUE	none
Ala	Alanine	8	49975746	G	A	-0.0283112	0.00421097	1.80011e-11	0.616547	115078		rs2385127		TRUE	none
Ala	Alanine	8	118185733	A	G	-0.0307622	0.00441269	3.10027e-12	0.314671	115078		rs11558471		TRUE	none
Ala	Alanine	8	145747920	T	G	-0.0325828	0.00416178	4.90004e-15	0.488895	115078		rs13277542		TRUE	none
Ala	Alanine	9	4290085	G	C	0.0284589	0.00417313	9.09913e-12	0.403366	115078		rs4237150		TRUE	none
Ala	Alanine	9	22128180	C	G	-0.0422426	0.00708917	2.5e-09	0.094813	115078		rs12379111		TRUE	none
Ala	Alanine	11	8255408	C	A	-0.0527764	0.00457618	8.99912e-31	0.308213	115078		rs2168101		TRUE	none
Ala	Alanine	11	18398958	A	G	0.0298062	0.00413415	5.60015e-13	0.556188	115078		rs7925445		TRUE	none
Ala	Alanine	12	4290249	A	G	-0.0254253	0.00414188	8.30004e-10	0.456752	115078		rs4766214		TRUE	none
Ala	Alanine	12	47122774	C	A	0.0584774	0.0049995	1.29987e-31	0.212669	115078		rs11183581		TRUE	none
Ala	Alanine	12	47218144	G	T	-0.0485341	0.00426792	5.79963e-30	0.626846	115078		rs7967842		TRUE	none
Ala	Alanine	12	47469731	C	A	-0.0762522	0.013623	2.19999e-08	0.023089	115078		rs117307872		TRUE	none
Ala	Alanine	12	56860577	G	A	0.0835392	0.00528861	3.29989e-56	0.183189	115078		rs2933243		TRUE	none
Ala	Alanine	12	59990767	T	C	0.0560708	0.00666794	4.10015e-17	0.10683	115078		rs17122673		TRUE	none
Ala	Alanine	12	122617989	A	G	0.0279062	0.00416185	1.99986e-11	0.404674	115078		rs7978353		TRUE	none
Ala	Alanine	12	133142118	T	C	-0.0244108	0.00410842	2.80001e-09	0.531306	115078		rs5023078		TRUE	none
Ala	Alanine	14	56680822	T	C	0.0265869	0.0048497	4.20001e-08	0.2346	115078		rs58116791		TRUE	none
Ala	Alanine	14	75343829	A	T	0.02346	0.00421464	2.59998e-08	0.559472	115078		rs4903264		TRUE	none
Ala	Alanine	15	60883281	C	A	0.0243639	0.0042121	7.29995e-09	0.61583	115078		rs339969		TRUE	none
Ala	Alanine	16	68304392	C	A	-0.0258052	0.00464532	2.80001e-08	0.732993	115078		rs8056893		TRUE	none
Ala	Alanine	16	70078960	G	A	0.0582034	0.0047071	4.00037e-35	0.745547	115078		rs8061221		TRUE	none
Ala	Alanine	16	70159621	C	T	0.0858156	0.0139787	8.30004e-10	0.029749	115078		rs56375022		TRUE	none
Ala	Alanine	16	70258924	C	T	0.148669	0.0190312	5.60015e-15	0.012885	115078		rs560124875		TRUE	none
Ala	Alanine	16	70575214	A	G	-0.0745988	0.00805666	2.09991e-20	0.070422	115078		rs4985532		TRUE	none
Ala	Alanine	17	79641534	C	T	-0.0406873	0.00549304	1.29987e-13	0.167225	115078		rs7503139		TRUE	none
Ala	Alanine	21	33044408	A	G	0.0564557	0.00980813	8.60003e-09	0.046008	115078		rs73201506		TRUE	none
Ala	Alanine	22	19157819	C	G	0.0256499	0.0040982	3.89996e-10	0.531442	115078		rs807672		TRUE	none
Albumin	Albumin	1	40035928	G	T	-0.0314995	0.00520982	1.5e-09	0.196531	115078		rs3768321		TRUE	none
Albumin	Albumin	1	66110292	A	G	0.0286584	0.00435395	4.60045e-11	0.357884	115078		rs57274629		TRUE	none
Albumin	Albumin	1	154555733	A	T	0.0271068	0.00453724	2.30001e-09	0.293736	115078		rs9616		TRUE	none
Albumin	Albumin	1	155033308	G	A	0.0349953	0.00554322	2.69998e-10	0.166956	115078		rs11589479		TRUE	none
Albumin	Albumin	1	161575538	C	T	-0.0302553	0.0042924	1.80011e-12	0.424071	115078		rs34754216		TRUE	none
Albumin	Albumin	1	247601778	C	T	-0.0253582	0.00427752	3.09999e-09	0.627861	115078		rs58546652		TRUE	none
Albumin	Albumin	2	27730940	T	C	-0.0444079	0.00422344	7.39946e-26	0.603972	115078		rs1260326		TRUE	GCKR
Albumin	Albumin	2	113841030	A	G	-0.0246448	0.00421347	4.90004e-09	0.40289	115078		rs6734238		TRUE	none
Albumin	Albumin	3	12303417	A	G	-0.0359885	0.00523496	6.20012e-12	0.193633	115078		rs11128594		TRUE	none
Albumin	Albumin	4	3443931	A	G	-0.0281529	0.00427562	4.60045e-11	0.615358	115078		rs13108218		TRUE	none
Albumin	Albumin	4	74222782	G	A	-0.0695923	0.0114547	1.2e-09	0.033778	115078		rs55881006		TRUE	none
Albumin	Albumin	5	72125370	C	G	-0.0393009	0.00413599	2.09991e-21	0.539543	115078		rs6871112		TRUE	none
Albumin	Albumin	7	150498245	T	C	0.0499753	0.00658947	3.29989e-14	0.111367	115078		rs114949263		TRUE	none
Albumin	Albumin	8	9187242	A	G	0.0603088	0.0068704	1.69981e-18	0.899226	115078		rs1461729		TRUE	none
Albumin	Albumin	11	47380340	G	T	0.0321874	0.00414786	8.49963e-15	0.545016	115078		rs3740688		TRUE	none
Albumin	Albumin	11	49094571	G	A	-0.023357	0.0042152	2.99999e-08	0.593977	115078		rs4929885		TRUE	none
Albumin	Albumin	11	51580614	C	A	-0.0251907	0.0045283	2.69998e-08	0.612646	115078		rs4874822		TRUE	none
Albumin	Albumin	12	56860577	G	A	0.0303081	0.0053382	1.40001e-08	0.18319	115078		rs2933243		TRUE	none
Albumin	Albumin	12	111976776	C	T	0.026539	0.00479752	3.2e-08	0.2581	115078		rs648997		TRUE	none
Albumin	Albumin	14	94466923	A	G	0.0235347	0.0042904	4.09996e-08	0.377629	115078		rs7156448		TRUE	none
Albumin	Albumin	14	94648707	A	G	0.0350936	0.00479869	2.60016e-13	0.754596	115078		rs7150045		TRUE	none
Albumin	Albumin	14	94844947	C	T	0.428915	0.0147921	7.29458e-185	0.019977	115078		rs28929474		TRUE	none
Albumin	Albumin	14	94847262	T	A	0.145105	0.00967283	7.19946e-51	0.047866	115078		rs17580		TRUE	none
Albumin	Albumin	15	44027885	T	C	0.120695	0.0130233	1.9002e-20	0.025922	115078		rs139974673		TRUE	none
Albumin	Albumin	15	78325229	T	C	-0.0316658	0.00510933	5.69994e-10	0.206119	115078		rs4886992		TRUE	none
Albumin	Albumin	17	1630992	G	A	0.0415659	0.00501919	1.20005e-16	0.219307	115078		rs9912287		TRUE	none
Albumin	Albumin	17	7568327	C	T	0.0433745	0.00653662	3.19963e-11	0.11581	115078		rs72829457		TRUE	none
Albumin	Albumin	17	16854480	G	A	-0.0514658	0.00682197	4.60045e-14	0.101705	115078		rs74892229		TRUE	none
Albumin	Albumin	17	40296923	G	A	-0.0369604	0.00556946	3.19963e-11	0.165279	115078		rs61653336		TRUE	none
Albumin	Albumin	17	43563606	A	T	-0.0292919	0.005311	3.50002e-08	0.20033	115078		rs142925250		TRUE	none
Albumin	Albumin	17	67081278	A	G	-0.156008	0.0138898	2.80027e-29	0.022666	115078		rs77542162		TRUE	none
Albumin	Albumin	18	57150129	A	T	0.0458459	0.00819714	2.19999e-08	0.089599	115078		rs536500508		TRUE	none
Albumin	Albumin	18	60203855	C	A	0.026938	0.00464163	6.49995e-09	0.274775	115078		rs34284056		TRUE	none
Albumin	Albumin	19	18612748	G	A	-0.0258045	0.00434366	2.80001e-09	0.349933	115078		rs8107347		TRUE	none
Albumin	Albumin	19	35544552	G	A	-0.0921247	0.0132399	3.40017e-12	0.025748	115078		rs140105410		TRUE	none
Albumin	Albumin	19	35545385	C	T	-0.0736489	0.0108689	1.20005e-11	0.038306	115078		rs73597479		TRUE	none
Albumin	Albumin	19	35551428	C	A	0.0633893	0.00545847	3.50026e-31	0.174684	115078		rs58895965		TRUE	none
Albumin	Albumin	19	50025208	T	A	-0.128004	0.020767	7.10003e-10	0.010801	115078		rs117080418		TRUE	none
Albumin	Albumin	19	50038017	C	T	-0.0559249	0.0047272	2.70023e-32	0.253459	115078		rs10419198		TRUE	none
Albumin	Albumin	19	50214824	A	G	-0.0822172	0.0138484	2.90001e-09	0.022842	115078		rs11881828		TRUE	none
ApoA1	Apolipoprotein A1	1	27021913	G	C	-0.0949136	0.0126775	2.09991e-14	0.022956	115078		rs114165349		TRUE	none
ApoA1	Apolipoprotein A1	1	40035928	G	T	-0.0407124	0.00476389	7.00003e-19	0.19653	115078		rs3768321		TRUE	none
ApoA1	Apolipoprotein A1	1	62963737	G	A	0.0453053	0.00394785	1.50003e-31	0.644777	115078		rs1002687		TRUE	none
ApoA1	Apolipoprotein A1	1	66153586	A	C	0.0219367	0.00395375	1.40001e-08	0.35544	115078		rs12021623		TRUE	none
ApoA1	Apolipoprotein A1	1	109821307	G	T	-0.0282516	0.00450847	1.09999e-10	0.773381	115078		rs583104		TRUE	none
ApoA1	Apolipoprotein A1	1	110232983	A	G	0.0338783	0.00423198	7.10068e-16	0.730105	115078		rs140584594		TRUE	none
ApoA1	Apolipoprotein A1	1	150940625	T	G	0.0337148	0.00456104	1.20005e-14	0.219647	115078		rs267738		TRUE	none
ApoA1	Apolipoprotein A1	1	182171957	G	T	-0.0260838	0.00400356	2.39994e-11	0.333955	115078		rs1779823		TRUE	none
ApoA1	Apolipoprotein A1	1	220970028	A	G	0.0356997	0.00413949	8.30042e-19	0.703836	115078		rs2642438		TRUE	none
ApoA1	Apolipoprotein A1	1	230304352	G	A	0.047154	0.00387732	2.70023e-35	0.613228	115078		rs4846921		TRUE	none
ApoA1	Apolipoprotein A1	2	20371380	G	A	-0.029727	0.00381809	2.99985e-15	0.443205	115078		rs907866		TRUE	none
ApoA1	Apolipoprotein A1	2	21231524	G	A	0.0563524	0.0046608	8.19974e-33	0.205765	115078		rs676210		TRUE	none
ApoA1	Apolipoprotein A1	2	27730940	T	C	-0.0388803	0.00386321	5.70033e-23	0.603982	115078		rs1260326		TRUE	GCKR
ApoA1	Apolipoprotein A1	2	165508389	C	T	0.0214133	0.00384852	5.60003e-09	0.4061	115078		rs10184004		TRUE	none
ApoA1	Apolipoprotein A1	2	211540507	C	A	-0.0245086	0.00407088	4.49997e-09	0.314995	115078		rs1047891		TRUE	none
ApoA1	Apolipoprotein A1	2	227092802	A	G	-0.0294126	0.00394465	1.59993e-15	0.646743	115078		rs2176040		TRUE	none
ApoA1	Apolipoprotein A1	4	69491456	T	C	0.0250394	0.0045639	5.39995e-09	0.258517	115078		rs34707604		TRUE	none
ApoA1	Apolipoprotein A1	4	103188709	C	T	-0.0691371	0.00720567	3.19963e-23	0.074284	115078		rs13107325		TRUE	none
ApoA1	Apolipoprotein A1	6	28980707	A	G	-0.0333744	0.00582199	1.09999e-08	0.119015	115078		rs3130893		TRUE	none
ApoA1	Apolipoprotein A1	6	30075613	T	C	-0.0353953	0.00553831	2.5e-10	0.133952	115078		rs2023473		TRUE	none
ApoA1	Apolipoprotein A1	6	31319923	C	G	-0.0356608	0.00473558	5.00035e-14	0.199037	115078		rs36057735		TRUE	none
ApoA1	Apolipoprotein A1	6	32424568	A	G	0.0220586	0.00400205	1.5e-08	0.657678	115078		rs9268812		TRUE	none
ApoA1	Apolipoprotein A1	6	32492325	C	G	-0.0451068	0.00796572	3.50002e-08	0.093985	115078		rs558534039		TRUE	none
ApoA1	Apolipoprotein A1	6	34223098	A	G	-0.0356676	0.00558266	1.29999e-10	0.133419	115078		rs112495680		TRUE	none
ApoA1	Apolipoprotein A1	6	34603691	G	A	-0.0354912	0.00594236	3.50002e-10	0.115069	115078		rs76967117		TRUE	none
ApoA1	Apolipoprotein A1	6	42915021	G	A	0.0228491	0.00378923	2.80001e-09	0.53618	115078		rs9471972		TRUE	none
ApoA1	Apolipoprotein A1	6	43764551	C	T	-0.0224651	0.00380706	5.49997e-09	0.482643	115078		rs1358980		TRUE	none
ApoA1	Apolipoprotein A1	6	127456122	A	G	-0.0210119	0.00380697	3.2e-08	0.463611	115078		rs9491697		TRUE	none
ApoA1	Apolipoprotein A1	7	1078563	G	A	-0.0264816	0.00444083	5.19996e-09	0.252719	115078		rs572301360		TRUE	none
ApoA1	Apolipoprotein A1	7	130439058	C	G	-0.0232756	0.00420196	2e-08	0.281368	115078		rs7783857		TRUE	none
ApoA1	Apolipoprotein A1	8	9184231	G	A	0.10037	0.00658273	4.00037e-53	0.909226	115078		rs4240624		TRUE	none
ApoA1	Apolipoprotein A1	8	9226095	T	C	-0.023292	0.00383156	9.3994e-11	0.566618	115078		rs10095103		TRUE	none
ApoA1	Apolipoprotein A1	8	19775253	G	A	-0.126674	0.014453	4.00037e-20	0.017476	115078		rs114855192		TRUE	none
ApoA1	Apolipoprotein A1	8	19793581	C	T	-0.18986	0.0142403	7.50067e-42	0.018827	115078		rs190118115		TRUE	none
ApoA1	Apolipoprotein A1	8	19824667	C	T	0.0818847	0.00418142	8.60003e-87	0.286536	115078		rs15285		TRUE	none
ApoA1	Apolipoprotein A1	8	19941259	T	C	0.033624	0.00382193	2.39994e-19	0.430664	115078		rs12544702		TRUE	none
ApoA1	Apolipoprotein A1	8	116624987	C	G	0.0343437	0.00383632	1.99986e-18	0.558518	115078		rs2737214		TRUE	none
ApoA1	Apolipoprotein A1	8	144305353	G	C	0.0278722	0.00424161	2.49977e-11	0.27689	115078		rs7388248		TRUE	none
ApoA1	Apolipoprotein A1	9	15304782	C	A	0.0439629	0.00544348	1.99986e-16	0.859547	115078		rs686030		TRUE	none
ApoA1	Apolipoprotein A1	9	107563603	T	C	0.0511135	0.00634496	3.80014e-17	0.901792	115078		rs2245793		TRUE	none
ApoA1	Apolipoprotein A1	9	107589744	C	T	0.0511266	0.00519838	4.00037e-24	0.155371	115078		rs4149307		TRUE	none
ApoA1	Apolipoprotein A1	9	107647019	C	T	0.059128	0.00608504	2.09991e-21	0.108813	115078		rs11789603		TRUE	none
ApoA1	Apolipoprotein A1	9	107661742	A	C	-0.0501257	0.00429275	1.10002e-32	0.265313	115078		rs2740488		TRUE	none
ApoA1	Apolipoprotein A1	9	107699368	T	A	-0.0308049	0.00598259	2e-08	0.113286	115078		rs4743765		TRUE	none
ApoA1	Apolipoprotein A1	10	46065451	G	A	0.032354	0.00442972	2.09991e-13	0.242667	115078		rs61854123		TRUE	none
ApoA1	Apolipoprotein A1	10	113921825	G	A	-0.0403616	0.00421006	5.90065e-23	0.720334	115078		rs2792735		TRUE	none
ApoA1	Apolipoprotein A1	10	114002027	C	T	-0.0344494	0.00484548	1.99986e-12	0.187451	115078		rs4285809		TRUE	none
ApoA1	Apolipoprotein A1	11	47460901	T	C	-0.0373601	0.00403908	1.50003e-20	0.322183	115078		rs11039238		TRUE	none
ApoA1	Apolipoprotein A1	11	48831764	G	A	0.0326499	0.00555415	1.40001e-08	0.13586	115078		rs11040055		TRUE	none
ApoA1	Apolipoprotein A1	11	50511627	C	T	0.0488144	0.00864711	6.80002e-09	0.055877	115078		rs77197725		TRUE	none
ApoA1	Apolipoprotein A1	11	55135876	C	T	0.0457934	0.00860591	3.09999e-08	0.053641	115078		rs117628555		TRUE	none
ApoA1	Apolipoprotein A1	11	61600342	A	C	0.0418613	0.00395357	3.19963e-28	0.649404	115078		rs174574		TRUE	none
ApoA1	Apolipoprotein A1	11	75451281	A	T	-0.0629938	0.00519717	6.59933e-34	0.157985	115078		rs559355		TRUE	none
ApoA1	Apolipoprotein A1	11	116663596	C	T	0.0578291	0.00839136	1.9002e-12	0.053661	115078		rs34003087		TRUE	none
ApoA1	Apolipoprotein A1	11	116727936	A	T	0.0738089	0.00483169	4.79954e-56	0.188126	115078		rs625145		TRUE	none
ApoA1	Apolipoprotein A1	11	116916060	G	C	-0.115595	0.0191313	3.50002e-09	0.010654	115078		rs144018203		TRUE	none
ApoA1	Apolipoprotein A1	11	117005627	T	C	-0.0433623	0.00683853	1e-10	0.109495	115078		rs141936239		TRUE	none
ApoA1	Apolipoprotein A1	12	103556109	T	C	-0.0224185	0.00380358	1.40001e-09	0.474977	115078		rs7956099		TRUE	none
ApoA1	Apolipoprotein A1	12	109873227	A	C	0.0305316	0.00377624	2.70023e-16	0.523163	115078		rs6606717		TRUE	none
ApoA1	Apolipoprotein A1	12	112486818	A	G	-0.018647	0.003821	4.90004e-08	0.430239	115078		rs17696736		TRUE	none
ApoA1	Apolipoprotein A1	12	121415293	G	A	-0.0214562	0.00385607	2.39999e-08	0.592534	115078		rs7139079		TRUE	none
ApoA1	Apolipoprotein A1	12	123209295	T	A	0.0261876	0.00465889	9.80009e-09	0.210486	115078		rs3922628		TRUE	none
ApoA1	Apolipoprotein A1	12	124409502	G	A	0.030399	0.00405347	7.70016e-15	0.319792	115078		rs7133378		TRUE	none
ApoA1	Apolipoprotein A1	12	125083696	A	G	-0.0258319	0.00465388	2.59998e-09	0.213282	115078		rs12230272		TRUE	none
ApoA1	Apolipoprotein A1	12	125265201	G	A	-0.0381981	0.00410614	2.09991e-22	0.669512	115078		rs921919		TRUE	none
ApoA1	Apolipoprotein A1	12	125324798	C	A	-0.0553923	0.00581321	7.39946e-22	0.127214	115078		rs61941676		TRUE	none
ApoA1	Apolipoprotein A1	12	125378409	A	C	0.0388869	0.00576304	1.10002e-11	0.123196	115078		rs111929233		TRUE	none
ApoA1	Apolipoprotein A1	14	24759319	G	C	-0.0203483	0.00380192	1.89998e-08	0.460822	115078		rs941507		TRUE	none
ApoA1	Apolipoprotein A1	14	105258892	C	T	-0.0222741	0.00389388	1.79999e-09	0.616244	115078		rs2494748		TRUE	none
ApoA1	Apolipoprotein A1	15	58507602	T	G	0.0741891	0.0134053	3.50002e-08	0.021793	115078		rs117652230		TRUE	none
ApoA1	Apolipoprotein A1	15	58573833	T	G	-0.0760537	0.00552739	1.50003e-46	0.137485	115078		rs28690720		TRUE	none
ApoA1	Apolipoprotein A1	15	58646053	A	G	-0.032738	0.00481981	1.10002e-11	0.194286	115078		rs11071373		TRUE	none
ApoA1	Apolipoprotein A1	15	58678720	T	C	-0.112729	0.00398135	4.19759e-182	0.654642	115078		rs261290		TRUE	none
ApoA1	Apolipoprotein A1	15	58723426	A	G	0.119876	0.00456905	1.69824e-157	0.219721	115078		rs1077835		TRUE	none
ApoA1	Apolipoprotein A1	16	56250525	C	T	-0.071734	0.0131824	1.7e-08	0.020838	115078		rs117182053		TRUE	none
ApoA1	Apolipoprotein A1	16	56578386	T	C	-0.0416687	0.00706926	2.19999e-09	0.922714	115078		rs375054		TRUE	none
ApoA1	Apolipoprotein A1	16	56704125	G	A	-0.0548224	0.00888659	3.29997e-10	0.952322	115078		rs2062545		TRUE	none
ApoA1	Apolipoprotein A1	16	56753520	T	A	0.0430132	0.00409187	9.20026e-27	0.319144	115078		rs9788871		TRUE	none
ApoA1	Apolipoprotein A1	16	56985514	G	A	0.160498	0.00414695	1e-200	0.312308	115078		rs72786786		TRUE	none
ApoA1	Apolipoprotein A1	16	57007652	A	G	0.0939436	0.0114944	1.69981e-16	0.028248	115078		rs11644475		TRUE	none
ApoA1	Apolipoprotein A1	16	57009137	A	C	-0.0681744	0.0120263	2.30001e-08	0.037657	115078		rs545858676		TRUE	none
ApoA1	Apolipoprotein A1	16	57015091	G	C	-0.19778	0.00825418	5.00035e-130	0.054989	115078		rs5880		TRUE	none
ApoA1	Apolipoprotein A1	16	57066594	C	T	0.0362757	0.00644602	1.09999e-08	0.095277	115078		rs9937834		TRUE	none
ApoA1	Apolipoprotein A1	16	57154547	A	C	-0.0283389	0.00422504	3.80014e-12	0.717209	115078		rs1545614		TRUE	none
ApoA1	Apolipoprotein A1	16	66971780	C	T	-0.0518304	0.00954066	1.09999e-08	0.042323	115078		rs28382814		TRUE	none
ApoA1	Apolipoprotein A1	16	67976320	A	T	-0.0738551	0.0104562	3.10027e-13	0.033916	115078		rs4986970		TRUE	none
ApoA1	Apolipoprotein A1	16	67985706	C	T	0.0317849	0.00578313	1.5e-08	0.121138	115078		rs2292318		TRUE	none
ApoA1	Apolipoprotein A1	16	81534790	T	C	0.0299799	0.00410879	1.39991e-14	0.69893	115078		rs2925979		TRUE	none
ApoA1	Apolipoprotein A1	17	26713970	C	T	-0.0275007	0.00377934	2.19989e-12	0.516501	115078		rs967645		TRUE	none
ApoA1	Apolipoprotein A1	17	37810218	C	G	0.0242487	0.00400804	2e-09	0.664909	115078		rs881844		TRUE	none
ApoA1	Apolipoprotein A1	17	41926126	C	T	-0.127577	0.0108251	1.50003e-33	0.031483	115078		rs72836561		TRUE	none
ApoA1	Apolipoprotein A1	17	66823805	G	A	-0.0527422	0.00813	2.80001e-10	0.059725	115078		rs112001035		TRUE	none
ApoA1	Apolipoprotein A1	17	76391653	C	T	0.0209724	0.00379237	2.19999e-08	0.489523	115078		rs4969141		TRUE	none
ApoA1	Apolipoprotein A1	18	47093444	C	T	-0.0358475	0.00558296	8.60003e-11	0.133832	115078		rs61766062		TRUE	none
ApoA1	Apolipoprotein A1	18	47102902	A	C	0.0622578	0.010116	1.29999e-10	0.037629	115078		rs12326633		TRUE	none
ApoA1	Apolipoprotein A1	18	47109955	A	G	0.317423	0.016504	8.80035e-85	0.013239	115078		rs77960347		TRUE	none
ApoA1	Apolipoprotein A1	18	47114005	T	A	0.181268	0.0220001	1.20005e-16	0.010392	115078		rs539784143		TRUE	none
ApoA1	Apolipoprotein A1	18	47120499	T	G	0.0906511	0.0094633	1.80011e-22	0.042401	115078		rs12608026		TRUE	none
ApoA1	Apolipoprotein A1	18	47158234	C	T	0.0937144	0.00490561	2.70023e-83	0.818411	115078		rs9304381		TRUE	none
ApoA1	Apolipoprotein A1	18	47212159	G	A	0.0373853	0.00380619	9.3994e-24	0.496909	115078		rs66781087		TRUE	none
ApoA1	Apolipoprotein A1	19	8429323	G	A	0.153883	0.0135601	4.40048e-31	0.019852	115078		rs116843064		TRUE	none
ApoA1	Apolipoprotein A1	19	11265020	G	A	0.0250187	0.00386749	1.6e-10	0.412466	115078		rs11671872		TRUE	none
ApoA1	Apolipoprotein A1	19	11347657	C	T	-0.118196	0.0102606	1.9002e-32	0.035188	115078		rs737338		TRUE	none
ApoA1	Apolipoprotein A1	19	45163671	T	C	0.04261	0.00727842	4.79999e-09	0.072651	115078		rs754340		TRUE	none
ApoA1	Apolipoprotein A1	19	45327459	T	C	-0.0239238	0.0041229	6.49995e-09	0.697865	115078		rs4803759		TRUE	none
ApoA1	Apolipoprotein A1	19	45413233	G	T	0.0912195	0.00697406	9.30037e-42	0.080584	115078		rs1065853		TRUE	none
ApoA1	Apolipoprotein A1	19	45415935	G	T	-0.0612538	0.00568282	5.90065e-29	0.127572	115078		rs7256200		TRUE	none
ApoA1	Apolipoprotein A1	19	45448465	T	G	0.0487641	0.00395267	2.80027e-35	0.352265	115078		rs5167		TRUE	none
ApoA1	Apolipoprotein A1	19	54828658	T	C	0.0268474	0.00415312	3.19963e-12	0.308578	115078		rs1645779		TRUE	none
ApoA1	Apolipoprotein A1	20	17597531	C	T	-0.0307677	0.00506121	3.69999e-10	0.167034	115078		rs2236252		TRUE	none
ApoA1	Apolipoprotein A1	20	43042364	C	T	-0.12264	0.0110415	3.40017e-28	0.030197	115078		rs1800961		TRUE	none
ApoA1	Apolipoprotein A1	20	46340596	T	C	0.0364361	0.00467909	6.09958e-16	0.794244	115078		rs4239651		TRUE	none
ApoA1	Apolipoprotein A1	20	46455304	G	A	-0.0254031	0.00450778	1.29999e-08	0.256218	115078		rs6012281		TRUE	none
ApoA1	Apolipoprotein A1	21	46271452	C	T	-0.0208265	0.00378849	4.79999e-08	0.532685	115078		rs235314		TRUE	none
ApoA1	Apolipoprotein A1	22	21982892	C	T	-0.0407307	0.00489623	1.99986e-17	0.182554	115078		rs2298428		TRUE	none
ApoB	Apolipoprotein B	1	25713234	A	T	0.0249194	0.00412416	3.69999e-10	0.525195	115078		rs1293261		TRUE	none
ApoB	Apolipoprotein B	1	55494906	G	A	0.0357193	0.00604702	1.79999e-09	0.136003	115078		rs72660539		TRUE	none
ApoB	Apolipoprotein B	1	55505647	G	T	-0.324428	0.0157124	3.59998e-98	0.017458	115078		rs11591147		TRUE	none
ApoB	Apolipoprotein B	1	55521313	G	T	0.0347673	0.00431624	2.39994e-16	0.649117	115078		rs472495		TRUE	none
ApoB	Apolipoprotein B	1	55526428	T	G	0.0941849	0.0115436	2.90001e-16	0.033009	115078		rs11206517		TRUE	none
ApoB	Apolipoprotein B	1	63086001	T	A	-0.044665	0.00443142	1.20005e-25	0.334984	115078		rs12239737		TRUE	none
ApoB	Apolipoprotein B	1	109817590	G	T	-0.115805	0.00496122	1.69824e-122	0.221059	115078		rs12740374		TRUE	none
ApoB	Apolipoprotein B	1	234852760	C	T	0.0309865	0.00412434	8.00018e-15	0.517038	115078		rs553427		TRUE	none
ApoB	Apolipoprotein B	2	20897536	T	G	-0.0364784	0.00694968	4.30002e-08	0.09747	115078		rs4971548		TRUE	none
ApoB	Apolipoprotein B	2	21232195	G	A	0.0881127	0.00412539	2.30144e-105	0.520903	115078		rs693		TRUE	none
ApoB	Apolipoprotein B	2	21272778	T	C	-0.0843308	0.0101866	1.10002e-17	0.043021	115078		rs60403635		TRUE	none
ApoB	Apolipoprotein B	2	21386078	A	C	0.0357739	0.00584949	3.50002e-10	0.145618	115078		rs12471982		TRUE	none
ApoB	Apolipoprotein B	2	21502727	A	G	0.0405375	0.00423545	3.90032e-22	0.446084	115078		rs13396400		TRUE	none
ApoB	Apolipoprotein B	2	27730940	T	C	-0.0394649	0.00421415	1.39991e-21	0.603982	115078		rs1260326		TRUE	GCKR
ApoB	Apolipoprotein B	2	44072576	G	T	-0.0479627	0.00441651	5.10035e-28	0.676279	115078		rs4299376		TRUE	none
ApoB	Apolipoprotein B	3	136539689	T	C	0.0282732	0.00504214	1.6e-08	0.786497	115078		rs9682783		TRUE	none
ApoB	Apolipoprotein B	5	52106278	T	G	-0.0587026	0.0103646	4.39997e-08	0.04162	115078		rs1499279		TRUE	none
ApoB	Apolipoprotein B	5	74656539	T	C	0.0592854	0.00421018	5.10035e-46	0.400342	115078		rs12916		TRUE	none
ApoB	Apolipoprotein B	5	75319509	G	A	-0.0366037	0.00631602	1.6e-08	0.178287	115078		rs73765973		TRUE	none
ApoB	Apolipoprotein B	5	122827953	A	G	-0.0228087	0.00415328	1.6e-08	0.450398	115078		rs1500188		TRUE	none
ApoB	Apolipoprotein B	5	156161689	T	C	0.0637672	0.0114165	4.49997e-08	0.033934	115078		rs11954233		TRUE	none
ApoB	Apolipoprotein B	5	156443066	A	G	0.045538	0.00430187	2.49977e-26	0.644037	115078		rs4704834		TRUE	none
ApoB	Apolipoprotein B	6	16134247	C	T	-0.0246427	0.00415297	3.79997e-09	0.456844	115078		rs6920309		TRUE	none
ApoB	Apolipoprotein B	6	26098474	T	C	-0.0478883	0.00777743	1e-09	0.076081	115078		rs79220007		TRUE	none
ApoB	Apolipoprotein B	6	32586376	A	G	0.0425865	0.0045084	3.69999e-20	0.334126	115078		rs11755689		TRUE	none
ApoB	Apolipoprotein B	6	160543148	C	T	0.0680749	0.00811046	7.19946e-18	0.069998	115078		rs12208357		TRUE	none
ApoB	Apolipoprotein B	6	160567928	G	T	-0.0430286	0.00518681	1.20005e-17	0.2001	115078		rs3798167		TRUE	none
ApoB	Apolipoprotein B	6	160986915	A	C	-0.0327677	0.00506102	6.29941e-12	0.782326	115078		rs6938647		TRUE	none
ApoB	Apolipoprotein B	6	161383079	A	G	-0.106475	0.0171407	1.5e-09	0.016058	115078		rs143843429		TRUE	none
ApoB	Apolipoprotein B	7	21488929	A	G	0.0219338	0.00425634	4.90004e-08	0.379853	115078		rs2107449		TRUE	none
ApoB	Apolipoprotein B	7	44584551	G	C	0.0326945	0.00532662	2.39999e-10	0.182659	115078		rs10260606		TRUE	none
ApoB	Apolipoprotein B	8	9184691	T	C	0.0392362	0.00686012	4.79999e-09	0.899273	115078		rs6601299		TRUE	none
ApoB	Apolipoprotein B	8	19824492	T	C	-0.0285946	0.00456112	1.29987e-11	0.287853	115078		rs13702		TRUE	none
ApoB	Apolipoprotein B	8	59385919	C	T	-0.0264811	0.00437184	1.09999e-10	0.663239	115078		rs2326077		TRUE	none
ApoB	Apolipoprotein B	8	116671848	A	G	0.0280857	0.00459588	1.40001e-09	0.720778	115078		rs4876611		TRUE	none
ApoB	Apolipoprotein B	8	126506694	G	A	-0.0666955	0.00428309	4.19952e-58	0.392383	115078		rs112875651		TRUE	none
ApoB	Apolipoprotein B	9	136149711	A	T	0.0564133	0.00533528	4.19952e-27	0.18331	115078		rs115478735		TRUE	none
ApoB	Apolipoprotein B	11	5701074	C	A	0.0406972	0.0080349	4.09996e-08	0.069166	115078		rs11601507		TRUE	none
ApoB	Apolipoprotein B	11	61557803	T	C	-0.0393977	0.00431288	5.19996e-21	0.349784	115078		rs102275		TRUE	none
ApoB	Apolipoprotein B	11	116648917	G	C	-0.0761792	0.00607905	1.69981e-38	0.867255	115078		rs964184		TRUE	none
ApoB	Apolipoprotein B	11	126228000	C	T	0.0658615	0.00792572	2.80027e-16	0.072862	115078		rs59379014		TRUE	none
ApoB	Apolipoprotein B	12	9172646	T	C	0.0243935	0.00420531	4.60002e-08	0.412905	115078		rs10842724		TRUE	none
ApoB	Apolipoprotein B	12	111904371	T	A	0.0239805	0.00413199	3.29997e-09	0.503247	115078		rs4766578		TRUE	none
ApoB	Apolipoprotein B	13	32958466	T	G	-0.026871	0.00502492	2.1e-08	0.214486	115078		rs11571787		TRUE	none
ApoB	Apolipoprotein B	13	114551993	T	C	0.0266122	0.0043942	6.4e-10	0.328949	115078		rs6602909		TRUE	none
ApoB	Apolipoprotein B	14	24874026	T	C	0.0245627	0.00413924	8.60003e-10	0.482099	115078		rs72694391		TRUE	none
ApoB	Apolipoprotein B	15	58575005	A	G	-0.0441981	0.00619098	2.90001e-13	0.131408	115078		rs28607776		TRUE	none
ApoB	Apolipoprotein B	15	58678720	T	C	-0.0536178	0.00434758	5.10035e-36	0.654642	115078		rs261290		TRUE	none
ApoB	Apolipoprotein B	15	58726744	G	C	-0.0547221	0.00503956	1.59993e-26	0.788239	115078		rs261334		TRUE	none
ApoB	Apolipoprotein B	16	56989590	C	T	-0.0563411	0.00440896	4.10015e-37	0.32471	115078		rs247616		TRUE	none
ApoB	Apolipoprotein B	16	57015091	G	C	0.0639576	0.00902689	1.50003e-11	0.054989	115078		rs5880		TRUE	none
ApoB	Apolipoprotein B	16	72097827	C	T	0.0444935	0.00527221	3.50026e-18	0.189016	115078		rs3794695		TRUE	none
ApoB	Apolipoprotein B	17	7080316	C	T	-0.0284884	0.00524506	2.69998e-08	0.191001	115078		rs55714927		TRUE	none
ApoB	Apolipoprotein B	17	45766771	G	A	0.033061	0.00415564	2.29985e-16	0.482712	115078		rs56325564		TRUE	none
ApoB	Apolipoprotein B	17	67081278	A	G	0.144375	0.0138707	2.90001e-25	0.022667	115078		rs77542162		TRUE	none
ApoB	Apolipoprotein B	17	67082962	C	G	-0.0435118	0.00578642	8.69961e-15	0.151124	115078		rs740516		TRUE	none
ApoB	Apolipoprotein B	19	11197261	G	A	-0.158559	0.00633566	5.29663e-141	0.119677	115078		rs12151108		TRUE	none
ApoB	Apolipoprotein B	19	11212941	A	C	-0.088036	0.012589	2.99985e-13	0.027849	115078		rs116530815		TRUE	none
ApoB	Apolipoprotein B	19	11227480	A	C	0.0360173	0.00419817	2.70023e-17	0.59317	115078		rs2738447		TRUE	none
ApoB	Apolipoprotein B	19	19379549	C	T	-0.114404	0.00784686	1.10002e-47	0.074402	115078		rs58542926		TRUE	none
ApoB	Apolipoprotein B	19	41353107	T	C	0.0238697	0.00417061	6.69993e-09	0.579189	115078		rs56113850		TRUE	none
ApoB	Apolipoprotein B	19	44530050	G	A	-0.0828175	0.0112533	7.19946e-14	0.037528	115078		rs62119175		TRUE	none
ApoB	Apolipoprotein B	19	44961510	G	A	-0.083985	0.0153188	1.5e-08	0.027133	115078		rs62116311		TRUE	none
ApoB	Apolipoprotein B	19	45039971	T	C	-0.126681	0.0135008	1.10002e-21	0.025173	115078		rs74747585		TRUE	none
ApoB	Apolipoprotein B	19	45134626	T	C	-0.0501384	0.00519332	8.99912e-22	0.195034	115078		rs12979820		TRUE	none
ApoB	Apolipoprotein B	19	45215081	G	A	-0.113569	0.0146505	2.80027e-14	0.021615	115078		rs111278137		TRUE	none
ApoB	Apolipoprotein B	19	45232161	G	A	-0.305806	0.00988319	1e-200	0.04543	115078		rs62117160		TRUE	none
ApoB	Apolipoprotein B	19	45305530	G	A	0.0705384	0.00655752	2.19989e-27	0.199303	115078		rs574454081		TRUE	none
ApoB	Apolipoprotein B	19	45314324	T	C	0.0802834	0.00933702	4.40048e-18	0.058386	115078		rs28399607		TRUE	none
ApoB	Apolipoprotein B	19	45357291	G	C	0.084636	0.0047486	8.00018e-73	0.263794	115078		rs4803763		TRUE	none
ApoB	Apolipoprotein B	19	45389596	G	A	-0.375034	0.0117071	1e-200	0.031935	115078		rs7254892		TRUE	none
ApoB	Apolipoprotein B	19	45411941	T	C	0.175353	0.00569856	1e-200	0.154825	115078		rs429358		TRUE	none
ApoB	Apolipoprotein B	19	45445517	G	A	0.113851	0.0183235	1.29999e-10	0.01273	115078		rs79429216		TRUE	none
ApoB	Apolipoprotein B	19	45526692	G	T	-0.0360132	0.00439914	3.90032e-16	0.443755	115078		rs200756447		TRUE	none
ApoB	Apolipoprotein B	19	45687093	C	T	-0.266187	0.0189602	9.3994e-47	0.013369	115078		rs139873600		TRUE	none
ApoB	Apolipoprotein B	19	46295223	A	G	-0.124866	0.0164124	2.29985e-14	0.016011	115078		rs73045960		TRUE	none
ApoB	Apolipoprotein B	19	49208543	T	C	0.0297359	0.00413377	3.59998e-12	0.531928	115078		rs507766		TRUE	none
ApoB	Apolipoprotein B	20	17844684	G	T	-0.0239549	0.0043551	3.09999e-09	0.660287	115078		rs2618566		TRUE	none
ApoB	Apolipoprotein B	20	39179822	G	C	0.10699	0.0121173	1.29987e-19	0.0312	115078		rs1883711		TRUE	none
ApoB	Apolipoprotein B	20	39678289	C	T	0.025783	0.00413055	3.80014e-11	0.549535	115078		rs6016505		TRUE	none
ApoB	Apolipoprotein B	22	50868669	A	T	0.0244091	0.00425162	1.89998e-08	0.388281	115078		rs9616847		TRUE	none
Cholines	Total cholines	1	23785760	C	T	0.0352035	0.00586253	7.90005e-10	0.875389	115078		rs7551124		TRUE	none
Cholines	Total cholines	1	40035928	G	T	-0.0281467	0.00489553	4.30002e-09	0.196522	115078		rs3768321		TRUE	none
Cholines	Total cholines	1	55505647	G	T	-0.110337	0.0147962	6.09958e-15	0.017465	115078		rs11591147		TRUE	none
Cholines	Total cholines	1	62963737	G	A	0.072981	0.00405701	1e-74	0.644748	115078		rs1002687		TRUE	none
Cholines	Total cholines	1	66153933	A	G	0.0248328	0.00391093	3.50002e-10	0.532203	115078		rs12022410		TRUE	none
Cholines	Total cholines	1	109817838	T	C	0.0312591	0.00472719	2.19989e-11	0.78472	115078		rs660240		TRUE	none
Cholines	Total cholines	1	220970028	A	G	0.0318321	0.00425377	4.60045e-15	0.703815	115078		rs2642438		TRUE	none
Cholines	Total cholines	1	230300481	C	T	0.0289639	0.00446237	3.19963e-11	0.744785	115078		rs11122449		TRUE	none
Cholines	Total cholines	1	234851165	A	C	0.0222482	0.00388546	2.39999e-09	0.517239	115078		rs496654		TRUE	none
Cholines	Total cholines	2	20371380	G	A	-0.0369483	0.00392294	9.09913e-22	0.443236	115078		rs907866		TRUE	none
Cholines	Total cholines	2	21425323	A	G	-0.0676141	0.00490157	1.29987e-44	0.195806	115078		rs34002646		TRUE	none
Cholines	Total cholines	2	27730940	T	C	-0.0639379	0.00396948	5.19996e-59	0.60401	115078		rs1260326		TRUE	GCKR
Cholines	Total cholines	2	169828995	C	T	-0.0222933	0.00390159	5.39995e-09	0.48397	115078		rs3770586		TRUE	none
Cholines	Total cholines	4	69340991	T	A	0.0324073	0.00453237	2.70023e-13	0.244353	115078		rs4860948		TRUE	none
Cholines	Total cholines	4	103188709	C	T	-0.0500898	0.00740463	2.39994e-12	0.074275	115078		rs13107325		TRUE	none
Cholines	Total cholines	5	74877803	T	C	0.0321298	0.00399179	6.4003e-16	0.384185	115078		rs5744672		TRUE	none
Cholines	Total cholines	5	156397673	G	A	0.0291503	0.00402438	5.50047e-13	0.632863	115078		rs6882345		TRUE	none
Cholines	Total cholines	6	29945949	G	A	-0.0332622	0.00576045	4.79999e-08	0.134275	115078		rs3132685		TRUE	none
Cholines	Total cholines	6	31323953	C	G	0.0327018	0.00405978	1.9002e-13	0.648355	115078		rs1131285		TRUE	none
Cholines	Total cholines	6	32472668	G	A	0.030258	0.00416787	4.10015e-12	0.610198	115078		rs77021177		TRUE	none
Cholines	Total cholines	6	32628084	C	T	-0.0530047	0.00890747	1.29999e-08	0.082623	115078		rs2854277		TRUE	none
Cholines	Total cholines	6	34616322	G	C	-0.0403426	0.00610633	5.60015e-12	0.115071	115078		rs3800461		TRUE	none
Cholines	Total cholines	6	160468278	A	G	-0.023292	0.00390555	3.50002e-09	0.466103	115078		rs998075		TRUE	none
Cholines	Total cholines	6	160986915	A	C	-0.0268582	0.0047677	8.40001e-09	0.782336	115078		rs6938647		TRUE	none
Cholines	Total cholines	6	161111700	C	T	-0.117057	0.016388	1.50003e-13	0.014358	115078		rs186696265		TRUE	none
Cholines	Total cholines	6	161329914	G	A	-0.0810354	0.0148197	1.89998e-08	0.024678	115078		rs76483627		TRUE	none
Cholines	Total cholines	7	1062366	T	C	-0.0330707	0.00468895	5.50047e-13	0.220332	115078		rs1057558		TRUE	none
Cholines	Total cholines	7	72987354	C	T	-0.0248111	0.00430777	8e-09	0.28432	115078		rs2286276		TRUE	none
Cholines	Total cholines	8	9183358	A	G	0.0924825	0.00675827	4.10015e-43	0.909151	115078		rs9987289		TRUE	none
Cholines	Total cholines	8	9226095	T	C	-0.0218681	0.00393828	1.5e-09	0.566622	115078		rs10095103		TRUE	none
Cholines	Total cholines	8	11702313	C	G	0.0242949	0.00429569	1.79999e-08	0.287172	115078		rs709822		TRUE	none
Cholines	Total cholines	8	19793581	C	T	-0.0962436	0.014636	1.2e-10	0.018832	115078		rs190118115		TRUE	none
Cholines	Total cholines	8	19853389	A	C	0.0329854	0.00440657	1.59993e-13	0.265042	115078		rs1992442		TRUE	none
Cholines	Total cholines	8	116624987	C	G	0.0241193	0.00394323	7.39997e-10	0.558538	115078		rs2737214		TRUE	none
Cholines	Total cholines	8	126506694	G	A	-0.0528956	0.00403285	2.09991e-39	0.392346	115078		rs112875651		TRUE	none
Cholines	Total cholines	9	15300968	C	A	0.0319483	0.00469531	2.09991e-12	0.221842	115078		rs4008004		TRUE	none
Cholines	Total cholines	9	107563603	T	C	0.0456918	0.00651866	1.20005e-13	0.901799	115078		rs2245793		TRUE	none
Cholines	Total cholines	9	107589744	C	T	0.0440091	0.00534081	2.09991e-17	0.155378	115078		rs4149307		TRUE	none
Cholines	Total cholines	9	107647019	C	T	0.0536897	0.00625085	1.29987e-17	0.108831	115078		rs11789603		TRUE	none
Cholines	Total cholines	9	107661742	A	C	-0.0483609	0.00441008	1.10002e-28	0.265321	115078		rs2740488		TRUE	none
Cholines	Total cholines	9	136155000	C	T	0.0361024	0.00503461	6.89922e-14	0.183554	115078		rs635634		TRUE	none
Cholines	Total cholines	10	5261832	A	G	-0.0383721	0.00601798	1.5e-10	0.131681	115078		rs117488242		TRUE	none
Cholines	Total cholines	10	45978598	T	A	0.0295041	0.00454925	3.10027e-11	0.241487	115078		rs11239536		TRUE	none
Cholines	Total cholines	10	113921825	G	A	-0.0356718	0.00432639	7.10068e-17	0.720377	115078		rs2792735		TRUE	none
Cholines	Total cholines	11	47397353	G	A	-0.0336748	0.00415006	1.39991e-16	0.323119	115078		rs56030824		TRUE	none
Cholines	Total cholines	11	48715040	C	T	0.0327896	0.00505064	7.39997e-10	0.269635	115078		rs368424410		TRUE	none
Cholines	Total cholines	11	61557803	T	C	-0.0380422	0.00406143	1.50003e-22	0.349755	115078		rs102275		TRUE	none
Cholines	Total cholines	11	75474195	C	A	-0.0664556	0.00668532	1e-22	0.094064	115078		rs72997616		TRUE	none
Cholines	Total cholines	11	116645336	A	T	-0.0847244	0.0147519	2.1e-08	0.017895	115078		rs3087611		TRUE	none
Cholines	Total cholines	11	116705516	G	A	-0.0666488	0.00429327	2.99985e-56	0.708543	115078		rs525028		TRUE	none
Cholines	Total cholines	12	109873227	A	C	0.0280369	0.00388058	7.10068e-14	0.52317	115078		rs6606717		TRUE	none
Cholines	Total cholines	12	112007756	C	T	0.0245005	0.00389092	6.20012e-11	0.516061	115078		rs653178		TRUE	none
Cholines	Total cholines	12	121415293	G	A	-0.0318155	0.00396255	2.70023e-16	0.592501	115078		rs7139079		TRUE	none
Cholines	Total cholines	12	125290856	A	T	-0.0307529	0.00391908	1.10002e-15	0.499033	115078		rs865716		TRUE	none
Cholines	Total cholines	12	125338529	C	T	0.0298234	0.00432715	6.70039e-12	0.720441	115078		rs10773112		TRUE	none
Cholines	Total cholines	14	24826201	T	A	0.0231121	0.00415091	3.89996e-08	0.670136	115078		rs12878213		TRUE	none
Cholines	Total cholines	15	58500953	C	G	0.0792182	0.0118424	2.80027e-11	0.029001	115078		rs71478653		TRUE	none
Cholines	Total cholines	15	58545668	C	T	0.0704913	0.0120419	6.19998e-09	0.026757	115078		rs113629348		TRUE	none
Cholines	Total cholines	15	58554914	G	T	0.0897115	0.0129293	3.19963e-12	0.022905	115078		rs76970180		TRUE	none
Cholines	Total cholines	15	58575005	A	G	-0.10565	0.00582343	4.60045e-76	0.131396	115078		rs28607776		TRUE	none
Cholines	Total cholines	15	58658794	C	T	-0.0682759	0.00642223	1.29987e-26	0.105558	115078		rs4775038		TRUE	none
Cholines	Total cholines	15	58671765	G	T	-0.137615	0.00411102	1e-200	0.654647	115078		rs1601935		TRUE	none
Cholines	Total cholines	15	58716647	C	G	0.0466076	0.00762033	1.7e-09	0.075598	115078		rs12914524		TRUE	none
Cholines	Total cholines	15	58723426	A	G	0.155283	0.00469249	1e-200	0.219724	115078		rs1077835		TRUE	none
Cholines	Total cholines	16	56993324	C	A	0.0985194	0.00414714	3.89942e-129	0.324455	115078		rs3764261		TRUE	none
Cholines	Total cholines	16	57015091	G	C	-0.106874	0.00849893	2.49977e-38	0.054979	115078		rs5880		TRUE	none
Cholines	Total cholines	16	57017002	T	G	0.0467024	0.00658632	2.60016e-12	0.097843	115078		rs9923854		TRUE	none
Cholines	Total cholines	16	67976320	A	T	-0.0631405	0.0107623	1.79999e-09	0.033926	115078		rs4986970		TRUE	none
Cholines	Total cholines	16	72079657	C	T	-0.0277102	0.00493002	8.99995e-09	0.19269	115078		rs77303550		TRUE	none
Cholines	Total cholines	17	26695832	A	G	-0.0245181	0.00395437	2e-09	0.596255	115078		rs2071379		TRUE	none
Cholines	Total cholines	17	41926126	C	T	-0.0862827	0.0111226	3.69999e-15	0.031483	115078		rs72836561		TRUE	none
Cholines	Total cholines	18	47093444	C	T	-0.0303752	0.00573742	4.70002e-08	0.133811	115078		rs61766062		TRUE	none
Cholines	Total cholines	18	47109955	A	G	0.313193	0.0169597	4.70002e-77	0.013239	115078		rs77960347		TRUE	none
Cholines	Total cholines	18	47114005	T	A	0.187586	0.0226152	1.69981e-17	0.010386	115078		rs539784143		TRUE	none
Cholines	Total cholines	18	47120499	T	G	0.0856668	0.00972574	2.49977e-19	0.04239	115078		rs12608026		TRUE	none
Cholines	Total cholines	18	47158234	C	T	0.0849387	0.00504104	2.09991e-64	0.818434	115078		rs9304381		TRUE	none
Cholines	Total cholines	18	47212159	G	A	0.0312827	0.00391147	1.10002e-15	0.496916	115078		rs66781087		TRUE	none
Cholines	Total cholines	19	11190534	G	A	-0.0616141	0.00608649	2.39994e-24	0.116705	115078		rs142158911		TRUE	none
Cholines	Total cholines	19	11330942	A	G	-0.116806	0.010748	7.00003e-28	0.033705	115078		rs17699030		TRUE	none
Cholines	Total cholines	19	19379549	C	T	-0.0884372	0.00740681	1.29987e-35	0.074383	115078		rs58542926		TRUE	none
Cholines	Total cholines	19	19458388	A	G	-0.103591	0.0187051	5.89997e-09	0.012519	115078		rs182611493		TRUE	none
Cholines	Total cholines	19	45413233	G	T	-0.12628	0.00716536	6.29941e-71	0.080578	115078		rs1065853		TRUE	none
Cholines	Total cholines	19	45430280	C	G	0.0390178	0.00417694	8.69961e-22	0.533736	115078		rs5112		TRUE	none
Cholines	Total cholines	19	45448465	T	G	0.0402569	0.00406102	1e-23	0.35226	115078		rs5167		TRUE	none
Cholines	Total cholines	19	46385438	A	C	-0.0316392	0.00601893	1.89998e-08	0.119403	115078		rs34514836		TRUE	none
Cholines	Total cholines	19	49211969	T	C	0.0257041	0.00389541	2.90001e-11	0.532696	115078		rs676388		TRUE	none
Cholines	Total cholines	20	39179822	G	C	0.0619569	0.0114139	1.2e-08	0.031191	115078		rs1883711		TRUE	none
Cholines	Total cholines	20	43042364	C	T	-0.0953227	0.0113449	5.50047e-17	0.030192	115078		rs1800961		TRUE	none
Cholines	Total cholines	20	46342197	T	G	0.0265186	0.00450218	3.79997e-09	0.74565	115078		rs6090719		TRUE	none
Cholines	Total cholines	22	21916272	C	A	-0.0361572	0.0050795	3.29989e-13	0.183245	115078		rs5754102		TRUE	none
Citrate	Citrate	1	55072726	T	C	-0.0233538	0.0042026	4.70002e-08	0.603796	115078		rs1616691		TRUE	none
Citrate	Citrate	1	207231751	A	T	-0.054764	0.00412818	3.10027e-39	0.543142	115078		rs2808454		TRUE	none
Citrate	Citrate	2	7159613	G	A	0.0429763	0.00752729	5.80003e-09	0.081592	115078		rs3771962		TRUE	none
Citrate	Citrate	2	211540507	C	A	-0.040933	0.00442051	1.59993e-20	0.315012	115078		rs1047891		TRUE	none
Citrate	Citrate	2	242157241	G	A	-0.0335931	0.00535881	7.29962e-11	0.187021	115078		rs76832527		TRUE	none
Citrate	Citrate	4	77367580	G	T	0.0276817	0.00415003	4.30031e-11	0.438261	115078		rs2870237		TRUE	none
Citrate	Citrate	5	14688417	G	A	0.106575	0.0069736	2.19989e-54	0.096884	115078		rs250438		TRUE	none
Citrate	Citrate	5	14753745	A	G	-0.164518	0.0104441	1.80011e-57	0.039947	115078		rs17250977		TRUE	none
Citrate	Citrate	5	14813840	C	T	-0.128693	0.0207413	7.90005e-10	0.010017	115078		rs115601009		TRUE	none
Citrate	Citrate	5	14870606	T	G	0.0963038	0.00412176	4.89779e-125	0.461279	115078		rs10073421		TRUE	none
Citrate	Citrate	5	43448001	G	A	0.0235196	0.0041013	1.2e-08	0.526475	115078		rs6870018		TRUE	none
Citrate	Citrate	5	43824677	A	G	-0.0623785	0.00641383	3.90032e-22	0.116171	115078		rs7710854		TRUE	none
Citrate	Citrate	5	176819252	C	T	0.0256714	0.0044256	4.60002e-09	0.313246	115078		rs6556314		TRUE	none
Citrate	Citrate	6	18349331	G	T	0.0314649	0.00415721	9.09913e-15	0.414495	115078		rs6901143		TRUE	none
Citrate	Citrate	6	160409894	G	T	-0.0444162	0.00713249	8.69961e-11	0.0916	115078		rs75474551		TRUE	none
Citrate	Citrate	7	73022746	G	A	0.0625098	0.00610518	2.80027e-25	0.129509	115078		rs13246993		TRUE	none
Citrate	Citrate	8	126500031	C	G	0.0465497	0.00420813	4.90004e-29	0.42014	115078		rs28601761		TRUE	none
Citrate	Citrate	9	95898531	C	T	0.0623327	0.00982056	9.40005e-10	0.046005	115078		rs7025554		TRUE	none
Citrate	Citrate	9	136149500	T	C	0.0277014	0.00440205	2.1e-10	0.316837	115078		rs529565		TRUE	none
Citrate	Citrate	10	6209218	C	T	0.0256306	0.00456058	2.19999e-08	0.28329	115078		rs2182409		TRUE	none
Citrate	Citrate	10	65357438	G	A	-0.0330529	0.0041106	4.60045e-15	0.494465	115078		rs7895549		TRUE	none
Citrate	Citrate	10	94839724	G	T	0.0247386	0.00412335	1.09999e-09	0.450687	115078		rs4418728		TRUE	none
Citrate	Citrate	11	13359745	T	A	-0.0287777	0.00442703	2.19999e-10	0.687833	115078		rs2896635		TRUE	none
Citrate	Citrate	11	61606683	G	A	-0.0336738	0.00428921	5.10035e-16	0.351918	115078		rs174581		TRUE	none
Citrate	Citrate	12	21319526	G	A	-0.0363918	0.00437653	5.50047e-18	0.326549	115078		rs2199766		TRUE	none
Citrate	Citrate	12	121415390	T	C	0.046535	0.00419576	1.20005e-28	0.413768	115078		rs2464190		TRUE	none
Citrate	Citrate	14	55280981	G	T	0.0253814	0.00415662	1.29999e-09	0.579139	115078		rs7161374		TRUE	none
Citrate	Citrate	14	94844947	C	T	-0.0856147	0.0146952	1.5e-09	0.019971	115078		rs28929474		TRUE	none
Citrate	Citrate	14	102608252	T	A	0.0314599	0.00506737	6.90001e-10	0.792818	115078		rs1190585		TRUE	none
Citrate	Citrate	15	42679423	C	T	-0.101696	0.0154936	2.70023e-11	0.018138	115078		rs28364406		TRUE	none
Citrate	Citrate	15	44028047	C	T	-0.130158	0.0133355	1.29987e-23	0.024584	115078		rs147233090		TRUE	none
Citrate	Citrate	16	58686602	A	G	-0.0274235	0.00511024	3.79997e-08	0.206002	115078		rs72792415		TRUE	none
Citrate	Citrate	17	6580851	C	T	0.0403026	0.00431561	3.69999e-21	0.35327	115078		rs650930		TRUE	none
Citrate	Citrate	17	6588586	G	A	-0.095239	0.00687644	1.69981e-44	0.171454	115078		rs6502966		TRUE	none
Citrate	Citrate	17	6604935	G	A	0.0848609	0.00418565	5.30029e-92	0.425112	115078		rs218672		TRUE	none
Citrate	Citrate	17	6606933	A	G	0.141458	0.00539311	2.09894e-153	0.173932	115078		rs218674		TRUE	none
Citrate	Citrate	17	6628958	T	C	0.114219	0.0189916	8.50002e-10	0.01388	115078		rs141418048		TRUE	none
Citrate	Citrate	17	6712357	T	C	-0.198455	0.00840249	2.39883e-124	0.06338	115078		rs117185818		TRUE	none
Citrate	Citrate	17	6722979	T	C	0.0440599	0.00651007	1.59993e-11	0.122458	115078		rs78516248		TRUE	none
Citrate	Citrate	17	6770419	G	A	0.0502599	0.00684569	1e-13	0.101093	115078		rs72832757		TRUE	none
Citrate	Citrate	17	57934169	A	G	-0.0408987	0.00511351	2.99985e-15	0.199693	115078		rs1292043		TRUE	none
Citrate	Citrate	18	77160235	A	C	-0.0251786	0.00417748	1.79999e-09	0.4865	115078		rs56376587		TRUE	none
Citrate	Citrate	20	62354494	T	C	-0.0267947	0.00486512	3.2e-08	0.238092	115078		rs7262150		TRUE	none
Citrate	Citrate	22	19133605	G	A	-0.0399106	0.00723423	2.30001e-08	0.092369	115078		rs715544		TRUE	none
Citrate	Citrate	22	19172006	T	C	-0.0923824	0.00424664	8.29851e-108	0.631896	115078		rs1018764		TRUE	none
Citrate	Citrate	22	19589925	C	T	0.0284527	0.00458698	9.40005e-10	0.285418	115078		rs5748342		TRUE	none
Clinical_LDL_C	Clinical LDL cholesterol	1	25713234	A	T	0.0224045	0.00410594	1.89998e-08	0.525195	115078		rs1293261		TRUE	none
Clinical_LDL_C	Clinical LDL cholesterol	1	55494906	G	A	0.0395176	0.00602029	2.39994e-11	0.136003	115078		rs72660539		TRUE	none
Clinical_LDL_C	Clinical LDL cholesterol	1	55505647	G	T	-0.324712	0.0156429	2.70023e-99	0.017458	115078		rs11591147		TRUE	none
Clinical_LDL_C	Clinical LDL cholesterol	1	55518682	C	T	-0.0374307	0.0044412	9.79941e-18	0.341793	115078		rs2479413		TRUE	none
Clinical_LDL_C	Clinical LDL cholesterol	1	55526428	T	G	0.0975299	0.0114925	1.39991e-17	0.033009	115078		rs11206517		TRUE	none
Clinical_LDL_C	Clinical LDL cholesterol	1	55720337	A	G	-0.0359812	0.00569879	1.2e-09	0.152562	115078		rs59613675		TRUE	none
Clinical_LDL_C	Clinical LDL cholesterol	1	63086001	T	A	-0.0241069	0.00441184	6.29999e-09	0.334984	115078		rs12239737		TRUE	none
Clinical_LDL_C	Clinical LDL cholesterol	1	109817590	G	T	-0.116713	0.0049393	2.19786e-125	0.221059	115078		rs12740374		TRUE	none
Clinical_LDL_C	Clinical LDL cholesterol	1	220970028	A	G	0.0248385	0.00449657	9.40005e-09	0.703836	115078		rs2642438		TRUE	none
Clinical_LDL_C	Clinical LDL cholesterol	1	234852760	C	T	0.0311444	0.00410611	1.50003e-14	0.517038	115078		rs553427		TRUE	none
Clinical_LDL_C	Clinical LDL cholesterol	2	21141832	C	A	0.0293477	0.00485463	1.2e-10	0.236044	115078		rs13414987		TRUE	none
Clinical_LDL_C	Clinical LDL cholesterol	2	21150787	T	C	-0.0417748	0.00412175	6.00067e-25	0.536285	115078		rs4075673		TRUE	none
Clinical_LDL_C	Clinical LDL cholesterol	2	21288321	A	G	0.104611	0.00533109	9.09913e-90	0.819635	115078		rs562338		TRUE	none
Clinical_LDL_C	Clinical LDL cholesterol	2	27752463	G	A	-0.0255111	0.00428323	3.50002e-09	0.61412	115078		rs11127048		TRUE	GCKR
Clinical_LDL_C	Clinical LDL cholesterol	2	44072576	G	T	-0.0482502	0.00439785	2.09991e-29	0.676279	115078		rs4299376		TRUE	none
Clinical_LDL_C	Clinical LDL cholesterol	5	52106278	T	G	-0.0691129	0.0103197	1.09999e-10	0.04162	115078		rs1499279		TRUE	none
Clinical_LDL_C	Clinical LDL cholesterol	5	74651084	A	G	0.0560728	0.00415667	1.10002e-42	0.424112	115078		rs3846662		TRUE	none
Clinical_LDL_C	Clinical LDL cholesterol	5	75319509	G	A	-0.0360096	0.0062887	2.39999e-08	0.178287	115078		rs73765973		TRUE	none
Clinical_LDL_C	Clinical LDL cholesterol	5	122827953	A	G	-0.0250212	0.00413532	5.49997e-10	0.450398	115078		rs1500188		TRUE	none
Clinical_LDL_C	Clinical LDL cholesterol	5	156397673	G	A	0.032212	0.00425413	2.70023e-14	0.632845	115078		rs6882345		TRUE	none
Clinical_LDL_C	Clinical LDL cholesterol	6	16134247	C	T	-0.0232941	0.00413531	1.7e-08	0.456844	115078		rs6920309		TRUE	none
Clinical_LDL_C	Clinical LDL cholesterol	6	26123502	T	C	-0.0605641	0.00790126	5.19996e-15	0.073599	115078		rs115740542		TRUE	none
Clinical_LDL_C	Clinical LDL cholesterol	6	29817617	A	G	0.0269344	0.00433847	1.09999e-09	0.334565	115078		rs2523764		TRUE	none
Clinical_LDL_C	Clinical LDL cholesterol	6	32601807	C	G	0.0500402	0.006185	4.30031e-15	0.132288	115078		rs147841808		TRUE	none
Clinical_LDL_C	Clinical LDL cholesterol	6	34728071	G	C	-0.0380148	0.00705896	1.29999e-08	0.094526	115078		rs75398113		TRUE	none
Clinical_LDL_C	Clinical LDL cholesterol	6	160543148	C	T	0.0541939	0.00807597	7.00003e-12	0.069998	115078		rs12208357		TRUE	none
Clinical_LDL_C	Clinical LDL cholesterol	6	160567928	G	T	-0.036829	0.00516476	7.10068e-14	0.2001	115078		rs3798167		TRUE	none
Clinical_LDL_C	Clinical LDL cholesterol	7	25991826	T	C	0.0317091	0.00562128	9.59997e-09	0.158088	115078		rs4722551		TRUE	none
Clinical_LDL_C	Clinical LDL cholesterol	7	44584551	G	C	0.0299703	0.00530259	2.69998e-09	0.182659	115078		rs10260606		TRUE	none
Clinical_LDL_C	Clinical LDL cholesterol	7	100216773	C	T	-0.0281687	0.0048639	9.20005e-09	0.235558	115078		rs10953298		TRUE	none
Clinical_LDL_C	Clinical LDL cholesterol	8	9187242	A	G	0.0578566	0.00682863	3.50026e-18	0.899229	115078		rs1461729		TRUE	none
Clinical_LDL_C	Clinical LDL cholesterol	8	126506694	G	A	-0.0472462	0.00426437	1.50003e-30	0.392383	115078		rs112875651		TRUE	none
Clinical_LDL_C	Clinical LDL cholesterol	9	107661742	A	C	-0.0265268	0.00466206	4.39997e-08	0.265313	115078		rs2740488		TRUE	none
Clinical_LDL_C	Clinical LDL cholesterol	9	136149711	A	T	0.0650794	0.00531128	6.29941e-35	0.18331	115078		rs115478735		TRUE	none
Clinical_LDL_C	Clinical LDL cholesterol	11	61557803	T	C	-0.0560627	0.00429367	7.59976e-41	0.349784	115078		rs102275		TRUE	none
Clinical_LDL_C	Clinical LDL cholesterol	11	126228000	C	T	0.0645693	0.00789043	4.19952e-16	0.072862	115078		rs59379014		TRUE	none
Clinical_LDL_C	Clinical LDL cholesterol	12	9084375	T	C	0.0281709	0.00492781	1.79999e-08	0.226038	115078		rs1805776		TRUE	none
Clinical_LDL_C	Clinical LDL cholesterol	12	111904371	T	A	0.02772	0.00411387	3.69999e-12	0.503247	115078		rs4766578		TRUE	none
Clinical_LDL_C	Clinical LDL cholesterol	12	112906415	A	G	0.0245074	0.00416921	3.69999e-09	0.573934	115078		rs11066320		TRUE	none
Clinical_LDL_C	Clinical LDL cholesterol	14	24871926	C	T	0.0258337	0.00414649	5.70033e-11	0.453802	115078		rs11621792		TRUE	none
Clinical_LDL_C	Clinical LDL cholesterol	16	56988044	C	T	-0.0294729	0.00435563	4.60045e-11	0.331301	115078		rs173539		TRUE	none
Clinical_LDL_C	Clinical LDL cholesterol	16	72097827	C	T	0.0373414	0.0052494	1.39991e-13	0.189016	115078		rs3794695		TRUE	none
Clinical_LDL_C	Clinical LDL cholesterol	17	7080316	C	T	-0.0350514	0.00522177	2.80027e-12	0.191001	115078		rs55714927		TRUE	none
Clinical_LDL_C	Clinical LDL cholesterol	17	45766771	G	A	0.0334769	0.00413719	5.10035e-17	0.482712	115078		rs56325564		TRUE	none
Clinical_LDL_C	Clinical LDL cholesterol	17	67081278	A	G	0.13307	0.0138091	3.19963e-22	0.022667	115078		rs77542162		TRUE	none
Clinical_LDL_C	Clinical LDL cholesterol	17	67082962	C	G	-0.0381637	0.00576072	6.70039e-12	0.151124	115078		rs740516		TRUE	none
Clinical_LDL_C	Clinical LDL cholesterol	19	11197261	G	A	-0.153215	0.00630258	6.80769e-133	0.119677	115078		rs12151108		TRUE	none
Clinical_LDL_C	Clinical LDL cholesterol	19	11212941	A	C	-0.0829562	0.0125233	9.20026e-12	0.027849	115078		rs116530815		TRUE	none
Clinical_LDL_C	Clinical LDL cholesterol	19	11228745	T	C	0.0322317	0.0041818	9.3994e-15	0.593316	115078		rs2569550		TRUE	none
Clinical_LDL_C	Clinical LDL cholesterol	19	19379549	C	T	-0.0976377	0.0078059	7.50067e-36	0.074402	115078		rs58542926		TRUE	none
Clinical_LDL_C	Clinical LDL cholesterol	19	44741523	T	C	-0.0226666	0.00431495	4.49997e-08	0.658445	115078		rs4802216		TRUE	none
Clinical_LDL_C	Clinical LDL cholesterol	19	44948421	G	A	-0.0660935	0.00650988	5.40008e-25	0.111602	115078		rs57290748		TRUE	none
Clinical_LDL_C	Clinical LDL cholesterol	19	44961510	G	A	-0.0832393	0.0152389	1.29999e-08	0.027133	115078		rs62116311		TRUE	none
Clinical_LDL_C	Clinical LDL cholesterol	19	45135442	G	A	-0.0637734	0.00516259	2.60016e-34	0.195566	115078		rs35823804		TRUE	none
Clinical_LDL_C	Clinical LDL cholesterol	19	45215081	G	A	-0.13775	0.014574	3.90032e-21	0.021615	115078		rs111278137		TRUE	none
Clinical_LDL_C	Clinical LDL cholesterol	19	45232161	G	A	-0.355927	0.00983159	1e-200	0.04543	115078		rs62117160		TRUE	none
Clinical_LDL_C	Clinical LDL cholesterol	19	45278603	A	G	-0.044548	0.00643094	1.20005e-12	0.862466	115078		rs7246666		TRUE	none
Clinical_LDL_C	Clinical LDL cholesterol	19	45305530	G	A	0.0795263	0.00652329	2.49977e-34	0.199303	115078		rs574454081		TRUE	none
Clinical_LDL_C	Clinical LDL cholesterol	19	45360754	G	A	0.0633754	0.00600067	4.40048e-26	0.142907	115078		rs12463239		TRUE	none
Clinical_LDL_C	Clinical LDL cholesterol	19	45369203	G	A	-0.380024	0.0114593	1e-200	0.033653	115078		rs112422902		TRUE	none
Clinical_LDL_C	Clinical LDL cholesterol	19	45411941	T	C	0.182183	0.00566882	1e-200	0.154825	115078		rs429358		TRUE	none
Clinical_LDL_C	Clinical LDL cholesterol	19	45432488	C	A	0.0827366	0.00920709	2.49977e-20	0.08796	115078		rs372642577		TRUE	none
Clinical_LDL_C	Clinical LDL cholesterol	19	45519005	G	A	0.0448477	0.0048031	1.10002e-21	0.365504	115078		rs67616858		TRUE	none
Clinical_LDL_C	Clinical LDL cholesterol	19	45521932	A	T	-0.048827	0.00881431	1.09999e-08	0.930161	115078		rs4803787		TRUE	none
Clinical_LDL_C	Clinical LDL cholesterol	19	45524553	A	C	-0.135311	0.0230526	3.2e-09	0.00916	115078		rs9749236		TRUE	none
Clinical_LDL_C	Clinical LDL cholesterol	19	45687093	C	T	-0.330833	0.0188612	1.20005e-71	0.013369	115078		rs139873600		TRUE	none
Clinical_LDL_C	Clinical LDL cholesterol	19	45701262	A	G	-0.0276165	0.00429465	4.09996e-10	0.625536	115078		rs10406257		TRUE	none
Clinical_LDL_C	Clinical LDL cholesterol	19	46295223	A	G	-0.132504	0.0163267	4.79954e-16	0.016011	115078		rs73045960		TRUE	none
Clinical_LDL_C	Clinical LDL cholesterol	19	49206985	G	A	0.0269387	0.00410728	1.2e-10	0.534364	115078		rs602662		TRUE	none
Clinical_LDL_C	Clinical LDL cholesterol	20	17844684	G	T	-0.0254915	0.00433586	2.30001e-10	0.660287	115078		rs2618566		TRUE	none
Clinical_LDL_C	Clinical LDL cholesterol	20	39179822	G	C	0.0941682	0.0120637	1.29987e-15	0.0312	115078		rs1883711		TRUE	none
Clinical_LDL_C	Clinical LDL cholesterol	20	39678289	C	T	0.0249039	0.00411231	9.09913e-11	0.549535	115078		rs6016505		TRUE	none
Creatinine	Creatinine	1	46037394	T	C	-0.0277972	0.00485182	1e-08	0.838816	115078		rs659437		TRUE	none
Creatinine	Creatinine	1	63006842	A	C	0.0265841	0.00379643	2.49977e-12	0.603362	115078		rs1781221		TRUE	none
Creatinine	Creatinine	1	78593714	G	C	-0.0265669	0.00425326	4.20001e-10	0.226023	115078		rs478308		TRUE	none
Creatinine	Creatinine	1	113258681	T	C	0.0408711	0.00533914	1.9002e-14	0.12744	115078		rs12722725		TRUE	none
Creatinine	Creatinine	1	150940625	T	G	-0.0357301	0.00429544	8.9002e-17	0.219989	115078		rs267738		TRUE	none
Creatinine	Creatinine	1	212752129	T	C	0.0280839	0.00507971	3.2e-08	0.853523	115078		rs3122720		TRUE	none
Creatinine	Creatinine	1	243452864	G	A	-0.0199999	0.00357757	2.30001e-08	0.540797	115078		rs10926982		TRUE	none
Creatinine	Creatinine	2	15788692	C	T	-0.0214225	0.00372879	9.20005e-09	0.35164	115078		rs56019566		TRUE	none
Creatinine	Creatinine	2	18676203	G	A	0.0234669	0.0038233	8.40001e-10	0.316187	115078		rs4293567		TRUE	none
Creatinine	Creatinine	2	54581356	C	T	-0.0248872	0.00443998	2.1e-08	0.799624	115078		rs1527649		TRUE	none
Creatinine	Creatinine	2	73847901	T	G	-0.0284288	0.00428783	3.40017e-11	0.224319	115078		rs34760583		TRUE	none
Creatinine	Creatinine	2	121306440	G	A	0.0244089	0.00361863	1.50003e-11	0.409307	115078		rs17050272		TRUE	none
Creatinine	Creatinine	2	148843372	C	T	0.0203507	0.00366395	2.80001e-08	0.383784	115078		rs13015552		TRUE	none
Creatinine	Creatinine	2	176993583	C	G	0.08145	0.01139	8.60003e-13	0.025477	115078		rs187355703		TRUE	none
Creatinine	Creatinine	2	211543055	T	C	0.0435059	0.00386404	2.09991e-29	0.311377	115078		rs715		TRUE	none
Creatinine	Creatinine	2	217644852	A	G	-0.0262203	0.00360738	3.59998e-13	0.51958	115078		rs9989901		TRUE	none
Creatinine	Creatinine	2	220358198	C	T	-0.0263528	0.00379827	4.00037e-12	0.328612	115078		rs1050816		TRUE	none
Creatinine	Creatinine	3	38437471	G	A	-0.0226275	0.00393774	9.09997e-09	0.292412	115078		rs1381798		TRUE	none
Creatinine	Creatinine	3	49575367	G	A	-0.0211319	0.00384499	3.89996e-08	0.311446	115078		rs11130203		TRUE	none
Creatinine	Creatinine	3	121715319	C	T	0.0198112	0.00362078	4.49997e-08	0.441385	115078		rs9868257		TRUE	none
Creatinine	Creatinine	3	141712708	G	A	-0.0337453	0.0049994	1.50003e-11	0.149362	115078		rs2271386		TRUE	none
Creatinine	Creatinine	3	185274780	T	C	0.0242183	0.00383645	2.69998e-10	0.324736	115078		rs7649167		TRUE	none
Creatinine	Creatinine	4	77414144	T	C	0.0523541	0.00357855	1.80011e-48	0.46216	115078		rs10008637		TRUE	none
Creatinine	Creatinine	4	103842031	A	G	-0.0259876	0.00359409	4.79954e-13	0.477959	115078		rs3974479		TRUE	none
Creatinine	Creatinine	5	688900	A	G	-0.0253118	0.00437829	7.39997e-09	0.706529	115078		rs2455357		TRUE	none
Creatinine	Creatinine	5	39393733	G	A	0.0315122	0.00361358	2.80027e-18	0.425221	115078		rs10062079		TRUE	none
Creatinine	Creatinine	5	53295546	C	T	-0.0336121	0.00567386	3.09999e-09	0.112264	115078		rs111366116		TRUE	none
Creatinine	Creatinine	5	131664531	T	C	0.022638	0.00386587	4.70002e-09	0.54093	115078		rs200800380		TRUE	none
Creatinine	Creatinine	5	176815124	T	C	0.0395815	0.00385545	1e-24	0.313522	115078		rs5030873		TRUE	none
Creatinine	Creatinine	6	31442782	G	A	0.0296089	0.00485523	1.09999e-09	0.159543	115078		rs3131643		TRUE	none
Creatinine	Creatinine	6	32600404	T	C	0.0279898	0.00356356	4.00037e-15	0.493072	115078		rs9272116		TRUE	none
Creatinine	Creatinine	6	34208773	C	A	-0.0467343	0.00836616	2.30001e-08	0.047573	115078		rs41269026		TRUE	none
Creatinine	Creatinine	6	43806335	T	C	0.0297048	0.00387005	1.59993e-14	0.693535	115078		rs1317983		TRUE	none
Creatinine	Creatinine	6	109000742	A	G	0.0239094	0.00396712	1.7e-09	0.713357	115078		rs4946935		TRUE	none
Creatinine	Creatinine	6	133797208	C	T	-0.0238844	0.00381603	3.89996e-10	0.320506	115078		rs9373056		TRUE	none
Creatinine	Creatinine	6	160668389	A	G	0.0490744	0.00508078	4.49987e-22	0.143347	115078		rs2279463		TRUE	none
Creatinine	Creatinine	6	160669081	A	G	0.0461607	0.00588794	4.49987e-15	0.897259	115078		rs316020		TRUE	none
Creatinine	Creatinine	7	1286567	G	T	0.0399003	0.00397528	1e-23	0.691296	115078		rs62435145		TRUE	none
Creatinine	Creatinine	7	25738956	G	A	0.0231656	0.00385529	1.89998e-09	0.305892	115078		rs4722500		TRUE	none
Creatinine	Creatinine	7	77541673	G	A	-0.0254844	0.00391984	8.00018e-11	0.70809	115078		rs848476		TRUE	none
Creatinine	Creatinine	7	128742221	A	G	-0.0218036	0.0035766	1.09999e-09	0.507332	115078		rs7779671		TRUE	none
Creatinine	Creatinine	7	151415041	A	G	0.0520142	0.0039302	5.50047e-40	0.289202	115078		rs10224002		TRUE	none
Creatinine	Creatinine	7	155619498	A	T	0.025091	0.00374441	2.09991e-11	0.64887	115078		rs288766		TRUE	none
Creatinine	Creatinine	8	8706332	A	C	-0.0230791	0.00361071	1.6e-10	0.428156	115078		rs408459		TRUE	none
Creatinine	Creatinine	8	10009949	C	G	-0.0200124	0.00363719	3.79997e-08	0.422879	115078		rs11986122		TRUE	none
Creatinine	Creatinine	8	11104111	G	A	0.0215316	0.00364969	3.59998e-09	0.612273	115078		rs7824557		TRUE	none
Creatinine	Creatinine	8	19859539	G	A	-0.023369	0.00393728	2.90001e-09	0.288576	115078		rs2119690		TRUE	none
Creatinine	Creatinine	8	23777006	A	G	0.0252255	0.00363601	4.00037e-12	0.4106	115078		rs17786744		TRUE	none
Creatinine	Creatinine	8	30407389	G	A	-0.0425615	0.00722311	3.79997e-09	0.065509	115078		rs184561571		TRUE	none
Creatinine	Creatinine	8	145018354	C	T	0.0466883	0.0082646	1.6e-08	0.050177	115078		rs11786896		TRUE	none
Creatinine	Creatinine	9	71434707	A	C	-0.0248949	0.0036416	8.10028e-12	0.598839	115078		rs4744712		TRUE	none
Creatinine	Creatinine	10	899071	A	T	0.037832	0.00651758	6.49995e-09	0.08256	115078		rs80282103		TRUE	none
Creatinine	Creatinine	10	52648454	C	T	-0.0307895	0.00468895	5.19996e-11	0.1802	115078		rs10821907		TRUE	none
Creatinine	Creatinine	11	2178330	C	T	-0.0236882	0.00422302	2e-08	0.240715	115078		rs11564722		TRUE	none
Creatinine	Creatinine	11	2798804	A	C	0.0245149	0.0036506	1.9002e-11	0.465638	115078		rs81205		TRUE	none
Creatinine	Creatinine	11	15879946	A	G	-0.0218007	0.00375338	6.29999e-09	0.643478	115078		rs55842281		TRUE	none
Creatinine	Creatinine	11	30754837	G	A	0.0816124	0.00923366	9.70063e-19	0.038793	115078		rs55733296		TRUE	none
Creatinine	Creatinine	11	31040126	A	G	-0.0205307	0.00372467	3.50002e-08	0.367385	115078		rs56334134		TRUE	none
Creatinine	Creatinine	11	116648917	G	C	-0.0568751	0.00524941	2.39994e-27	0.867188	115078		rs964184		TRUE	none
Creatinine	Creatinine	12	3425707	C	A	-0.0272716	0.00470186	6.59994e-09	0.823752	115078		rs10744602		TRUE	none
Creatinine	Creatinine	12	15342463	G	T	-0.0264651	0.00445693	2.90001e-09	0.200477	115078		rs10459101		TRUE	none
Creatinine	Creatinine	15	41368334	A	G	0.0266422	0.00357356	8.99912e-14	0.479862	115078		rs1717200		TRUE	none
Creatinine	Creatinine	15	45698793	T	G	0.0453375	0.00368501	8.69961e-35	0.375142	115078		rs2467853		TRUE	none
Creatinine	Creatinine	15	53950578	A	C	-0.027808	0.00396592	2.39994e-12	0.281443	115078		rs690428		TRUE	none
Creatinine	Creatinine	15	76220673	A	G	0.0283667	0.00409041	4.10015e-12	0.262044	115078		rs11072563		TRUE	none
Creatinine	Creatinine	15	88452527	G	A	0.133399	0.0244216	4.70002e-08	0.005764	115078		rs138576244		TRUE	none
Creatinine	Creatinine	16	20392332	G	A	-0.0537162	0.00452658	1.80011e-32	0.19564	115078		rs77924615		TRUE	none
Creatinine	Creatinine	16	21085139	C	T	0.0219706	0.00398414	3.50002e-08	0.282786	115078		rs9927390		TRUE	none
Creatinine	Creatinine	16	89703424	A	G	0.0254624	0.00360582	1.59993e-12	0.467451	115078		rs445537		TRUE	none
Creatinine	Creatinine	17	19429790	A	C	0.0217521	0.00367399	3.2e-09	0.388713	115078		rs8071709		TRUE	none
Creatinine	Creatinine	17	37490780	G	T	-0.0343165	0.00408862	4.70002e-17	0.254859	115078		rs2338801		TRUE	none
Creatinine	Creatinine	17	59241469	T	C	0.0315166	0.0045215	3.19963e-12	0.774626	115078		rs8074363		TRUE	none
Creatinine	Creatinine	17	59450441	T	C	-0.0458271	0.00478762	1e-21	0.831785	115078		rs9905274		TRUE	none
Creatinine	Creatinine	18	77156537	C	G	0.0275038	0.00361001	2.60016e-14	0.485616	115078		rs8096658		TRUE	none
Creatinine	Creatinine	19	33190263	C	T	-0.0327666	0.00456846	7.39946e-13	0.187446	115078		rs35709439		TRUE	none
Creatinine	Creatinine	19	45413233	G	T	0.0380071	0.00658008	7.59994e-09	0.080468	115078		rs1065853		TRUE	none
Creatinine	Creatinine	20	33228312	C	A	0.0269877	0.00366637	1.80011e-13	0.388257	115078		rs6088559		TRUE	none
Creatinine	Creatinine	20	52731402	A	T	-0.0239358	0.00406967	4.09996e-09	0.278929	115078		rs6127099		TRUE	none
Creatinine	Creatinine	22	38595260	A	T	0.0278505	0.00364595	2.19989e-14	0.59863	115078		rs5750561		TRUE	none
DHA	Docosahexaenoic acid	1	55505647	G	T	-0.111414	0.0152101	5.30029e-14	0.017465	115078		rs11591147		TRUE	none
DHA	Docosahexaenoic acid	1	62906489	G	T	-0.0378064	0.00421104	5.40008e-20	0.345963	115078		rs638714		TRUE	none
DHA	Docosahexaenoic acid	1	109817838	T	C	0.0442842	0.00485943	1.29987e-19	0.78472	115078		rs660240		TRUE	none
DHA	Docosahexaenoic acid	1	230301811	T	G	0.0226284	0.00409561	3.40001e-08	0.61149	115078		rs11122450		TRUE	none
DHA	Docosahexaenoic acid	2	21288321	A	G	0.0521882	0.00518208	4.49987e-25	0.819616	115078		rs562338		TRUE	none
DHA	Docosahexaenoic acid	2	27730940	T	C	-0.0466812	0.00407928	8.69961e-30	0.60401	115078		rs1260326		TRUE	GCKR
DHA	Docosahexaenoic acid	2	136820960	C	T	-0.0294969	0.00440594	5.30029e-12	0.716465	115078		rs11681659		TRUE	none
DHA	Docosahexaenoic acid	2	241214158	G	T	0.0223562	0.00401299	1.09999e-08	0.449809	115078		rs13424225		TRUE	none
DHA	Docosahexaenoic acid	4	69490045	C	T	-0.154461	0.0260198	5.89997e-09	0.993566	115078		rs4860309		TRUE	none
DHA	Docosahexaenoic acid	4	69491456	T	C	0.0385746	0.00481801	9.3994e-16	0.25853	115078		rs34707604		TRUE	none
DHA	Docosahexaenoic acid	5	131661349	G	T	0.0258164	0.00438088	6.59994e-10	0.707071	115078		rs273912		TRUE	none
DHA	Docosahexaenoic acid	6	29945949	G	A	-0.0328036	0.00592049	4.30002e-08	0.134275	115078		rs3132685		TRUE	none
DHA	Docosahexaenoic acid	6	31311912	G	T	-0.0343828	0.00541148	5.60015e-11	0.161648	115078		rs2394976		TRUE	none
DHA	Docosahexaenoic acid	6	34729158	G	A	-0.0409127	0.00686256	1.29999e-09	0.094543	115078		rs114863007		TRUE	none
DHA	Docosahexaenoic acid	6	98578215	C	T	0.0229175	0.00408792	2.69998e-08	0.599501	115078		rs6931604		TRUE	none
DHA	Docosahexaenoic acid	7	1218538	C	T	0.0230344	0.00417365	2.69998e-08	0.522398	115078		rs35177659		TRUE	none
DHA	Docosahexaenoic acid	7	44785800	G	A	-0.036835	0.00610428	7.29962e-11	0.123622	115078		rs73109460		TRUE	none
DHA	Docosahexaenoic acid	7	72984780	T	C	-0.0293954	0.00442825	3.10027e-11	0.284328	115078		rs14415		TRUE	none
DHA	Docosahexaenoic acid	8	9183358	A	G	0.0582737	0.00694734	1.29987e-17	0.909151	115078		rs9987289		TRUE	none
DHA	Docosahexaenoic acid	8	19818773	G	T	0.0389127	0.00665326	3.69999e-09	0.099895	115078		rs117026536		TRUE	none
DHA	Docosahexaenoic acid	8	126506694	G	A	-0.0490959	0.00414568	1.59993e-32	0.392346	115078		rs112875651		TRUE	none
DHA	Docosahexaenoic acid	9	107665978	C	G	-0.0336067	0.0060825	4.79999e-08	0.123991	115078		rs1800978		TRUE	none
DHA	Docosahexaenoic acid	10	22251380	T	C	0.0251145	0.00445367	1.2e-08	0.718104	115078		rs2807967		TRUE	none
DHA	Docosahexaenoic acid	10	65191645	G	T	0.0356515	0.00399079	4.79954e-21	0.504205	115078		rs7924036		TRUE	none
DHA	Docosahexaenoic acid	10	96728169	A	C	0.0322985	0.00498857	5.60015e-11	0.201728	115078		rs55891451		TRUE	none
DHA	Docosahexaenoic acid	11	61233186	T	C	-0.108174	0.0172211	1.5e-10	0.015577	115078		rs143699220		TRUE	none
DHA	Docosahexaenoic acid	11	61287386	A	G	0.0671883	0.010433	1.09999e-10	0.039071	115078		rs2924438		TRUE	none
DHA	Docosahexaenoic acid	11	61295920	G	A	-0.0785403	0.0139693	2.30001e-08	0.02327	115078		rs73496248		TRUE	none
DHA	Docosahexaenoic acid	11	61340913	G	A	-0.094527	0.0137801	3.50026e-12	0.021553	115078		rs12362237		TRUE	none
DHA	Docosahexaenoic acid	11	61376313	G	A	-0.126283	0.0192855	1.80011e-11	0.01208	115078		rs138110361		TRUE	none
DHA	Docosahexaenoic acid	11	61382201	G	A	-0.117597	0.0143071	4.90004e-17	0.019831	115078		rs12786457		TRUE	none
DHA	Docosahexaenoic acid	11	61406089	G	A	-0.131877	0.018912	4.00037e-12	0.011985	115078		rs145786300		TRUE	none
DHA	Docosahexaenoic acid	11	61452741	G	A	-0.14242	0.0164953	5.79963e-18	0.016941	115078		rs75618234		TRUE	none
DHA	Docosahexaenoic acid	11	61456420	T	C	0.087266	0.0127872	2.70023e-12	0.026336	115078		rs117186302		TRUE	none
DHA	Docosahexaenoic acid	11	61502910	C	T	-0.0551949	0.00487709	1.99986e-30	0.211613	115078		rs740004		TRUE	none
DHA	Docosahexaenoic acid	11	61543499	T	C	-0.265183	0.00410352	1e-200	0.377235	115078		rs174528		TRUE	none
DHA	Docosahexaenoic acid	11	61592488	C	A	0.17599	0.0214334	3.29989e-16	0.01178	115078		rs188370817		TRUE	none
DHA	Docosahexaenoic acid	11	61638420	G	A	0.0906732	0.00689392	1.99986e-39	0.091296	115078		rs472031		TRUE	none
DHA	Docosahexaenoic acid	11	61641717	T	G	0.188819	0.0123833	2.99985e-53	0.972838	115078		rs7115739		TRUE	none
DHA	Docosahexaenoic acid	11	61674298	G	A	0.104826	0.0187503	1.89998e-08	0.01332	115078		rs148623923		TRUE	none
DHA	Docosahexaenoic acid	11	61679346	C	T	-0.152147	0.0165812	6.70039e-21	0.015302	115078		rs117664091		TRUE	none
DHA	Docosahexaenoic acid	11	61687130	A	G	0.0852279	0.0113897	1.59993e-13	0.031557	115078		rs76133863		TRUE	none
DHA	Docosahexaenoic acid	11	61701892	A	G	-0.0976317	0.0163606	1.29999e-09	0.022506	115078		rs192987072		TRUE	none
DHA	Docosahexaenoic acid	11	61746274	T	G	-0.0825222	0.0137457	8.30004e-10	0.021741	115078		rs76978219		TRUE	none
DHA	Docosahexaenoic acid	11	61844663	T	G	0.0945051	0.0159765	1.7e-09	0.01584	115078		rs191623731		TRUE	none
DHA	Docosahexaenoic acid	11	61962057	C	T	0.0449188	0.00443977	7.89951e-25	0.718064	115078		rs10897232		TRUE	none
DHA	Docosahexaenoic acid	11	68562328	C	T	-0.127145	0.00798749	1.59993e-58	0.066009	115078		rs2229738		TRUE	none
DHA	Docosahexaenoic acid	11	75450576	T	C	-0.0554488	0.00544834	8.10028e-25	0.159762	115078		rs673335		TRUE	none
DHA	Docosahexaenoic acid	11	116705516	G	A	-0.0295479	0.004399	2.70023e-12	0.708543	115078		rs525028		TRUE	none
DHA	Docosahexaenoic acid	11	126234820	G	C	0.0379626	0.00587915	4.39997e-10	0.133357	115078		rs78689694		TRUE	none
DHA	Docosahexaenoic acid	15	44027885	T	C	0.0709705	0.0125759	8.79995e-09	0.025918	115078		rs139974673		TRUE	none
DHA	Docosahexaenoic acid	15	58573833	T	G	-0.0748622	0.00583709	1.80011e-39	0.137479	115078		rs28690720		TRUE	none
DHA	Docosahexaenoic acid	15	58658794	C	T	-0.0601141	0.00660288	1.10002e-19	0.105558	115078		rs4775038		TRUE	none
DHA	Docosahexaenoic acid	15	58680178	T	C	0.115166	0.00417215	5.39511e-172	0.356068	115078		rs261291		TRUE	none
DHA	Docosahexaenoic acid	15	58723426	A	G	0.127008	0.00482448	3.49945e-156	0.219724	115078		rs1077835		TRUE	none
DHA	Docosahexaenoic acid	15	58771092	T	G	-0.0603898	0.00930185	2.29985e-11	0.053383	115078		rs79126702		TRUE	none
DHA	Docosahexaenoic acid	16	15127534	T	A	-0.0778309	0.00438005	5.60015e-71	0.29597	115078		rs72789541		TRUE	none
DHA	Docosahexaenoic acid	16	15303694	G	C	0.039609	0.00415942	4.49987e-22	0.394017	115078		rs13332426		TRUE	none
DHA	Docosahexaenoic acid	16	56991363	C	T	0.0392344	0.00426501	1.80011e-21	0.324072	115078		rs183130		TRUE	none
DHA	Docosahexaenoic acid	16	67976320	A	T	-0.0690353	0.0110618	1.29999e-10	0.033926	115078		rs4986970		TRUE	none
DHA	Docosahexaenoic acid	17	41926126	C	T	-0.0631785	0.0114307	3.59998e-08	0.031483	115078		rs72836561		TRUE	none
DHA	Docosahexaenoic acid	17	43798360	A	G	-0.037119	0.00479779	1.39991e-15	0.223639	115078		rs55938136		TRUE	none
DHA	Docosahexaenoic acid	17	44186063	C	T	-0.039552	0.00478883	2.09991e-17	0.226571	115078		rs16940904		TRUE	none
DHA	Docosahexaenoic acid	18	47109955	A	G	0.141863	0.0174352	2.49977e-17	0.013239	115078		rs77960347		TRUE	none
DHA	Docosahexaenoic acid	18	47158234	C	T	0.0504128	0.00518236	5.79963e-23	0.818434	115078		rs9304381		TRUE	none
DHA	Docosahexaenoic acid	19	11190534	G	A	-0.0421345	0.00625682	1.20005e-11	0.116705	115078		rs142158911		TRUE	none
DHA	Docosahexaenoic acid	19	11350488	C	T	-0.060337	0.0108352	3.69999e-08	0.035183	115078		rs2278426		TRUE	none
DHA	Docosahexaenoic acid	19	19379549	C	T	-0.118879	0.00761408	1.39991e-57	0.074383	115078		rs58542926		TRUE	none
DHA	Docosahexaenoic acid	19	19458388	A	G	-0.157436	0.0192286	1.59993e-16	0.012519	115078		rs182611493		TRUE	none
DHA	Docosahexaenoic acid	19	45412079	C	T	-0.0767973	0.00736218	5.40008e-26	0.080653	115078		rs7412		TRUE	none
DHA	Docosahexaenoic acid	19	45441475	G	A	0.0313903	0.00465868	3.50026e-11	0.311094	115078		rs190921611		TRUE	none
Fat_Liver	Liver Fat	1	220967284	G	A	0.112503	0.0192147	4.79999e-09	0.043473	38000		rs12562744		TRUE	none
Fat_Liver	Liver Fat	1	220970028	A	G	0.0544951	0.00841918	9.60064e-11	0.7043	38000		rs2642438		TRUE	none
Fat_Liver	Liver Fat	2	27753878	A	C	0.049457	0.00873937	1.5e-08	0.270167	38000		rs4665985		TRUE	GCKR
Fat_Liver	Liver Fat	4	100448121	T	G	-0.052944	0.00881597	1.89998e-09	0.253933	38000		rs7689584		TRUE	none
Fat_Liver	Liver Fat	8	126506694	G	A	-0.051381	0.00793123	9.30037e-11	0.394576	38000		rs112875651		TRUE	none
Fat_Liver	Liver Fat	9	132566666	G	A	-0.0765917	0.0130831	4.79999e-09	0.096424	38000		rs7029757		TRUE	none
Fat_Liver	Liver Fat	10	113949664	T	C	-0.0603897	0.0086436	2.80027e-12	0.727416	38000		rs10787429		TRUE	none
Fat_Liver	Liver Fat	19	18207397	A	C	0.0454887	0.00815187	2.39999e-08	0.340246	38000		rs55714539		TRUE	none
Fat_Liver	Liver Fat	19	19379549	C	T	0.333425	0.0145425	2.50035e-116	0.075455	38000		rs58542926		TRUE	none
Fat_Liver	Liver Fat	19	19396616	C	T	0.336267	0.0333567	6.70039e-24	0.01458	38000		rs188247550		TRUE	none
Fat_Liver	Liver Fat	19	45411941	T	C	-0.123029	0.010679	1e-30	0.152548	38000		rs429358		TRUE	none
Fat_Liver	Liver Fat	22	44324727	C	G	0.229457	0.00932981	1.49968e-133	0.213803	38000		rs738409		TRUE	none
Fat_Liver	Liver Fat	22	44407402	C	A	0.0560521	0.0100035	2.1e-08	0.180465	38000		rs55736117		TRUE	none
Gln	Glutamine	1	214150821	G	C	0.154204	0.011323	1.29987e-43	0.034608	115078		rs79687284		TRUE	none
Gln	Glutamine	2	27730940	T	C	0.0792571	0.00422438	1.59993e-81	0.604031	115078		rs1260326		TRUE	GCKR
Gln	Glutamine	2	191740996	C	T	-0.070732	0.00469721	8.10028e-52	0.265297	115078		rs62182473		TRUE	none
Gln	Glutamine	2	211367095	A	C	-0.0245363	0.00434872	4.90004e-09	0.436659	115078		rs13396296		TRUE	none
Gln	Glutamine	2	234325052	G	A	-0.0236406	0.00416903	2.1e-08	0.565468	115078		rs838737		TRUE	none
Gln	Glutamine	3	39191335	T	C	-0.0292054	0.0050095	4.09996e-09	0.782876	115078		rs1274961		TRUE	none
Gln	Glutamine	3	52668119	G	T	0.0229262	0.00421161	4.49997e-08	0.40395	115078		rs2083180		TRUE	none
Gln	Glutamine	3	122013465	C	T	0.0323949	0.00613691	3.09999e-08	0.130234	115078		rs73186030		TRUE	none
Gln	Glutamine	3	160258869	A	T	-0.0416801	0.00413667	8.60003e-25	0.497917	115078		rs56156703		TRUE	none
Gln	Glutamine	4	18241903	A	G	-0.0223536	0.00422504	1.5e-08	0.396083	115078		rs3988		TRUE	none
Gln	Glutamine	5	55861894	G	A	-0.0288837	0.00514598	4.30002e-08	0.201368	115078		rs9687846		TRUE	none
Gln	Glutamine	5	128218645	G	A	-0.0513437	0.00928013	3.40001e-08	0.054064	115078		rs147139486		TRUE	none
Gln	Glutamine	6	20675792	C	A	0.0296508	0.00471265	2.90001e-10	0.260951	115078		rs35261542		TRUE	none
Gln	Glutamine	6	41511950	C	T	0.0248246	0.00461708	4.30002e-08	0.285284	115078		rs2395779		TRUE	none
Gln	Glutamine	6	127443092	T	C	-0.0331188	0.00417326	2.19989e-15	0.448707	115078		rs9482770		TRUE	none
Gln	Glutamine	6	131877661	T	C	-0.0356545	0.00498172	3.80014e-13	0.222857	115078		rs2608977		TRUE	none
Gln	Glutamine	7	1885600	A	G	0.0293382	0.00491048	1.89998e-09	0.229249	115078		rs58673065		TRUE	none
Gln	Glutamine	7	73025975	A	G	0.072124	0.00614974	2.60016e-32	0.129494	115078		rs13234131		TRUE	none
Gln	Glutamine	8	17374777	C	T	0.0413284	0.00493373	2.09991e-17	0.767109	115078		rs2720586		TRUE	none
Gln	Glutamine	8	17419461	G	A	0.115579	0.0126523	4.90004e-20	0.027373	115078		rs56335308		TRUE	none
Gln	Glutamine	8	126500031	C	G	0.031584	0.00423906	1.39991e-13	0.420128	115078		rs28601761		TRUE	none
Gln	Glutamine	9	4290085	G	C	0.0334202	0.00421253	3.90032e-15	0.403428	115078		rs4237150		TRUE	none
Gln	Glutamine	9	22134172	C	T	-0.0240149	0.00418926	8.40001e-09	0.423362	115078		rs10757283		TRUE	none
Gln	Glutamine	10	22926227	C	T	0.0582926	0.0103621	1.40001e-08	0.041937	115078		rs1750768		TRUE	none
Gln	Glutamine	10	88820592	A	T	-0.0523709	0.00908473	3.29997e-09	0.056411	115078		rs17096421		TRUE	none
Gln	Glutamine	10	99359412	C	T	0.103948	0.00540843	6.4998e-82	0.17848	115078		rs7078003		TRUE	none
Gln	Glutamine	10	99385055	A	C	0.026458	0.00417588	2.80001e-10	0.55563	115078		rs6584138		TRUE	none
Gln	Glutamine	10	114785278	A	G	-0.0240784	0.00413537	4.90004e-09	0.466486	115078		rs4309084		TRUE	none
Gln	Glutamine	11	8255408	C	A	-0.0671717	0.00461744	7.59976e-48	0.308265	115078		rs2168101		TRUE	none
Gln	Glutamine	11	14455086	G	A	-0.0251376	0.00480322	4.60002e-08	0.253095	115078		rs6486195		TRUE	none
Gln	Glutamine	11	18398958	A	G	0.028324	0.00417167	1.50003e-11	0.556145	115078		rs7925445		TRUE	none
Gln	Glutamine	11	74109553	C	T	0.0758144	0.0104434	1.9002e-13	0.041225	115078		rs78431863		TRUE	none
Gln	Glutamine	12	4301876	T	C	0.0293448	0.00427095	4.40048e-12	0.381178	115078		rs10849008		TRUE	none
Gln	Glutamine	12	47160241	T	C	-0.0797091	0.0118207	9.3994e-12	0.031691	115078		rs117433039		TRUE	none
Gln	Glutamine	12	47198856	C	A	0.135012	0.00820575	1.69981e-60	0.068158	115078		rs113674212		TRUE	none
Gln	Glutamine	12	47327801	G	A	-0.0289972	0.00419598	6.79986e-12	0.576552	115078		rs10881013		TRUE	none
Gln	Glutamine	12	56055790	G	A	-0.14078	0.0221816	7.89951e-11	0.011188	115078		rs190923413		TRUE	none
Gln	Glutamine	12	56848079	C	T	0.0849421	0.012575	1e-11	0.027643	115078		rs74641138		TRUE	none
Gln	Glutamine	12	56860020	G	A	-0.24961	0.00533702	1e-200	0.183195	115078		rs2939302		TRUE	none
Gln	Glutamine	12	56888701	C	T	0.0878161	0.00783489	2.29985e-29	0.084816	115078		rs141768399		TRUE	none
Gln	Glutamine	12	56902021	C	G	0.108835	0.0185014	1.89998e-09	0.014977	115078		rs80214251		TRUE	none
Gln	Glutamine	12	56999995	C	T	-0.052617	0.00938175	2.5e-08	0.09669	115078		rs547488268		TRUE	none
Gln	Glutamine	12	57096674	C	T	0.037081	0.00440475	8.80035e-18	0.66168	115078		rs4759254		TRUE	none
Gln	Glutamine	12	57426973	A	C	0.0817046	0.00965148	8.49963e-18	0.95183	115078		rs697223		TRUE	none
Gln	Glutamine	12	58456906	C	T	-0.0914568	0.0130874	2.19989e-12	0.027251	115078		rs182612562		TRUE	none
Gln	Glutamine	12	59647771	G	A	-0.0368231	0.00641921	4.60002e-09	0.117908	115078		rs112148652		TRUE	none
Gln	Glutamine	12	59990767	T	C	0.0806398	0.00672469	1.69981e-33	0.106846	115078		rs17122673		TRUE	none
Gln	Glutamine	12	121401846	C	T	-0.0252599	0.00445774	1.09999e-08	0.539917	115078		rs7966322		TRUE	none
Gln	Glutamine	14	21492229	G	A	0.167169	0.0209615	1.59993e-16	0.010532	115078		rs1998848		TRUE	none
Gln	Glutamine	14	21532312	C	T	0.0398684	0.00574045	6.79986e-12	0.156195	115078		rs12881221		TRUE	none
Gln	Glutamine	14	75186010	A	G	0.0254725	0.0041573	7.59994e-10	0.462072	115078		rs7147721		TRUE	none
Gln	Glutamine	14	94844947	C	T	0.0905016	0.0147981	6.59994e-10	0.019978	115078		rs28929474		TRUE	none
Gln	Glutamine	14	100796401	C	T	0.0323818	0.00417261	6.20012e-15	0.513473	115078		rs3736951		TRUE	none
Gln	Glutamine	16	70368909	G	A	-0.0365295	0.00646914	6.49995e-09	0.11532	115078		rs12325419		TRUE	none
Gln	Glutamine	17	7185779	C	A	0.0696173	0.0130999	2.69998e-08	0.025849	115078		rs117643180		TRUE	none
Gln	Glutamine	17	25595818	T	C	0.0271741	0.00415806	1.29999e-10	0.45004	115078		rs8074974		TRUE	none
Gln	Glutamine	18	31557481	T	C	-0.022755	0.00417773	2.5e-08	0.433385	115078		rs7240148		TRUE	none
Gln	Glutamine	20	56112882	C	T	-0.0242568	0.00420175	4.49997e-09	0.597146	115078		rs2039098		TRUE	none
Gln	Glutamine	22	44324730	C	T	0.0332557	0.00501608	3.50026e-11	0.216546	115078		rs738408		TRUE	none
Glucose	Glucose	1	214150821	G	C	0.0686588	0.011341	1.40001e-09	0.034659	115078		rs79687284		TRUE	none
Glucose	Glucose	2	165513091	T	C	-0.0240709	0.00422093	1.2e-08	0.405216	115078		rs10195252		TRUE	none
Glucose	Glucose	2	169700463	T	C	-0.0341476	0.00573355	2.59998e-09	0.845724	115078		rs2461385		TRUE	none
Glucose	Glucose	2	169748833	C	A	0.0923469	0.014633	2.80001e-10	0.02055	115078		rs115128825		TRUE	none
Glucose	Glucose	2	169763148	T	C	0.10343	0.00453171	2.69774e-115	0.704463	115078		rs560887		TRUE	none
Glucose	Glucose	3	123069058	C	T	-0.0427134	0.00481747	7.59976e-19	0.245479	115078		rs11720108		TRUE	none
Glucose	Glucose	3	152211828	A	G	-0.0377505	0.00659284	1e-08	0.111554	115078		rs6787208		TRUE	none
Glucose	Glucose	3	170627909	C	A	-0.0485888	0.0045669	1.99986e-26	0.292296	115078		rs6804915		TRUE	none
Glucose	Glucose	4	185716090	G	A	-0.0353045	0.00600705	4.20001e-09	0.13915	115078		rs55881843		TRUE	none
Glucose	Glucose	5	95729406	G	A	-0.0273992	0.00466031	4.09996e-09	0.270185	115078		rs13169290		TRUE	none
Glucose	Glucose	6	7250270	G	A	-0.0332828	0.00541049	7.69999e-10	0.177655	115078		rs3778321		TRUE	none
Glucose	Glucose	7	15051789	G	T	0.0364413	0.00415383	1.69981e-18	0.531502	115078		rs6972516		TRUE	none
Glucose	Glucose	7	44185955	A	G	0.0394185	0.0064121	7.90005e-10	0.119668	115078		rs76323047		TRUE	none
Glucose	Glucose	7	44223721	G	A	0.0692715	0.00541386	1.69981e-37	0.178023	115078		rs730497		TRUE	none
Glucose	Glucose	8	118184783	C	T	-0.0312523	0.0044905	3.40017e-12	0.307164	115078		rs13266634		TRUE	none
Glucose	Glucose	9	22136489	A	T	-0.0348405	0.00603102	7.59994e-09	0.136432	115078		rs1333051		TRUE	none
Glucose	Glucose	9	136146597	C	T	0.0266186	0.00475025	2.1e-08	0.253981	115078		rs550057		TRUE	none
Glucose	Glucose	10	3101127	T	C	-0.0330061	0.00543472	1.29999e-09	0.821887	115078		rs7101069		TRUE	none
Glucose	Glucose	10	3139188	G	T	-0.0449958	0.00429874	1.20005e-25	0.388061	115078		rs566372607		TRUE	none
Glucose	Glucose	10	113017407	C	T	-0.0414157	0.00721901	9.59997e-09	0.090998	115078		rs12244654		TRUE	none
Glucose	Glucose	10	114754071	T	C	0.0375808	0.00455036	1.50003e-16	0.292218	115078		rs34872471		TRUE	none
Glucose	Glucose	12	4384844	T	G	-0.0911321	0.0161087	1.5e-08	0.020553	115078		rs76895963		TRUE	none
Glucose	Glucose	12	111932800	C	T	0.0258942	0.00415389	4.60002e-10	0.515904	115078		rs7137828		TRUE	none
Glucose	Glucose	12	121416650	A	C	0.0273676	0.00448579	1.09999e-09	0.315388	115078		rs1169288		TRUE	none
Glucose	Glucose	13	28459876	T	A	0.0289352	0.00504665	9.80009e-09	0.220801	115078		rs4325403		TRUE	none
Glucose	Glucose	17	44388912	G	C	-0.0354835	0.00570149	4.90004e-10	0.212797	115078		rs62073233		TRUE	none
Glucose	Glucose	20	22562311	G	A	-0.0604497	0.0106812	1.5e-08	0.039388	115078		rs1974		TRUE	none
Gly	Glycine	1	11856378	G	A	0.0233077	0.00411334	1.79999e-08	0.337391	115078		rs1801133		TRUE	none
Gly	Glycine	1	76125211	C	A	0.0436949	0.00435166	1.9002e-26	0.291212	115078		rs12125269		TRUE	none
Gly	Glycine	1	120254506	A	G	0.0290991	0.00395877	4.49987e-14	0.580975	115078		rs561931		TRUE	none
Gly	Glycine	1	120274130	T	C	0.0787168	0.014045	1.5e-08	0.019829	115078		rs10923895		TRUE	none
Gly	Glycine	1	151839838	A	C	0.0224188	0.00433292	1.29999e-08	0.284491	115078		rs12566232		TRUE	none
Gly	Glycine	1	214150821	G	C	0.0679817	0.0106777	7.8001e-11	0.034645	115078		rs79687284		TRUE	none
Gly	Glycine	2	165524751	C	G	0.0258325	0.0040737	5.30029e-11	0.347118	115078		rs36105243		TRUE	none
Gly	Glycine	2	209458834	A	G	0.0677727	0.0113159	5.80003e-10	0.030303	115078		rs5028247		TRUE	none
Gly	Glycine	2	209561980	T	C	0.0620918	0.00870514	6.89922e-13	0.054412	115078		rs62195662		TRUE	none
Gly	Glycine	2	209698505	G	C	0.120146	0.0186743	3.80014e-11	0.012966	115078		rs575042232		TRUE	none
Gly	Glycine	2	209932705	T	C	-0.121826	0.0177708	1.10002e-11	0.013135	115078		rs116695863		TRUE	none
Gly	Glycine	2	209978614	A	G	-0.0887387	0.0148997	7.00003e-10	0.017552	115078		rs111960908		TRUE	none
Gly	Glycine	2	210042137	C	T	0.122521	0.0180672	1.29987e-12	0.012894	115078		rs149121336		TRUE	none
Gly	Glycine	2	210078568	G	T	-0.0907832	0.0160435	7.00003e-09	0.015995	115078		rs114339247		TRUE	none
Gly	Glycine	2	210476862	T	C	-0.0863384	0.0142964	4e-10	0.018757	115078		rs75321603		TRUE	none
Gly	Glycine	2	210487117	T	C	0.0688911	0.00852673	1.80011e-15	0.054539	115078		rs72997685		TRUE	none
Gly	Glycine	2	210495638	G	A	0.201946	0.0205283	1.59993e-22	0.010013	115078		rs189738679		TRUE	none
Gly	Glycine	2	210596571	T	C	0.127596	0.0149353	5.00035e-18	0.017256	115078		rs75843462		TRUE	none
Gly	Glycine	2	210629073	T	G	0.0422536	0.00597016	3.59998e-13	0.120832	115078		rs80236180		TRUE	none
Gly	Glycine	2	211026796	A	T	-0.0653462	0.00459113	1.9002e-46	0.273031	115078		rs35034344		TRUE	none
Gly	Glycine	2	211138239	A	C	0.130238	0.0120646	3.40017e-28	0.027781	115078		rs62202979		TRUE	none
Gly	Glycine	2	211284152	C	T	-0.104649	0.0178785	3.09999e-09	0.011929	115078		rs116383068		TRUE	none
Gly	Glycine	2	211291206	G	C	-0.118977	0.0168866	6.4003e-13	0.013943	115078		rs113985357		TRUE	none
Gly	Glycine	2	211356876	A	G	-0.108333	0.0128098	5.90065e-18	0.025075	115078		rs140245912		TRUE	none
Gly	Glycine	2	211414223	T	C	-0.143834	0.0215464	5.50047e-11	0.008501	115078		rs77125355		TRUE	none
Gly	Glycine	2	211462799	C	A	-0.120895	0.00401277	1e-200	0.372732	115078		rs7588072		TRUE	none
Gly	Glycine	2	211479062	C	T	0.226133	0.0146526	1.69981e-52	0.019444	115078		rs34484159		TRUE	none
Gly	Glycine	2	211529408	T	G	0.291501	0.0158901	5.19996e-75	0.016012	115078		rs150357933		TRUE	none
Gly	Glycine	2	211539650	G	A	-0.212842	0.0166228	2.99985e-37	0.013847	115078		rs140578009		TRUE	none
Gly	Glycine	2	211539983	A	T	0.400313	0.0122996	1e-200	0.028757	115078		rs62203749		TRUE	none
Gly	Glycine	2	211544488	C	T	-0.217153	0.0047658	1e-200	0.215563	115078		rs4580325		TRUE	none
Gly	Glycine	2	211589518	T	A	-0.193995	0.0160567	2.60016e-34	0.015797	115078		rs116142068		TRUE	none
Gly	Glycine	2	211590266	A	G	-0.237987	0.0211685	3.80014e-30	0.011147	115078		rs115231616		TRUE	none
Gly	Glycine	2	211596440	T	C	0.325062	0.0145562	5.70164e-113	0.018216	115078		rs62201970		TRUE	none
Gly	Glycine	2	211608006	G	C	0.42165	0.0115809	1e-200	0.030258	115078		rs74383932		TRUE	none
Gly	Glycine	2	211608213	C	T	0.427892	0.0244782	4.00037e-69	0.006691	115078		rs114741827		TRUE	none
Gly	Glycine	2	211615121	A	G	0.335493	0.0136597	1.39959e-135	0.020435	115078		rs114338044		TRUE	none
Gly	Glycine	2	211652327	G	A	0.417097	0.0118284	1e-200	0.031	115078		rs143955150		TRUE	none
Gly	Glycine	2	211689628	G	T	0.325527	0.0183135	4.60045e-72	0.011351	115078		rs116224031		TRUE	none
Gly	Glycine	2	211741194	A	C	-0.157669	0.0050805	1e-200	0.177715	115078		rs16845044		TRUE	none
Gly	Glycine	2	211804200	T	C	-0.114419	0.012242	2.09991e-21	0.02585	115078		rs116496902		TRUE	none
Gly	Glycine	2	211843238	C	T	0.32089	0.0251317	4.90004e-37	0.007427	115078		rs144314740		TRUE	none
Gly	Glycine	2	211861871	T	C	-0.118489	0.0151106	3.10027e-15	0.017	115078		rs1657861		TRUE	none
Gly	Glycine	2	211873445	A	G	-0.134068	0.00885369	3.19963e-52	0.053185	115078		rs76900299		TRUE	none
Gly	Glycine	2	211931554	T	C	0.201467	0.0143615	3.29989e-46	0.019177	115078		rs116612560		TRUE	none
Gly	Glycine	2	211951445	G	T	-0.0397433	0.00407487	3.19963e-22	0.350947	115078		rs11682145		TRUE	none
Gly	Glycine	2	212076891	A	G	0.0850662	0.008092	4.90004e-26	0.062964	115078		rs78760630		TRUE	none
Gly	Glycine	2	212308141	G	C	-0.0361782	0.00411969	1.10002e-18	0.340066	115078		rs11676241		TRUE	none
Gly	Glycine	2	212391134	C	A	0.0298443	0.00468451	8.4004e-11	0.223357	115078		rs72939461		TRUE	none
Gly	Glycine	2	212515532	C	T	0.066245	0.0109179	6.69993e-10	0.036065	115078		rs75333614		TRUE	none
Gly	Glycine	2	227065811	C	T	-0.0224779	0.00389621	3.09999e-08	0.538836	115078		rs2972154		TRUE	none
Gly	Glycine	3	12393682	A	G	0.0335377	0.00596591	2.5e-08	0.121047	115078		rs17036342		TRUE	none
Gly	Glycine	3	49467206	C	G	-0.0239713	0.00393309	1.2e-10	0.433069	115078		rs11130192		TRUE	none
Gly	Glycine	3	125755558	C	T	0.0689491	0.00919246	6.09958e-15	0.050391	115078		rs77149095		TRUE	none
Gly	Glycine	3	125807181	A	C	-0.0554001	0.00753778	3.80014e-12	0.071936	115078		rs62263497		TRUE	none
Gly	Glycine	3	125906179	G	A	0.0690031	0.00396232	3.40017e-74	0.417116	115078		rs10934753		TRUE	none
Gly	Glycine	4	89677537	T	C	-0.0242087	0.00433173	8.99995e-09	0.715726	115078		rs1965869		TRUE	none
Gly	Glycine	4	103188709	C	T	-0.0494356	0.0074327	2.99985e-13	0.074309	115078		rs13107325		TRUE	none
Gly	Glycine	5	90255685	A	G	-0.0316456	0.00440866	3.69999e-13	0.724033	115078		rs7704653		TRUE	none
Gly	Glycine	5	131677047	G	T	0.0226052	0.00390095	2e-08	0.47905	115078		rs11242109		TRUE	none
Gly	Glycine	6	131870261	T	C	-0.0243496	0.00473667	2.30001e-08	0.217028	115078		rs2608913		TRUE	none
Gly	Glycine	6	160769423	G	A	0.0232943	0.00391589	1.2e-09	0.468479	115078		rs555754		TRUE	none
Gly	Glycine	7	56097265	C	G	0.0715557	0.00452466	3.29989e-61	0.751228	115078		rs4948102		TRUE	none
Gly	Glycine	7	56187107	A	G	-0.026269	0.00405562	2.80001e-10	0.366729	115078		rs816417		TRUE	none
Gly	Glycine	8	9184231	G	A	-0.126861	0.0067925	1.99986e-82	0.90923	115078		rs4240624		TRUE	none
Gly	Glycine	8	9226095	T	C	0.0461781	0.00395392	8.99912e-33	0.566601	115078		rs10095103		TRUE	none
Gly	Glycine	8	17445955	G	A	0.0829439	0.0125376	4.10015e-11	0.025449	115078		rs192322963		TRUE	none
Gly	Glycine	8	116960729	A	G	-0.0240691	0.00400575	7.59994e-10	0.599784	115078		rs7828742		TRUE	none
Gly	Glycine	8	126469765	C	T	-0.0558015	0.00816833	1.29987e-12	0.060959	115078		rs62521039		TRUE	none
Gly	Glycine	8	126500031	C	G	0.060914	0.003998	1.39991e-55	0.420161	115078		rs28601761		TRUE	none
Gly	Glycine	9	5945622	T	C	-0.0319464	0.00474886	5.60015e-11	0.78289	115078		rs10975365		TRUE	none
Gly	Glycine	9	6379182	G	A	0.0290937	0.00448437	5.00035e-11	0.491281	115078		rs4742188		TRUE	none
Gly	Glycine	9	6538279	G	C	-0.0821551	0.00423213	2.19989e-87	0.308331	115078		rs2026972		TRUE	none
Gly	Glycine	9	6554781	C	A	0.283536	0.0283736	4.10015e-25	0.005497	115078		rs143119940		TRUE	none
Gly	Glycine	9	6659641	G	A	0.0275856	0.00398799	2.39994e-13	0.582075	115078		rs10119423		TRUE	none
Gly	Glycine	11	8255408	C	A	-0.029436	0.00435985	3.90032e-11	0.308174	115078		rs2168101		TRUE	none
Gly	Glycine	12	361996	C	T	0.0262646	0.00392298	3.19963e-11	0.546309	115078		rs3782860		TRUE	none
Gly	Glycine	12	21367382	A	C	0.0313281	0.0054801	7.59994e-09	0.152288	115078		rs11045866		TRUE	none
Gly	Glycine	12	47092662	C	A	0.0464905	0.0050742	6.29941e-22	0.1808	115078		rs12312144		TRUE	none
Gly	Glycine	12	47350414	G	T	0.0285068	0.00419343	2.70023e-12	0.317631	115078		rs2465624		TRUE	none
Gly	Glycine	12	56865338	A	G	0.0478885	0.00503846	5.19996e-22	0.182536	115078		rs2657879		TRUE	none
Gly	Glycine	12	57766305	C	T	0.0236924	0.00391137	1e-10	0.503709	115078		rs11172190		TRUE	none
Gly	Glycine	12	59593804	C	T	0.0230857	0.0040989	9.59997e-09	0.34886	115078		rs7301036		TRUE	none
Gly	Glycine	13	42440496	T	A	0.0252027	0.0042637	8.70001e-09	0.345473	115078		rs9532939		TRUE	none
Gly	Glycine	13	50707087	G	C	0.0745362	0.0137075	1.29999e-08	0.020669	115078		rs2812208		TRUE	none
Gly	Glycine	14	100796401	C	T	0.0220274	0.00393858	8.19993e-10	0.513478	115078		rs3736951		TRUE	none
Gly	Glycine	15	42679423	C	T	0.0844642	0.01473	2.19999e-09	0.018132	115078		rs28364406		TRUE	none
Gly	Glycine	15	43685807	A	C	0.0942587	0.0119122	3.90032e-17	0.027601	115078		rs149181595		TRUE	none
Gly	Glycine	15	58430763	A	G	-0.0634669	0.00803649	1.69981e-15	0.067631	115078		rs34945403		TRUE	none
Gly	Glycine	15	58468869	G	A	-0.0325087	0.00466737	6.00067e-13	0.773236	115078		rs1663246		TRUE	none
Gly	Glycine	16	79928196	C	T	0.0399064	0.00689086	1.2e-08	0.088371	115078		rs79261454		TRUE	none
Gly	Glycine	16	81126662	G	T	0.116686	0.00703914	1.10002e-64	0.915043	115078		rs9922910		TRUE	none
Gly	Glycine	16	81154900	C	T	-0.128232	0.00928506	5.19996e-45	0.046621	115078		rs112247225		TRUE	none
Gly	Glycine	16	81157812	G	A	-0.0315241	0.00430199	3.19963e-14	0.29034	115078		rs11641929		TRUE	none
Gly	Glycine	17	45599591	T	C	0.0397101	0.0039181	1e-24	0.513199	115078		rs62073965		TRUE	none
Gly	Glycine	19	7197931	T	A	0.0243726	0.00454445	2.1e-08	0.281857	115078		rs553564605		TRUE	none
Gly	Glycine	19	18234588	C	T	-0.0370833	0.00447889	1.29987e-17	0.25424	115078		rs11666281		TRUE	none
Gly	Glycine	19	33723705	T	G	0.0198532	0.00390358	2.69998e-08	0.523284	115078		rs17694094		TRUE	none
Gly	Glycine	19	41353107	T	C	-0.021904	0.00395401	2.39999e-08	0.579158	115078		rs56113850		TRUE	none
GlycA	Glycoprotein acetyls	1	23787021	C	A	0.0357188	0.00619892	1.40001e-08	0.874569	115078		rs6424109		TRUE	none
GlycA	Glycoprotein acetyls	1	27262545	C	T	0.0729872	0.0124506	1.5e-08	0.028141	115078		rs182050989		TRUE	none
GlycA	Glycoprotein acetyls	1	62967747	A	G	0.0382614	0.00429565	2.29985e-20	0.644968	115078		rs1168032		TRUE	none
GlycA	Glycoprotein acetyls	1	66164327	G	C	0.0334154	0.00432216	3.69999e-15	0.649777	115078		rs4459081		TRUE	none
GlycA	Glycoprotein acetyls	1	196663854	T	C	-0.0293237	0.00503881	4.70002e-09	0.209146	115078		rs12032372		TRUE	none
GlycA	Glycoprotein acetyls	1	221010205	C	T	-0.0256887	0.00457715	1.6e-08	0.277142	115078		rs12073837		TRUE	none
GlycA	Glycoprotein acetyls	1	247606276	T	C	-0.0284599	0.0042653	3.10027e-11	0.372215	115078		rs56188865		TRUE	none
GlycA	Glycoprotein acetyls	2	21231524	G	A	-0.0286684	0.00506958	2.19999e-08	0.205765	115078		rs676210		TRUE	none
GlycA	Glycoprotein acetyls	2	27518450	G	A	-0.0808898	0.0142347	1.2e-08	0.021965	115078		rs187291566		TRUE	GCKR
GlycA	Glycoprotein acetyls	2	27730940	T	C	-0.100553	0.00420204	2.60016e-125	0.603982	115078		rs1260326		TRUE	GCKR
GlycA	Glycoprotein acetyls	2	28546023	G	A	0.0324095	0.00544101	3.09999e-09	0.173832	115078		rs12470242		TRUE	none
GlycA	Glycoprotein acetyls	2	113841030	A	G	0.0250079	0.00419205	4e-09	0.402909	115078		rs6734238		TRUE	none
GlycA	Glycoprotein acetyls	2	165539661	T	C	-0.02167	0.0042011	3.79997e-08	0.401531	115078		rs6717858		TRUE	none
GlycA	Glycoprotein acetyls	3	49386047	G	A	0.0255883	0.00414766	1.09999e-09	0.43484	115078		rs62259939		TRUE	none
GlycA	Glycoprotein acetyls	3	172294500	G	A	0.0997894	0.0124638	7.70016e-16	0.0311	115078		rs79287178		TRUE	none
GlycA	Glycoprotein acetyls	3	186336027	T	G	0.0375489	0.00413302	2.09991e-19	0.514322	115078		rs2070634		TRUE	none
GlycA	Glycoprotein acetyls	4	3443931	A	G	-0.0381276	0.00425667	1.59993e-19	0.615355	115078		rs13108218		TRUE	none
GlycA	Glycoprotein acetyls	4	148980174	C	T	0.030167	0.00470887	3.19963e-11	0.741158	115078		rs7697204		TRUE	none
GlycA	Glycoprotein acetyls	5	90389883	A	G	-0.032097	0.0059562	6.19998e-09	0.139395	115078		rs6452937		TRUE	none
GlycA	Glycoprotein acetyls	5	132444128	G	A	-0.0412338	0.00709933	1.09999e-08	0.092668	115078		rs72801474		TRUE	none
GlycA	Glycoprotein acetyls	6	29912457	C	G	0.0347971	0.00414599	7.59976e-17	0.488656	115078		rs9260194		TRUE	none
GlycA	Glycoprotein acetyls	6	31221447	A	G	0.0597421	0.00836004	1.39991e-13	0.065146	115078		rs3869125		TRUE	none
GlycA	Glycoprotein acetyls	6	31276447	G	C	0.0543432	0.00456183	1.39991e-28	0.710796	115078		rs1005599		TRUE	none
GlycA	Glycoprotein acetyls	6	32427179	A	T	0.0498934	0.00435667	7.19946e-29	0.662483	115078		rs1548306		TRUE	none
GlycA	Glycoprotein acetyls	6	32554129	T	C	0.0479695	0.00569205	4.49987e-17	0.84421	115078		rs9270074		TRUE	none
GlycA	Glycoprotein acetyls	6	32587013	C	T	0.0243386	0.00436095	3.40001e-09	0.334774	115078		rs557011		TRUE	none
GlycA	Glycoprotein acetyls	6	160521885	C	T	0.0462145	0.00786436	5.30005e-09	0.07466	115078		rs146203232		TRUE	none
GlycA	Glycoprotein acetyls	6	160751531	G	T	-0.142505	0.0162704	9.60064e-19	0.016821	115078		rs9295128		TRUE	none
GlycA	Glycoprotein acetyls	6	161004972	A	G	0.045638	0.00785272	2.30001e-09	0.074224	115078		rs77009508		TRUE	none
GlycA	Glycoprotein acetyls	6	161010118	A	G	-0.0788301	0.00762058	1e-25	0.07899	115078		rs10455872		TRUE	none
GlycA	Glycoprotein acetyls	7	25983400	A	T	-0.0228832	0.0042962	2.1e-08	0.58058	115078		rs56001710		TRUE	none
GlycA	Glycoprotein acetyls	7	73042085	C	T	-0.0858193	0.00512257	8.49963e-63	0.204186	115078		rs62466318		TRUE	none
GlycA	Glycoprotein acetyls	7	73123473	A	G	0.0634869	0.00954521	1.99986e-11	0.04931	115078		rs72555385		TRUE	none
GlycA	Glycoprotein acetyls	8	8114543	A	G	-0.0245587	0.0041308	3.40001e-09	0.504479	115078		rs1915986		TRUE	none
GlycA	Glycoprotein acetyls	8	9184691	T	C	0.0682657	0.00683868	2.90001e-23	0.899273	115078		rs6601299		TRUE	none
GlycA	Glycoprotein acetyls	8	10852232	T	G	0.0309351	0.00429622	2.39994e-12	0.365172	115078		rs4841472		TRUE	none
GlycA	Glycoprotein acetyls	8	11870196	C	A	0.0239226	0.00417143	5.99998e-09	0.469024	115078		rs13258934		TRUE	none
GlycA	Glycoprotein acetyls	8	19802134	C	T	0.0861183	0.0155958	3.50002e-08	0.017821	115078		rs59254395		TRUE	none
GlycA	Glycoprotein acetyls	8	19818773	G	T	-0.0859932	0.0068522	4.30031e-36	0.099922	115078		rs117026536		TRUE	none
GlycA	Glycoprotein acetyls	8	22882293	G	A	-0.025517	0.00443418	1.79999e-09	0.320421	115078		rs59296513		TRUE	none
GlycA	Glycoprotein acetyls	8	116655078	T	A	-0.0309188	0.00456996	4.40048e-12	0.287681	115078		rs55780214		TRUE	none
GlycA	Glycoprotein acetyls	8	126506694	G	A	-0.0710675	0.0042697	7.00003e-65	0.392383	115078		rs112875651		TRUE	none
GlycA	Glycoprotein acetyls	9	117086241	G	A	0.127262	0.00853704	1e-50	0.070734	115078		rs113354603		TRUE	none
GlycA	Glycoprotein acetyls	9	136137065	A	G	0.0286154	0.00441154	6.29941e-11	0.318901	115078		rs687621		TRUE	none
GlycA	Glycoprotein acetyls	10	65191645	G	T	-0.0275631	0.00411149	2.80027e-12	0.504228	115078		rs7924036		TRUE	none
GlycA	Glycoprotein acetyls	10	94540286	C	T	0.0229216	0.00412776	1.40001e-08	0.512827	115078		rs2497337		TRUE	none
GlycA	Glycoprotein acetyls	11	116648917	G	C	-0.105392	0.00606122	2.70023e-68	0.867255	115078		rs964184		TRUE	none
GlycA	Glycoprotein acetyls	11	116916060	G	C	0.119865	0.0208175	1.2e-08	0.010654	115078		rs144018203		TRUE	none
GlycA	Glycoprotein acetyls	11	122520291	A	T	0.0320066	0.00423026	6.70039e-14	0.387745	115078		rs1945391		TRUE	none
GlycA	Glycoprotein acetyls	11	126229617	C	T	0.051143	0.00787317	1.89998e-10	0.073719	115078		rs73632745		TRUE	none
GlycA	Glycoprotein acetyls	14	77518302	G	A	0.030375	0.00479348	1.40001e-10	0.247774	115078		rs17105232		TRUE	none
GlycA	Glycoprotein acetyls	14	94844947	C	T	-0.279404	0.0147322	3.80014e-80	0.019973	115078		rs28929474		TRUE	none
GlycA	Glycoprotein acetyls	14	94847262	T	A	-0.0516363	0.00963324	8.79995e-09	0.047863	115078		rs17580		TRUE	none
GlycA	Glycoprotein acetyls	15	43726625	A	C	0.0718659	0.0130134	4.39997e-08	0.025676	115078		rs150844304		TRUE	none
GlycA	Glycoprotein acetyls	16	69884619	A	T	0.024037	0.00413069	6.19998e-09	0.458223	115078		rs8057620		TRUE	none
GlycA	Glycoprotein acetyls	16	70426213	C	T	0.0755199	0.0127085	1e-09	0.026934	115078		rs56041751		TRUE	none
GlycA	Glycoprotein acetyls	16	70921184	A	C	-0.071012	0.00742363	1.80011e-21	0.086855	115078		rs145408202		TRUE	none
GlycA	Glycoprotein acetyls	16	71035795	C	G	0.0481546	0.00770591	8.10028e-11	0.079236	115078		rs60452138		TRUE	none
GlycA	Glycoprotein acetyls	16	71046522	G	T	-0.0570638	0.0100129	2.59998e-08	0.048329	115078		rs113108263		TRUE	none
GlycA	Glycoprotein acetyls	16	71060244	G	A	0.11372	0.00928491	1.99986e-35	0.054046	115078		rs180728024		TRUE	none
GlycA	Glycoprotein acetyls	16	71078375	G	A	0.142921	0.0193556	2.70023e-13	0.01503	115078		rs552489131		TRUE	none
GlycA	Glycoprotein acetyls	16	71505695	A	G	-0.0531578	0.00632974	5.70033e-17	0.121013	115078		rs67700822		TRUE	none
GlycA	Glycoprotein acetyls	16	71933445	A	T	0.061731	0.00917207	7.8001e-12	0.945422	115078		rs9934992		TRUE	none
GlycA	Glycoprotein acetyls	16	71994453	A	G	0.101893	0.0119087	2.49977e-17	0.032428	115078		rs142054454		TRUE	none
GlycA	Glycoprotein acetyls	16	72016519	G	A	0.114249	0.00618816	5.90065e-76	0.12702	115078		rs71386944		TRUE	none
GlycA	Glycoprotein acetyls	16	72047385	A	G	-0.171473	0.022355	6.70039e-15	0.008635	115078		rs138910759		TRUE	none
GlycA	Glycoprotein acetyls	16	72079657	C	T	0.163808	0.00521618	1e-200	0.192707	115078		rs77303550		TRUE	none
GlycA	Glycoprotein acetyls	16	72079735	T	C	-0.0705221	0.00969073	7.10068e-14	0.047435	115078		rs117847715		TRUE	none
GlycA	Glycoprotein acetyls	16	72111510	C	T	-0.0682976	0.0112725	1.5e-09	0.034385	115078		rs382695		TRUE	none
GlycA	Glycoprotein acetyls	16	72116359	G	C	-0.14123	0.0119473	1.59993e-31	0.031251	115078		rs112291945		TRUE	none
GlycA	Glycoprotein acetyls	16	72164945	C	T	-0.124456	0.0156567	8.30042e-16	0.017536	115078		rs79636708		TRUE	none
GlycA	Glycoprotein acetyls	16	72167640	T	A	-0.0853182	0.0153932	4.20001e-08	0.018234	115078		rs80275278		TRUE	none
GlycA	Glycoprotein acetyls	16	72176640	C	T	-0.134268	0.0173705	5.60015e-15	0.014316	115078		rs61705884		TRUE	none
GlycA	Glycoprotein acetyls	16	72318366	T	C	0.105185	0.00749759	7.29962e-46	0.081825	115078		rs79570224		TRUE	none
GlycA	Glycoprotein acetyls	16	72650162	G	C	-0.061946	0.008117	1.59993e-14	0.068716	115078		rs17359991		TRUE	none
GlycA	Glycoprotein acetyls	16	72982873	C	T	0.0829558	0.0141861	3.2e-09	0.021598	115078		rs77088973		TRUE	none
GlycA	Glycoprotein acetyls	16	73075092	A	G	0.0545069	0.00931444	3.50002e-09	0.050913	115078		rs16971543		TRUE	none
GlycA	Glycoprotein acetyls	16	81534790	T	C	-0.0289252	0.00447514	7.59976e-11	0.69893	115078		rs2925979		TRUE	none
GlycA	Glycoprotein acetyls	17	64210580	A	C	-0.0729375	0.0119553	2.39999e-10	0.030531	115078		rs1801689		TRUE	none
GlycA	Glycoprotein acetyls	19	8429323	G	A	-0.0987776	0.0147568	4.00037e-11	0.019852	115078		rs116843064		TRUE	none
GlycA	Glycoprotein acetyls	19	19379549	C	T	-0.0559424	0.00784423	7.8001e-13	0.074402	115078		rs58542926		TRUE	none
GlycA	Glycoprotein acetyls	19	35553449	A	G	0.0450654	0.00817399	2.59998e-08	0.932365	115078		rs2445818		TRUE	none
GlycA	Glycoprotein acetyls	19	50012574	G	A	-0.0533883	0.00559277	3.90032e-21	0.163504	115078		rs34010237		TRUE	none
GlycA	Glycoprotein acetyls	19	50016748	C	T	0.0832382	0.00743156	3.29989e-28	0.083061	115078		rs59774409		TRUE	none
GlycA	Glycoprotein acetyls	19	50159756	C	T	-0.12282	0.0166985	8.80035e-14	0.015823	115078		rs149807892		TRUE	none
GlycA	Glycoprotein acetyls	19	54759666	T	C	0.0233521	0.0041591	1.29999e-08	0.438922	115078		rs10405357		TRUE	none
GlycA	Glycoprotein acetyls	20	39811275	G	C	0.0229753	0.00412149	1.5e-08	0.468557	115078		rs4297946		TRUE	none
GlycA	Glycoprotein acetyls	22	44340904	C	T	-0.0326628	0.00488249	3.59998e-11	0.231804	115078		rs2294915		TRUE	none
HDL_C	HDL cholesterol	1	27021913	G	C	-0.107152	0.0123721	4.19952e-18	0.022956	115078		rs114165349		TRUE	none
HDL_C	HDL cholesterol	1	40035928	G	T	-0.0426449	0.00464911	7.89951e-22	0.19653	115078		rs3768321		TRUE	none
HDL_C	HDL cholesterol	1	110232983	A	G	0.0244597	0.00413002	2.69998e-09	0.730105	115078		rs140584594		TRUE	none
HDL_C	HDL cholesterol	1	110470764	G	A	-0.0300965	0.00515628	1.7e-09	0.150133	115078		rs333947		TRUE	none
HDL_C	HDL cholesterol	1	150940625	T	G	0.0271507	0.00445115	1.7e-10	0.219647	115078		rs267738		TRUE	none
HDL_C	HDL cholesterol	1	182171957	G	T	-0.0296824	0.00390711	1e-14	0.333955	115078		rs1779823		TRUE	none
HDL_C	HDL cholesterol	1	220970028	A	G	0.0359384	0.00403976	7.70016e-20	0.703836	115078		rs2642438		TRUE	none
HDL_C	HDL cholesterol	1	230304352	G	A	0.0487465	0.0037839	3.10027e-40	0.613228	115078		rs4846921		TRUE	none
HDL_C	HDL cholesterol	2	20363074	G	T	-0.0238728	0.00370545	4.19952e-11	0.481849	115078		rs35633876		TRUE	none
HDL_C	HDL cholesterol	2	21231524	G	A	0.0696601	0.00454847	1.39991e-52	0.205765	115078		rs676210		TRUE	none
HDL_C	HDL cholesterol	2	165508389	C	T	0.0338743	0.00375577	6.90081e-21	0.4061	115078		rs10184004		TRUE	none
HDL_C	HDL cholesterol	2	211540507	C	A	-0.0232739	0.00397277	1.29999e-08	0.314995	115078		rs1047891		TRUE	none
HDL_C	HDL cholesterol	2	219699999	G	A	-0.0623876	0.00955109	3.89996e-10	0.0501	115078		rs78058190		TRUE	none
HDL_C	HDL cholesterol	2	227092802	A	G	-0.0404423	0.00384959	1.80011e-28	0.646743	115078		rs2176040		TRUE	none
HDL_C	HDL cholesterol	2	242237902	C	T	0.0203271	0.00384617	9.29994e-09	0.358826	115078		rs59104589		TRUE	none
HDL_C	HDL cholesterol	3	15592561	T	C	-0.0203169	0.00389024	3.50002e-08	0.349772	115078		rs28818616		TRUE	none
HDL_C	HDL cholesterol	3	136020454	C	T	0.0328242	0.00569209	7.00003e-09	0.119734	115078		rs71336055		TRUE	none
HDL_C	HDL cholesterol	3	185804583	A	C	-0.0285813	0.00539141	3.59998e-08	0.13669	115078		rs57912727		TRUE	none
HDL_C	HDL cholesterol	4	103188709	C	T	-0.0745451	0.00703246	1e-27	0.074284	115078		rs13107325		TRUE	none
HDL_C	HDL cholesterol	5	55861894	G	A	-0.0392341	0.00459439	2.80027e-18	0.201407	115078		rs9687846		TRUE	none
HDL_C	HDL cholesterol	5	75003678	T	C	0.0246146	0.00377575	1.29999e-10	0.396609	115078		rs2307111		TRUE	none
HDL_C	HDL cholesterol	6	31298366	C	G	-0.028312	0.00391876	1.29987e-13	0.350846	115078		rs9265559		TRUE	none
HDL_C	HDL cholesterol	6	32487361	G	A	-0.0397992	0.00710689	2.59998e-08	0.118242	115078		rs142804168		TRUE	none
HDL_C	HDL cholesterol	6	34237201	C	A	-0.0892628	0.0137051	8.19974e-11	0.02515	115078		rs190927521		TRUE	none
HDL_C	HDL cholesterol	6	34793124	G	A	-0.0262621	0.00385201	1.39991e-13	0.360058	115078		rs9469899		TRUE	none
HDL_C	HDL cholesterol	6	43757896	C	A	-0.0321227	0.00369555	1.20005e-18	0.482334	115078		rs998584		TRUE	none
HDL_C	HDL cholesterol	6	127456122	A	G	-0.0274741	0.0037153	3.90032e-14	0.463611	115078		rs9491697		TRUE	none
HDL_C	HDL cholesterol	6	161005388	G	A	-0.0535431	0.0060047	1.80011e-20	0.106388	115078		rs571848809		TRUE	none
HDL_C	HDL cholesterol	7	1057500	C	T	-0.0245302	0.00376097	8.80035e-11	0.414506	115078		rs2280723		TRUE	none
HDL_C	HDL cholesterol	7	17980281	A	C	0.0216875	0.00369891	2e-09	0.511754	115078		rs10268632		TRUE	none
HDL_C	HDL cholesterol	7	73039406	C	G	0.0337242	0.00459459	7.10068e-14	0.20366	115078		rs35493868		TRUE	none
HDL_C	HDL cholesterol	7	130437476	G	A	-0.0301581	0.00410079	1.50003e-13	0.281086	115078		rs7810507		TRUE	none
HDL_C	HDL cholesterol	8	9184231	G	A	0.0929821	0.00642047	2.70023e-48	0.909226	115078		rs4240624		TRUE	none
HDL_C	HDL cholesterol	8	9226095	T	C	-0.0281667	0.00373711	6.89922e-15	0.566618	115078		rs10095103		TRUE	none
HDL_C	HDL cholesterol	8	19574920	C	G	0.112511	0.020234	1.5e-08	0.009069	115078		rs117001569		TRUE	none
HDL_C	HDL cholesterol	8	19628632	T	A	0.0253325	0.00401145	1.29999e-10	0.684796	115078		rs7005265		TRUE	none
HDL_C	HDL cholesterol	8	19793581	C	T	-0.227505	0.0138893	1.9002e-63	0.018827	115078		rs190118115		TRUE	none
HDL_C	HDL cholesterol	8	19820916	C	T	0.157287	0.00612479	5.19996e-151	0.100237	115078		rs117199990		TRUE	none
HDL_C	HDL cholesterol	8	19823192	T	C	-0.147746	0.0113283	6.00067e-42	0.027457	115078		rs3289		TRUE	none
HDL_C	HDL cholesterol	8	19934305	A	G	0.0340232	0.00488873	2.70023e-13	0.174154	115078		rs28550053		TRUE	none
HDL_C	HDL cholesterol	8	19941656	G	C	0.0753195	0.0114563	2e-10	0.027839	115078		rs75662196		TRUE	none
HDL_C	HDL cholesterol	8	73449940	G	A	0.0233782	0.00408048	1.6e-08	0.70938	115078		rs7845090		TRUE	none
HDL_C	HDL cholesterol	8	116624879	G	A	0.030923	0.00373996	1.50003e-15	0.558967	115078		rs2245221		TRUE	none
HDL_C	HDL cholesterol	8	121860589	G	A	-0.0210522	0.00396488	3.79997e-08	0.681738	115078		rs13248499		TRUE	none
HDL_C	HDL cholesterol	8	126490972	A	T	0.023379	0.00370257	7.00003e-12	0.464894	115078		rs2954029		TRUE	none
HDL_C	HDL cholesterol	8	144302570	T	C	0.0252411	0.00473164	8.10009e-09	0.185326	115078		rs7817574		TRUE	none
HDL_C	HDL cholesterol	9	15303583	G	A	0.048491	0.00537258	3.29989e-20	0.863029	115078		rs1215112		TRUE	none
HDL_C	HDL cholesterol	9	107571208	G	A	0.0441996	0.00613533	4.00037e-14	0.899189	115078		rs2777803		TRUE	none
HDL_C	HDL cholesterol	9	107589744	C	T	0.0473159	0.00507462	5.10035e-22	0.155371	115078		rs4149307		TRUE	none
HDL_C	HDL cholesterol	9	107647019	C	T	0.0525294	0.00594016	1.10002e-17	0.108813	115078		rs11789603		TRUE	none
HDL_C	HDL cholesterol	9	107661742	A	C	-0.0440108	0.00419055	5.50047e-27	0.265313	115078		rs2740488		TRUE	none
HDL_C	HDL cholesterol	9	107699368	T	A	-0.0353204	0.00584016	1.7e-10	0.113286	115078		rs4743765		TRUE	none
HDL_C	HDL cholesterol	10	46065451	G	A	0.0317149	0.0043241	9.8992e-14	0.242667	115078		rs61854123		TRUE	none
HDL_C	HDL cholesterol	10	113921825	G	A	-0.0403523	0.00410968	2.80027e-24	0.720334	115078		rs2792735		TRUE	none
HDL_C	HDL cholesterol	10	114002027	C	T	-0.0337837	0.00472995	8.69961e-13	0.187451	115078		rs4285809		TRUE	none
HDL_C	HDL cholesterol	10	115786236	G	A	0.0344829	0.00556422	1.7e-09	0.126387	115078		rs72823014		TRUE	none
HDL_C	HDL cholesterol	11	27505954	C	T	0.0263854	0.00435261	4.60002e-10	0.761801	115078		rs12786130		TRUE	none
HDL_C	HDL cholesterol	11	47269159	T	C	0.0464157	0.0046968	8.19974e-24	0.189277	115078		rs4752973		TRUE	none
HDL_C	HDL cholesterol	11	47441335	A	G	-0.0355928	0.00404552	4.19952e-19	0.321745	115078		rs7120413		TRUE	none
HDL_C	HDL cholesterol	11	48444711	T	C	0.042166	0.00588904	3.29989e-12	0.11038	115078		rs145276599		TRUE	none
HDL_C	HDL cholesterol	11	49905730	A	T	0.037123	0.00585245	2.19999e-10	0.114244	115078		rs17474890		TRUE	none
HDL_C	HDL cholesterol	11	51267033	C	T	0.0364993	0.00590452	7.00003e-10	0.11222	115078		rs76860108		TRUE	none
HDL_C	HDL cholesterol	11	54796787	C	T	0.0357176	0.00590909	1.7e-09	0.112109	115078		rs111514504		TRUE	none
HDL_C	HDL cholesterol	11	56034587	A	G	0.0343608	0.00592138	7.00003e-09	0.109348	115078		rs12421131		TRUE	none
HDL_C	HDL cholesterol	11	61605499	T	A	-0.0651582	0.00385673	3.50026e-69	0.350972	115078		rs174578		TRUE	none
HDL_C	HDL cholesterol	11	64004723	G	C	-0.0561485	0.00895615	2.59998e-10	0.045493	115078		rs56271783		TRUE	none
HDL_C	HDL cholesterol	11	75451281	A	T	-0.0512432	0.00507106	8.4004e-24	0.157985	115078		rs559355		TRUE	none
HDL_C	HDL cholesterol	11	116648917	G	C	0.0881495	0.00543511	5.60015e-62	0.867255	115078		rs964184		TRUE	none
HDL_C	HDL cholesterol	11	116653762	C	T	0.069688	0.00812231	2.99985e-18	0.054301	115078		rs76836072		TRUE	none
HDL_C	HDL cholesterol	11	116701999	C	T	0.0418754	0.00433103	8.10028e-24	0.404708	115078		rs200501619		TRUE	none
HDL_C	HDL cholesterol	11	116916060	G	C	-0.176914	0.018667	2.19989e-21	0.010654	115078		rs144018203		TRUE	none
HDL_C	HDL cholesterol	11	117111368	C	T	0.143494	0.0164476	5.70033e-18	0.013098	115078		rs187929675		TRUE	none
HDL_C	HDL cholesterol	11	118957388	A	T	-0.0234595	0.00388801	5.89997e-10	0.431973	115078		rs141949189		TRUE	none
HDL_C	HDL cholesterol	11	126225876	C	G	-0.0494808	0.00715517	1.9002e-11	0.071369	115078		rs112771035		TRUE	none
HDL_C	HDL cholesterol	12	20473758	C	A	0.0233031	0.00371871	1.09999e-10	0.430204	115078		rs7134375		TRUE	none
HDL_C	HDL cholesterol	12	57735045	G	A	0.0288801	0.00430655	2.90001e-12	0.240441	115078		rs11609805		TRUE	none
HDL_C	HDL cholesterol	12	109871179	A	G	0.026291	0.00368582	2.70023e-13	0.523289	115078		rs7308864		TRUE	none
HDL_C	HDL cholesterol	12	111910219	A	G	0.0221801	0.00369308	2.70023e-11	0.502837	115078		rs10774625		TRUE	none
HDL_C	HDL cholesterol	12	123209295	T	A	0.0333286	0.0045464	6.00067e-14	0.210486	115078		rs3922628		TRUE	none
HDL_C	HDL cholesterol	12	124134802	C	T	-0.0421198	0.00643782	4.09996e-10	0.091712	115078		rs11572966		TRUE	none
HDL_C	HDL cholesterol	12	124409502	G	A	0.0355787	0.00395559	6.4998e-21	0.319792	115078		rs7133378		TRUE	none
HDL_C	HDL cholesterol	12	124620185	C	G	0.0244482	0.00385728	2.59998e-09	0.366524	115078		rs10846606		TRUE	none
HDL_C	HDL cholesterol	12	125083696	A	G	-0.0306145	0.00454151	5.19996e-13	0.213282	115078		rs12230272		TRUE	none
HDL_C	HDL cholesterol	12	125265201	G	A	-0.0418035	0.004007	2.09991e-28	0.669512	115078		rs921919		TRUE	none
HDL_C	HDL cholesterol	12	125324798	C	A	-0.0566568	0.00567285	3.80014e-24	0.127214	115078		rs61941676		TRUE	none
HDL_C	HDL cholesterol	12	125378409	A	C	0.0430236	0.00562388	1.39991e-14	0.123196	115078		rs111929233		TRUE	none
HDL_C	HDL cholesterol	12	125442703	C	T	0.0243711	0.00409612	3.40001e-08	0.281708	115078		rs7295161		TRUE	none
HDL_C	HDL cholesterol	14	24759319	G	C	-0.0200517	0.00371194	8.40001e-09	0.460822	115078		rs941507		TRUE	none
HDL_C	HDL cholesterol	14	105258892	C	T	-0.0201061	0.00380172	1.5e-08	0.616244	115078		rs2494748		TRUE	none
HDL_C	HDL cholesterol	15	40986355	A	G	0.0202435	0.00373514	4e-08	0.567332	115078		rs5030789		TRUE	none
HDL_C	HDL cholesterol	15	43726625	A	C	-0.0739662	0.0116657	4.60045e-11	0.025676	115078		rs150844304		TRUE	none
HDL_C	HDL cholesterol	15	44936579	T	C	-0.0638665	0.0120983	4.60002e-08	0.02475	115078		rs145326144		TRUE	none
HDL_C	HDL cholesterol	15	58573833	T	G	-0.0681602	0.00539656	2.19989e-40	0.137485	115078		rs28690720		TRUE	none
HDL_C	HDL cholesterol	15	58666679	T	C	0.0264279	0.00374834	5.00035e-12	0.536222	115078		rs185481		TRUE	none
HDL_C	HDL cholesterol	15	58678512	C	T	0.101521	0.00404587	2.99916e-145	0.295934	115078		rs10468017		TRUE	none
HDL_C	HDL cholesterol	15	58723939	G	A	0.107367	0.004462	5.70164e-135	0.218687	115078		rs2070895		TRUE	none
HDL_C	HDL cholesterol	16	15129459	A	G	-0.0239079	0.00388907	2e-10	0.334887	115078		rs4985155		TRUE	none
HDL_C	HDL cholesterol	16	56695546	T	C	-0.0949313	0.0139616	1.10002e-11	0.981922	115078		rs12447986		TRUE	none
HDL_C	HDL cholesterol	16	56699967	C	T	-0.0562536	0.00749061	2.99985e-14	0.935735	115078		rs3859113		TRUE	none
HDL_C	HDL cholesterol	16	56722274	C	A	0.065354	0.00802176	7.10068e-16	0.058293	115078		rs142558755		TRUE	none
HDL_C	HDL cholesterol	16	56811400	G	A	0.127762	0.0160821	1.20005e-15	0.014117	115078		rs116994428		TRUE	none
HDL_C	HDL cholesterol	16	56848871	G	A	-0.105522	0.00638955	6.09958e-62	0.090928	115078		rs59542880		TRUE	none
HDL_C	HDL cholesterol	16	56905686	G	T	0.0634979	0.00805282	1.39991e-15	0.056985	115078		rs11646723		TRUE	none
HDL_C	HDL cholesterol	16	56946502	T	C	-0.13855	0.0232329	1.6e-10	0.007457	115078		rs117738782		TRUE	none
HDL_C	HDL cholesterol	16	56985139	A	G	0.135711	0.00375502	1e-200	0.605872	115078		rs9989419		TRUE	none
HDL_C	HDL cholesterol	16	56994894	G	A	0.0846987	0.00368027	5.59758e-122	0.508738	115078		rs4783961		TRUE	none
HDL_C	HDL cholesterol	16	57022748	T	C	-0.0669035	0.00714422	1e-21	0.926299	115078		rs172337		TRUE	none
HDL_C	HDL cholesterol	16	57032461	T	G	0.0414821	0.00467143	6.70039e-21	0.20145	115078		rs7198642		TRUE	none
HDL_C	HDL cholesterol	16	57071114	A	G	0.104837	0.0144124	1.39991e-13	0.983442	115078		rs1672867		TRUE	none
HDL_C	HDL cholesterol	16	57081998	C	G	-0.0291876	0.0054658	2.39999e-08	0.134426	115078		rs72780015		TRUE	none
HDL_C	HDL cholesterol	16	57088886	G	T	0.0520656	0.00815989	1.7e-10	0.054002	115078		rs45533741		TRUE	none
HDL_C	HDL cholesterol	16	57096098	C	T	-0.0613893	0.00894101	2.49977e-11	0.044061	115078		rs79546662		TRUE	none
HDL_C	HDL cholesterol	16	57262059	C	A	-0.0774887	0.00944945	4.70002e-17	0.043649	115078		rs117154602		TRUE	none
HDL_C	HDL cholesterol	16	66971780	C	T	-0.0688386	0.00929433	1.80011e-14	0.042323	115078		rs28382814		TRUE	none
HDL_C	HDL cholesterol	16	67976320	A	T	-0.0918619	0.0101862	2.99985e-20	0.033916	115078		rs4986970		TRUE	none
HDL_C	HDL cholesterol	16	67985706	C	T	0.035529	0.00563381	1.6e-10	0.121138	115078		rs2292318		TRUE	none
HDL_C	HDL cholesterol	16	81534790	T	C	0.0382114	0.00400271	2.60016e-23	0.69893	115078		rs2925979		TRUE	none
HDL_C	HDL cholesterol	17	37810218	C	G	0.027725	0.0039123	6.70039e-13	0.664909	115078		rs881844		TRUE	none
HDL_C	HDL cholesterol	17	41926126	C	T	-0.15614	0.0105665	1.50003e-52	0.031483	115078		rs72836561		TRUE	none
HDL_C	HDL cholesterol	17	66823805	G	A	-0.0574208	0.00793581	5.79963e-13	0.059725	115078		rs112001035		TRUE	none
HDL_C	HDL cholesterol	17	76391653	C	T	0.0228226	0.00370178	7.10003e-10	0.489523	115078		rs4969141		TRUE	none
HDL_C	HDL cholesterol	18	47093444	C	T	-0.0307859	0.00545211	8.79995e-09	0.133832	115078		rs61766062		TRUE	none
HDL_C	HDL cholesterol	18	47102902	A	C	0.0516955	0.0098789	2e-08	0.037629	115078		rs12326633		TRUE	none
HDL_C	HDL cholesterol	18	47109955	A	G	0.253544	0.0161172	5.10035e-58	0.013239	115078		rs77960347		TRUE	none
HDL_C	HDL cholesterol	18	47114005	T	A	0.142678	0.0214845	3.59998e-11	0.010392	115078		rs539784143		TRUE	none
HDL_C	HDL cholesterol	18	47120499	T	G	0.0723971	0.00924151	2.39994e-15	0.042401	115078		rs12608026		TRUE	none
HDL_C	HDL cholesterol	18	47160953	G	T	0.0758021	0.00484633	3.69999e-57	0.822907	115078		rs7241918		TRUE	none
HDL_C	HDL cholesterol	18	47212159	G	A	0.0316433	0.00371698	2.90001e-18	0.496909	115078		rs66781087		TRUE	none
HDL_C	HDL cholesterol	18	57867526	A	G	-0.0243872	0.0041877	5.19996e-09	0.267133	115078		rs688671		TRUE	none
HDL_C	HDL cholesterol	19	8429323	G	A	0.214019	0.0132376	9.70063e-62	0.019852	115078		rs116843064		TRUE	none
HDL_C	HDL cholesterol	19	11243260	C	T	-0.0198835	0.00370288	4.90004e-08	0.490185	115078		rs2978615		TRUE	none
HDL_C	HDL cholesterol	19	11330942	A	G	-0.0926075	0.0102101	5.79963e-22	0.033712	115078		rs17699030		TRUE	none
HDL_C	HDL cholesterol	19	45414451	T	C	-0.0286588	0.00383433	5.19996e-14	0.638593	115078		rs439401		TRUE	none
HDL_C	HDL cholesterol	19	45448465	T	G	0.0440828	0.00385868	2.99985e-31	0.352265	115078		rs5167		TRUE	none
HDL_C	HDL cholesterol	19	46385438	A	C	-0.0299041	0.00571867	2.99999e-08	0.119404	115078		rs34514836		TRUE	none
HDL_C	HDL cholesterol	19	54814524	A	G	0.0278874	0.0039397	6.89922e-14	0.326721	115078		rs1761457		TRUE	none
HDL_C	HDL cholesterol	20	43042364	C	T	-0.122488	0.0107782	5.30029e-30	0.030197	115078		rs1800961		TRUE	none
HDL_C	HDL cholesterol	20	44551855	T	C	-0.0733268	0.00463155	4.90004e-56	0.198725	115078		rs6073958		TRUE	none
HDL_C	HDL cholesterol	20	46340596	T	C	0.035618	0.00456752	4.10015e-16	0.794244	115078		rs4239651		TRUE	none
HDL_C	HDL cholesterol	20	46455304	G	A	-0.0237729	0.0044003	2.30001e-08	0.256218	115078		rs6012281		TRUE	none
HDL_C	HDL cholesterol	22	21982892	C	T	-0.0359541	0.00478107	5.19996e-15	0.182554	115078		rs2298428		TRUE	none
HDL_CE	Cholesteryl esters in HDL	1	27021913	G	C	-0.114097	0.0124344	2.90001e-20	0.022956	115078		rs114165349		TRUE	none
HDL_CE	Cholesteryl esters in HDL	1	40035928	G	T	-0.0441663	0.00467253	5.30029e-23	0.19653	115078		rs3768321		TRUE	none
HDL_CE	Cholesteryl esters in HDL	1	110232983	A	G	0.0254404	0.00415082	7.59994e-10	0.730105	115078		rs140584594		TRUE	none
HDL_CE	Cholesteryl esters in HDL	1	110470764	G	A	-0.0297559	0.00518226	3.40001e-09	0.150133	115078		rs333947		TRUE	none
HDL_CE	Cholesteryl esters in HDL	1	150940625	T	G	0.0284401	0.00447357	3.29989e-11	0.219647	115078		rs267738		TRUE	none
HDL_CE	Cholesteryl esters in HDL	1	182171957	G	T	-0.029672	0.00392679	1.80011e-14	0.333955	115078		rs1779823		TRUE	none
HDL_CE	Cholesteryl esters in HDL	1	220970028	A	G	0.0351863	0.00406011	6.79986e-19	0.703836	115078		rs2642438		TRUE	none
HDL_CE	Cholesteryl esters in HDL	1	230304352	G	A	0.0495471	0.00380297	4.60045e-41	0.613228	115078		rs4846921		TRUE	none
HDL_CE	Cholesteryl esters in HDL	2	20363074	G	T	-0.0225026	0.00372407	6.29999e-10	0.481849	115078		rs35633876		TRUE	none
HDL_CE	Cholesteryl esters in HDL	2	21231524	G	A	0.0719864	0.00457133	1.69981e-55	0.205765	115078		rs676210		TRUE	none
HDL_CE	Cholesteryl esters in HDL	2	165508389	C	T	0.0354288	0.00377464	2.39994e-22	0.4061	115078		rs10184004		TRUE	none
HDL_CE	Cholesteryl esters in HDL	2	211540507	C	A	-0.02428	0.00399273	3.29997e-09	0.314995	115078		rs1047891		TRUE	none
HDL_CE	Cholesteryl esters in HDL	2	219699999	G	A	-0.0647055	0.00959909	8.99912e-11	0.0501	115078		rs78058190		TRUE	none
HDL_CE	Cholesteryl esters in HDL	2	227092802	A	G	-0.0416605	0.00386893	1.50003e-29	0.646743	115078		rs2176040		TRUE	none
HDL_CE	Cholesteryl esters in HDL	2	242237902	C	T	0.0204682	0.0038655	1e-08	0.358826	115078		rs59104589		TRUE	none
HDL_CE	Cholesteryl esters in HDL	3	15592561	T	C	-0.0202846	0.00390989	3.50002e-08	0.349772	115078		rs28818616		TRUE	none
HDL_CE	Cholesteryl esters in HDL	3	136020454	C	T	0.0356601	0.00572084	3.89996e-10	0.119734	115078		rs71336055		TRUE	none
HDL_CE	Cholesteryl esters in HDL	4	87824772	C	G	-0.0210434	0.00386868	6.90001e-09	0.367111	115078		rs28641910		TRUE	none
HDL_CE	Cholesteryl esters in HDL	4	103188709	C	T	-0.0746262	0.0070678	2.60016e-27	0.074284	115078		rs13107325		TRUE	none
HDL_CE	Cholesteryl esters in HDL	5	55861894	G	A	-0.0411237	0.0046174	1.29987e-19	0.201407	115078		rs9687846		TRUE	none
HDL_CE	Cholesteryl esters in HDL	5	75003678	T	C	0.0237188	0.00379466	6.29999e-10	0.396609	115078		rs2307111		TRUE	none
HDL_CE	Cholesteryl esters in HDL	6	31298366	C	G	-0.0280471	0.00393832	2.29985e-13	0.350846	115078		rs9265559		TRUE	none
HDL_CE	Cholesteryl esters in HDL	6	32487361	G	A	-0.0401891	0.00714235	1.7e-08	0.118242	115078		rs142804168		TRUE	none
HDL_CE	Cholesteryl esters in HDL	6	32594384	C	T	-0.0505207	0.00943783	2.99999e-08	0.046569	115078		rs114741460		TRUE	none
HDL_CE	Cholesteryl esters in HDL	6	34237199	G	A	-0.0785146	0.0123458	9.60064e-11	0.030064	115078		rs9461976		TRUE	none
HDL_CE	Cholesteryl esters in HDL	6	34793124	G	A	-0.0262669	0.00387123	2.09991e-13	0.360058	115078		rs9469899		TRUE	none
HDL_CE	Cholesteryl esters in HDL	6	43757896	C	A	-0.0332806	0.00371399	7.89951e-20	0.482334	115078		rs998584		TRUE	none
HDL_CE	Cholesteryl esters in HDL	6	127456122	A	G	-0.0284335	0.00373384	7.10068e-15	0.463611	115078		rs9491697		TRUE	none
HDL_CE	Cholesteryl esters in HDL	6	130417833	G	C	0.0212302	0.00406906	3.79997e-08	0.2966	115078		rs13211683		TRUE	none
HDL_CE	Cholesteryl esters in HDL	6	139834869	G	A	0.0206331	0.00377145	2.59998e-08	0.590609	115078		rs654689		TRUE	none
HDL_CE	Cholesteryl esters in HDL	6	161005388	G	A	-0.0557393	0.00603466	5.90065e-22	0.106388	115078		rs571848809		TRUE	none
HDL_CE	Cholesteryl esters in HDL	7	1057500	C	T	-0.0226563	0.00377997	2.30001e-09	0.414506	115078		rs2280723		TRUE	none
HDL_CE	Cholesteryl esters in HDL	7	17984297	A	G	0.022457	0.00371546	5.49997e-10	0.491643	115078		rs6967917		TRUE	none
HDL_CE	Cholesteryl esters in HDL	7	36192606	T	G	-0.021623	0.00375928	4.30002e-08	0.439181	115078		rs12533197		TRUE	none
HDL_CE	Cholesteryl esters in HDL	7	73037366	G	A	0.03587	0.00461747	2.19989e-15	0.203628	115078		rs55747707		TRUE	none
HDL_CE	Cholesteryl esters in HDL	7	130437476	G	A	-0.031525	0.0041215	1.50003e-14	0.281086	115078		rs7810507		TRUE	none
HDL_CE	Cholesteryl esters in HDL	8	9184231	G	A	0.0944368	0.0064517	1.50003e-49	0.909226	115078		rs4240624		TRUE	none
HDL_CE	Cholesteryl esters in HDL	8	9226095	T	C	-0.0283199	0.00375529	1e-14	0.566618	115078		rs10095103		TRUE	none
HDL_CE	Cholesteryl esters in HDL	8	19574920	C	G	0.115395	0.0203325	6.80002e-09	0.009069	115078		rs117001569		TRUE	none
HDL_CE	Cholesteryl esters in HDL	8	19628632	T	A	0.0269076	0.00403096	1.39991e-11	0.684796	115078		rs7005265		TRUE	none
HDL_CE	Cholesteryl esters in HDL	8	19793581	C	T	-0.236362	0.0139568	1.10002e-67	0.018827	115078		rs190118115		TRUE	none
HDL_CE	Cholesteryl esters in HDL	8	19820933	A	C	0.164535	0.00615238	2.99916e-163	0.10029	115078		rs145391587		TRUE	none
HDL_CE	Cholesteryl esters in HDL	8	19823192	T	C	-0.153824	0.0113834	1.59993e-44	0.027457	115078		rs3289		TRUE	none
HDL_CE	Cholesteryl esters in HDL	8	19934305	A	G	0.0361842	0.00491251	1.80011e-14	0.174154	115078		rs28550053		TRUE	none
HDL_CE	Cholesteryl esters in HDL	8	19941656	G	C	0.0767327	0.011512	1e-10	0.027839	115078		rs75662196		TRUE	none
HDL_CE	Cholesteryl esters in HDL	8	73449940	G	A	0.0236409	0.00410032	1.40001e-08	0.70938	115078		rs7845090		TRUE	none
HDL_CE	Cholesteryl esters in HDL	8	116624879	G	A	0.0303928	0.00375815	7.00003e-15	0.558967	115078		rs2245221		TRUE	none
HDL_CE	Cholesteryl esters in HDL	8	126490972	A	T	0.0283665	0.00372059	2.39994e-16	0.464894	115078		rs2954029		TRUE	none
HDL_CE	Cholesteryl esters in HDL	8	144302570	T	C	0.0244938	0.00475466	2.5e-08	0.185326	115078		rs7817574		TRUE	none
HDL_CE	Cholesteryl esters in HDL	9	15303583	G	A	0.0466461	0.00539954	1.50003e-18	0.863029	115078		rs1215112		TRUE	none
HDL_CE	Cholesteryl esters in HDL	9	107571208	G	A	0.0434059	0.00616613	2.70023e-13	0.899189	115078		rs2777803		TRUE	none
HDL_CE	Cholesteryl esters in HDL	9	107579880	C	T	-0.0641302	0.0126644	3.50002e-08	0.023787	115078		rs2297402		TRUE	none
HDL_CE	Cholesteryl esters in HDL	9	107589744	C	T	0.0464329	0.00510009	3.59998e-21	0.155371	115078		rs4149307		TRUE	none
HDL_CE	Cholesteryl esters in HDL	9	107647019	C	T	0.0510758	0.00596998	1.59993e-16	0.108813	115078		rs11789603		TRUE	none
HDL_CE	Cholesteryl esters in HDL	9	107661742	A	C	-0.0428073	0.00421158	1.50003e-25	0.265313	115078		rs2740488		TRUE	none
HDL_CE	Cholesteryl esters in HDL	9	107699368	T	A	-0.0360185	0.00586947	8.9002e-11	0.113286	115078		rs4743765		TRUE	none
HDL_CE	Cholesteryl esters in HDL	10	46065451	G	A	0.0310914	0.00434594	4.10015e-13	0.242667	115078		rs61854123		TRUE	none
HDL_CE	Cholesteryl esters in HDL	10	113921825	G	A	-0.0393863	0.00413044	3.69999e-23	0.720334	115078		rs2792735		TRUE	none
HDL_CE	Cholesteryl esters in HDL	10	114002027	C	T	-0.0339061	0.00475384	8.69961e-13	0.187451	115078		rs4285809		TRUE	none
HDL_CE	Cholesteryl esters in HDL	10	115786236	G	A	0.0354695	0.00559233	5e-10	0.126387	115078		rs72823014		TRUE	none
HDL_CE	Cholesteryl esters in HDL	11	27505954	C	T	0.0270995	0.00437455	1.89998e-10	0.761801	115078		rs12786130		TRUE	none
HDL_CE	Cholesteryl esters in HDL	11	47269159	T	C	0.0465917	0.00472047	1.10002e-23	0.189277	115078		rs4752973		TRUE	none
HDL_CE	Cholesteryl esters in HDL	11	47441335	A	G	-0.0354559	0.00406591	1.10002e-18	0.321745	115078		rs7120413		TRUE	none
HDL_CE	Cholesteryl esters in HDL	11	48444711	T	C	0.0423671	0.00591872	2.90001e-12	0.11038	115078		rs145276599		TRUE	none
HDL_CE	Cholesteryl esters in HDL	11	49905730	A	T	0.0373065	0.00588195	2e-10	0.114244	115078		rs17474890		TRUE	none
HDL_CE	Cholesteryl esters in HDL	11	51267033	C	T	0.036551	0.00593428	7.69999e-10	0.11222	115078		rs76860108		TRUE	none
HDL_CE	Cholesteryl esters in HDL	11	54796787	C	T	0.0358618	0.00593887	1.7e-09	0.112109	115078		rs111514504		TRUE	none
HDL_CE	Cholesteryl esters in HDL	11	56034587	A	G	0.0342121	0.00595122	8.79995e-09	0.109348	115078		rs12421131		TRUE	none
HDL_CE	Cholesteryl esters in HDL	11	61605499	T	A	-0.0619825	0.00387617	5.50047e-62	0.350972	115078		rs174578		TRUE	none
HDL_CE	Cholesteryl esters in HDL	11	64004723	G	C	-0.057758	0.00900129	9.60064e-11	0.045493	115078		rs56271783		TRUE	none
HDL_CE	Cholesteryl esters in HDL	11	75451281	A	T	-0.0507108	0.00509662	2.70023e-23	0.157985	115078		rs559355		TRUE	none
HDL_CE	Cholesteryl esters in HDL	11	116648917	G	C	0.0971369	0.0054625	4.49987e-74	0.867255	115078		rs964184		TRUE	none
HDL_CE	Cholesteryl esters in HDL	11	116653762	C	T	0.0701407	0.00816325	3.10027e-18	0.054301	115078		rs76836072		TRUE	none
HDL_CE	Cholesteryl esters in HDL	11	116916060	G	C	-0.191662	0.0187611	1.29987e-24	0.010654	115078		rs144018203		TRUE	none
HDL_CE	Cholesteryl esters in HDL	11	116966186	T	C	0.0885775	0.0165352	3.2e-08	0.013012	115078		rs75878244		TRUE	none
HDL_CE	Cholesteryl esters in HDL	11	117095283	C	T	0.0722698	0.00738238	1.59993e-24	0.068064	115078		rs59781045		TRUE	none
HDL_CE	Cholesteryl esters in HDL	11	117111368	C	T	0.144539	0.0165305	3.69999e-18	0.013098	115078		rs187929675		TRUE	none
HDL_CE	Cholesteryl esters in HDL	11	118957388	A	T	-0.0231012	0.00390761	1.2e-09	0.431973	115078		rs141949189		TRUE	none
HDL_CE	Cholesteryl esters in HDL	11	126225876	C	G	-0.0502363	0.00719123	1.50003e-11	0.071369	115078		rs112771035		TRUE	none
HDL_CE	Cholesteryl esters in HDL	12	20473758	C	A	0.0239747	0.00373739	5.60015e-11	0.430204	115078		rs7134375		TRUE	none
HDL_CE	Cholesteryl esters in HDL	12	57843711	G	A	0.0306338	0.00432227	2.49977e-13	0.240928	115078		rs2229357		TRUE	none
HDL_CE	Cholesteryl esters in HDL	12	109871179	A	G	0.0250172	0.00370433	3.80014e-12	0.523289	115078		rs7308864		TRUE	none
HDL_CE	Cholesteryl esters in HDL	12	111910219	A	G	0.0219011	0.00371163	5.60015e-11	0.502837	115078		rs10774625		TRUE	none
HDL_CE	Cholesteryl esters in HDL	12	123209295	T	A	0.0338557	0.00456923	3.90032e-14	0.210486	115078		rs3922628		TRUE	none
HDL_CE	Cholesteryl esters in HDL	12	124134802	C	T	-0.0430444	0.00647015	3.29997e-10	0.091712	115078		rs11572966		TRUE	none
HDL_CE	Cholesteryl esters in HDL	12	124409502	G	A	0.0368597	0.00397546	2.99985e-22	0.319792	115078		rs7133378		TRUE	none
HDL_CE	Cholesteryl esters in HDL	12	124620185	C	G	0.0247451	0.00387665	2.39999e-09	0.366524	115078		rs10846606		TRUE	none
HDL_CE	Cholesteryl esters in HDL	12	125083696	A	G	-0.0312893	0.00456432	2.90001e-13	0.213282	115078		rs12230272		TRUE	none
HDL_CE	Cholesteryl esters in HDL	12	125259888	A	G	-0.0414864	0.00403391	6.29941e-28	0.681444	115078		rs838876		TRUE	none
HDL_CE	Cholesteryl esters in HDL	12	125324798	C	A	-0.0552857	0.00570134	8.9002e-23	0.127214	115078		rs61941676		TRUE	none
HDL_CE	Cholesteryl esters in HDL	12	125378409	A	C	0.0419117	0.00565213	8.00018e-14	0.123196	115078		rs111929233		TRUE	none
HDL_CE	Cholesteryl esters in HDL	12	125442703	C	T	0.0245155	0.00411669	3.09999e-08	0.281708	115078		rs7295161		TRUE	none
HDL_CE	Cholesteryl esters in HDL	14	24759319	G	C	-0.0202557	0.00373059	8.60003e-09	0.460822	115078		rs941507		TRUE	none
HDL_CE	Cholesteryl esters in HDL	14	105258892	C	T	-0.0209215	0.00382082	6.19998e-09	0.616244	115078		rs2494748		TRUE	none
HDL_CE	Cholesteryl esters in HDL	15	43726625	A	C	-0.082283	0.0117281	3.50026e-13	0.025676	115078		rs150844304		TRUE	none
HDL_CE	Cholesteryl esters in HDL	15	44936579	T	C	-0.0685408	0.012163	5.19996e-09	0.02475	115078		rs145326144		TRUE	none
HDL_CE	Cholesteryl esters in HDL	15	58573833	T	G	-0.0572036	0.00542544	3.59998e-29	0.137485	115078		rs28690720		TRUE	none
HDL_CE	Cholesteryl esters in HDL	15	58658794	C	T	-0.0451663	0.0061377	1.80011e-13	0.105553	115078		rs4775038		TRUE	none
HDL_CE	Cholesteryl esters in HDL	15	58671765	G	T	-0.0830367	0.00392868	4.4978e-102	0.654652	115078		rs1601935		TRUE	none
HDL_CE	Cholesteryl esters in HDL	15	58723939	G	A	0.089824	0.00448588	2.90001e-94	0.218687	115078		rs2070895		TRUE	none
HDL_CE	Cholesteryl esters in HDL	16	15129459	A	G	-0.0228799	0.0039086	1.09999e-09	0.334887	115078		rs4985155		TRUE	none
HDL_CE	Cholesteryl esters in HDL	16	56695546	T	C	-0.094518	0.0140317	1.9002e-11	0.981922	115078		rs12447986		TRUE	none
HDL_CE	Cholesteryl esters in HDL	16	56699967	C	T	-0.0573442	0.00752823	1.10002e-14	0.935735	115078		rs3859113		TRUE	none
HDL_CE	Cholesteryl esters in HDL	16	56722274	C	A	0.0657053	0.00806204	7.00003e-16	0.058293	115078		rs142558755		TRUE	none
HDL_CE	Cholesteryl esters in HDL	16	56811400	G	A	0.128829	0.0161628	1e-15	0.014117	115078		rs116994428		TRUE	none
HDL_CE	Cholesteryl esters in HDL	16	56873789	T	C	-0.103704	0.00627375	6.09958e-62	0.095755	115078		rs16962767		TRUE	none
HDL_CE	Cholesteryl esters in HDL	16	56905686	G	T	0.0628798	0.00809326	3.10027e-15	0.056985	115078		rs11646723		TRUE	none
HDL_CE	Cholesteryl esters in HDL	16	56946502	T	C	-0.142026	0.0233496	7.89951e-11	0.007457	115078		rs117738782		TRUE	none
HDL_CE	Cholesteryl esters in HDL	16	56985139	A	G	0.1369	0.00377388	1e-200	0.605872	115078		rs9989419		TRUE	none
HDL_CE	Cholesteryl esters in HDL	16	56994894	G	A	0.0846807	0.00369875	1.49968e-120	0.508738	115078		rs4783961		TRUE	none
HDL_CE	Cholesteryl esters in HDL	16	57022748	T	C	-0.0669807	0.0071801	1.50003e-21	0.926299	115078		rs172337		TRUE	none
HDL_CE	Cholesteryl esters in HDL	16	57032461	T	G	0.0414248	0.00469489	1.29987e-20	0.20145	115078		rs7198642		TRUE	none
HDL_CE	Cholesteryl esters in HDL	16	57071114	A	G	0.106496	0.0144847	9.09913e-14	0.983442	115078		rs1672867		TRUE	none
HDL_CE	Cholesteryl esters in HDL	16	57081998	C	G	-0.0294797	0.00549325	1.89998e-08	0.134426	115078		rs72780015		TRUE	none
HDL_CE	Cholesteryl esters in HDL	16	57088886	G	T	0.0529168	0.00820086	1.29999e-10	0.054002	115078		rs45533741		TRUE	none
HDL_CE	Cholesteryl esters in HDL	16	57096098	C	T	-0.0614596	0.00898591	3.10027e-11	0.044061	115078		rs79546662		TRUE	none
HDL_CE	Cholesteryl esters in HDL	16	57262059	C	A	-0.0792562	0.00949691	1.59993e-17	0.043649	115078		rs117154602		TRUE	none
HDL_CE	Cholesteryl esters in HDL	16	66971780	C	T	-0.0696716	0.00934101	1.20005e-14	0.042323	115078		rs28382814		TRUE	none
HDL_CE	Cholesteryl esters in HDL	16	67976320	A	T	-0.0923717	0.0102374	2.60016e-20	0.033916	115078		rs4986970		TRUE	none
HDL_CE	Cholesteryl esters in HDL	16	67985706	C	T	0.0384204	0.00566211	7.8001e-12	0.121138	115078		rs2292318		TRUE	none
HDL_CE	Cholesteryl esters in HDL	16	81534790	T	C	0.0394442	0.00402281	1.99986e-24	0.69893	115078		rs2925979		TRUE	none
HDL_CE	Cholesteryl esters in HDL	17	37810218	C	G	0.0278116	0.00393192	8.10028e-13	0.664909	115078		rs881844		TRUE	none
HDL_CE	Cholesteryl esters in HDL	17	41926126	C	T	-0.159246	0.0106195	9.09913e-54	0.031483	115078		rs72836561		TRUE	none
HDL_CE	Cholesteryl esters in HDL	17	66823805	G	A	-0.0599848	0.0079756	4.60045e-14	0.059725	115078		rs112001035		TRUE	none
HDL_CE	Cholesteryl esters in HDL	17	76391653	C	T	0.0238232	0.00372035	1.40001e-10	0.489523	115078		rs4969141		TRUE	none
HDL_CE	Cholesteryl esters in HDL	18	47093444	C	T	-0.0306965	0.00547977	1e-08	0.133832	115078		rs61766062		TRUE	none
HDL_CE	Cholesteryl esters in HDL	18	47102902	A	C	0.0522067	0.00992901	1.79999e-08	0.037629	115078		rs12326633		TRUE	none
HDL_CE	Cholesteryl esters in HDL	18	47109955	A	G	0.247862	0.0161989	4.30031e-55	0.013239	115078		rs77960347		TRUE	none
HDL_CE	Cholesteryl esters in HDL	18	47114005	T	A	0.140633	0.0215935	7.89951e-11	0.010392	115078		rs539784143		TRUE	none
HDL_CE	Cholesteryl esters in HDL	18	47120499	T	G	0.0704882	0.00928839	1.80011e-14	0.042401	115078		rs12608026		TRUE	none
HDL_CE	Cholesteryl esters in HDL	18	47160953	G	T	0.0744648	0.00487091	1.69981e-54	0.822907	115078		rs7241918		TRUE	none
HDL_CE	Cholesteryl esters in HDL	18	47212159	G	A	0.0310201	0.00373583	2.29985e-17	0.496909	115078		rs66781087		TRUE	none
HDL_CE	Cholesteryl esters in HDL	18	57867526	A	G	-0.0247751	0.00420894	4.30002e-09	0.267133	115078		rs688671		TRUE	none
HDL_CE	Cholesteryl esters in HDL	19	8429323	G	A	0.222881	0.0133032	4.10015e-66	0.019852	115078		rs116843064		TRUE	none
HDL_CE	Cholesteryl esters in HDL	19	11243260	C	T	-0.0202706	0.00372121	2.99999e-08	0.490185	115078		rs2978615		TRUE	none
HDL_CE	Cholesteryl esters in HDL	19	11330942	A	G	-0.0892849	0.0102606	1.9002e-20	0.033712	115078		rs17699030		TRUE	none
HDL_CE	Cholesteryl esters in HDL	19	45411941	T	C	-0.0403807	0.00513551	1.50003e-16	0.154825	115078		rs429358		TRUE	none
HDL_CE	Cholesteryl esters in HDL	19	45439163	C	G	0.0363091	0.00479077	2.99985e-14	0.241206	115078		rs35136575		TRUE	none
HDL_CE	Cholesteryl esters in HDL	19	45448465	T	G	0.0442527	0.00387778	4.40048e-31	0.352265	115078		rs5167		TRUE	none
HDL_CE	Cholesteryl esters in HDL	19	54814524	A	G	0.0296343	0.00395921	3.29989e-15	0.326721	115078		rs1761457		TRUE	none
HDL_CE	Cholesteryl esters in HDL	20	43042364	C	T	-0.12398	0.0108327	1.99986e-30	0.030197	115078		rs1800961		TRUE	none
HDL_CE	Cholesteryl esters in HDL	20	44551855	T	C	-0.0673875	0.00465494	6.89922e-47	0.198725	115078		rs6073958		TRUE	none
HDL_CE	Cholesteryl esters in HDL	20	46340596	T	C	0.0353354	0.00459059	7.50067e-16	0.794244	115078		rs4239651		TRUE	none
HDL_CE	Cholesteryl esters in HDL	20	46455304	G	A	-0.0234667	0.00442252	3.69999e-08	0.256218	115078		rs6012281		TRUE	none
HDL_CE	Cholesteryl esters in HDL	22	21982892	C	T	-0.0357376	0.00480505	1e-14	0.182554	115078		rs2298428		TRUE	none
HDL_FC	Free cholesterol in HDL	1	26987646	A	G	-0.0821918	0.0123653	7.89951e-11	0.023362	115078		rs193084249		TRUE	none
HDL_FC	Free cholesterol in HDL	1	40035928	G	T	-0.0356878	0.00461239	5.40008e-16	0.19653	115078		rs3768321		TRUE	none
HDL_FC	Free cholesterol in HDL	1	62900812	G	C	-0.0266081	0.00376596	1.99986e-12	0.416626	115078		rs624700		TRUE	none
HDL_FC	Free cholesterol in HDL	1	110470764	G	A	-0.0302093	0.00511555	6.19998e-10	0.150133	115078		rs333947		TRUE	none
HDL_FC	Free cholesterol in HDL	1	178388722	C	G	-0.0200841	0.00370745	1.09999e-08	0.418652	115078		rs2902237		TRUE	none
HDL_FC	Free cholesterol in HDL	1	182171957	G	T	-0.0287576	0.00387624	1.80011e-14	0.333955	115078		rs1779823		TRUE	none
HDL_FC	Free cholesterol in HDL	1	220970028	A	G	0.037178	0.00400785	1.29987e-21	0.703836	115078		rs2642438		TRUE	none
HDL_FC	Free cholesterol in HDL	1	230304352	G	A	0.0443622	0.00375401	3.59998e-34	0.613228	115078		rs4846921		TRUE	none
HDL_FC	Free cholesterol in HDL	2	20363074	G	T	-0.0274821	0.00367603	1.9002e-14	0.481849	115078		rs35633876		TRUE	none
HDL_FC	Free cholesterol in HDL	2	21231524	G	A	0.0590499	0.00451236	9.3994e-39	0.205765	115078		rs676210		TRUE	none
HDL_FC	Free cholesterol in HDL	2	165508389	C	T	0.0276825	0.00372596	7.50067e-15	0.4061	115078		rs10184004		TRUE	none
HDL_FC	Free cholesterol in HDL	2	227092802	A	G	-0.0347729	0.00381903	4.10015e-22	0.646743	115078		rs2176040		TRUE	none
HDL_FC	Free cholesterol in HDL	2	242237902	C	T	0.0192587	0.00381564	3.29997e-08	0.358826	115078		rs59104589		TRUE	none
HDL_FC	Free cholesterol in HDL	3	185804583	A	C	-0.0290273	0.00534844	1.29999e-08	0.13669	115078		rs57912727		TRUE	none
HDL_FC	Free cholesterol in HDL	4	69491456	T	C	0.0282684	0.00441893	5.00035e-12	0.258517	115078		rs34707604		TRUE	none
HDL_FC	Free cholesterol in HDL	4	103188709	C	T	-0.0715462	0.00697679	3.19963e-26	0.074284	115078		rs13107325		TRUE	none
HDL_FC	Free cholesterol in HDL	5	55860866	G	T	-0.0321018	0.00455963	2.80027e-13	0.201954	115078		rs3936510		TRUE	none
HDL_FC	Free cholesterol in HDL	5	75003678	T	C	0.0267334	0.00374589	1e-12	0.396609	115078		rs2307111		TRUE	none
HDL_FC	Free cholesterol in HDL	6	31298366	C	G	-0.0281587	0.00388802	2.49977e-13	0.350846	115078		rs9265559		TRUE	none
HDL_FC	Free cholesterol in HDL	6	34237201	C	A	-0.0888927	0.0135976	5.10035e-11	0.02515	115078		rs190927521		TRUE	none
HDL_FC	Free cholesterol in HDL	6	34793124	G	A	-0.0250828	0.0038218	8.4004e-13	0.360058	115078		rs9469899		TRUE	none
HDL_FC	Free cholesterol in HDL	6	43757896	C	A	-0.0270479	0.00366656	1.69981e-13	0.482334	115078		rs998584		TRUE	none
HDL_FC	Free cholesterol in HDL	6	127519234	C	A	-0.0234911	0.00368152	4.70002e-11	0.484316	115078		rs10457487		TRUE	none
HDL_FC	Free cholesterol in HDL	6	161092438	C	T	-0.0456592	0.00607645	1.59993e-14	0.102256	115078		rs11751347		TRUE	none
HDL_FC	Free cholesterol in HDL	7	1029585	T	C	-0.030916	0.00377026	3.19963e-16	0.390949	115078		rs9769088		TRUE	none
HDL_FC	Free cholesterol in HDL	7	73039406	C	G	0.025637	0.00455787	7.69999e-09	0.20366	115078		rs35493868		TRUE	none
HDL_FC	Free cholesterol in HDL	7	94953895	G	A	-0.0198497	0.00369819	2.39999e-08	0.477478	115078		rs705379		TRUE	none
HDL_FC	Free cholesterol in HDL	7	130437476	G	A	-0.0246003	0.00406802	1.09999e-09	0.281086	115078		rs7810507		TRUE	none
HDL_FC	Free cholesterol in HDL	8	9184231	G	A	0.084056	0.00637325	8.4004e-40	0.909226	115078		rs4240624		TRUE	none
HDL_FC	Free cholesterol in HDL	8	9226095	T	C	-0.0266672	0.00370963	8.49963e-14	0.566618	115078		rs10095103		TRUE	none
HDL_FC	Free cholesterol in HDL	8	19793581	C	T	-0.188437	0.0137871	2.60016e-44	0.018827	115078		rs190118115		TRUE	none
HDL_FC	Free cholesterol in HDL	8	19820916	C	T	0.126574	0.00607974	2.80027e-100	0.100237	115078		rs117199990		TRUE	none
HDL_FC	Free cholesterol in HDL	8	19823192	T	C	-0.121088	0.011245	5.70033e-30	0.027457	115078		rs3289		TRUE	none
HDL_FC	Free cholesterol in HDL	8	19934305	A	G	0.0255858	0.00485277	1.5e-08	0.174154	115078		rs28550053		TRUE	none
HDL_FC	Free cholesterol in HDL	8	19941656	G	C	0.0673178	0.011372	1.5e-08	0.027839	115078		rs75662196		TRUE	none
HDL_FC	Free cholesterol in HDL	8	116624987	C	G	0.0316845	0.00371424	7.39946e-17	0.558518	115078		rs2737214		TRUE	none
HDL_FC	Free cholesterol in HDL	8	121860589	G	A	-0.0209643	0.00393572	3.29997e-08	0.681738	115078		rs13248499		TRUE	none
HDL_FC	Free cholesterol in HDL	8	144302570	T	C	0.0272114	0.00469684	6.69993e-10	0.185326	115078		rs7817574		TRUE	none
HDL_FC	Free cholesterol in HDL	9	15304782	C	A	0.0528159	0.00527168	1.39991e-24	0.859547	115078		rs686030		TRUE	none
HDL_FC	Free cholesterol in HDL	9	107571208	G	A	0.0458333	0.00608661	7.59976e-16	0.899189	115078		rs2777803		TRUE	none
HDL_FC	Free cholesterol in HDL	9	107589744	C	T	0.0489136	0.00503431	3.80014e-23	0.155371	115078		rs4149307		TRUE	none
HDL_FC	Free cholesterol in HDL	9	107647019	C	T	0.0556477	0.00589299	2.09991e-20	0.108813	115078		rs11789603		TRUE	none
HDL_FC	Free cholesterol in HDL	9	107661742	A	C	-0.0474367	0.00415727	1.29987e-31	0.265313	115078		rs2740488		TRUE	none
HDL_FC	Free cholesterol in HDL	9	107699368	T	A	-0.0318335	0.00579377	6.29999e-09	0.113286	115078		rs4743765		TRUE	none
HDL_FC	Free cholesterol in HDL	10	46065451	G	A	0.0324788	0.00428945	1.50003e-14	0.242667	115078		rs61854123		TRUE	none
HDL_FC	Free cholesterol in HDL	10	113921825	G	A	-0.0423868	0.00407674	2.09991e-26	0.720334	115078		rs2792735		TRUE	none
HDL_FC	Free cholesterol in HDL	10	113983758	C	T	-0.0365017	0.00524335	3.10027e-12	0.143326	115078		rs60847460		TRUE	none
HDL_FC	Free cholesterol in HDL	11	47397353	G	A	-0.0379289	0.00390929	8.69961e-23	0.323076	115078		rs56030824		TRUE	none
HDL_FC	Free cholesterol in HDL	11	48444711	T	C	0.0397166	0.00584247	7.19946e-11	0.11038	115078		rs145276599		TRUE	none
HDL_FC	Free cholesterol in HDL	11	49446564	A	C	0.0310919	0.00521715	4.60002e-09	0.143702	115078		rs7118273		TRUE	none
HDL_FC	Free cholesterol in HDL	11	50511627	C	T	0.0491521	0.00837057	1.89998e-09	0.055877	115078		rs77197725		TRUE	none
HDL_FC	Free cholesterol in HDL	11	51525119	C	T	0.0482591	0.00858692	7.79992e-09	0.053663	115078		rs149905885		TRUE	none
HDL_FC	Free cholesterol in HDL	11	55147348	G	A	0.0492722	0.00875615	9.40005e-09	0.049053	115078		rs76257475		TRUE	none
HDL_FC	Free cholesterol in HDL	11	56176004	A	T	-0.0314538	0.00558469	4.39997e-08	0.876904	115078		rs1945211		TRUE	none
HDL_FC	Free cholesterol in HDL	11	61600342	A	C	0.0740318	0.00382713	2.39994e-90	0.649404	115078		rs174574		TRUE	none
HDL_FC	Free cholesterol in HDL	11	61627960	C	T	-0.0787824	0.0124844	9.49992e-10	0.022024	115078		rs74771917		TRUE	none
HDL_FC	Free cholesterol in HDL	11	64004723	G	C	-0.0487086	0.00888533	2.90001e-08	0.045493	115078		rs56271783		TRUE	none
HDL_FC	Free cholesterol in HDL	11	75451281	A	T	-0.0507485	0.00503096	1e-23	0.157985	115078		rs559355		TRUE	none
HDL_FC	Free cholesterol in HDL	11	116640237	A	G	0.0647324	0.00728761	1.59993e-20	0.932178	115078		rs6589565		TRUE	none
HDL_FC	Free cholesterol in HDL	11	116663596	C	T	0.0669309	0.008123	4.90004e-17	0.053661	115078		rs34003087		TRUE	none
HDL_FC	Free cholesterol in HDL	11	116727936	A	T	0.0560153	0.00467716	2.19989e-35	0.188126	115078		rs625145		TRUE	none
HDL_FC	Free cholesterol in HDL	11	116916060	G	C	-0.120974	0.0185194	8.60003e-11	0.010654	115078		rs144018203		TRUE	none
HDL_FC	Free cholesterol in HDL	11	118957388	A	T	-0.0238498	0.00385726	3.29997e-10	0.431973	115078		rs141949189		TRUE	none
HDL_FC	Free cholesterol in HDL	11	126225876	C	G	-0.0451589	0.00709859	5.19996e-10	0.071369	115078		rs112771035		TRUE	none
HDL_FC	Free cholesterol in HDL	12	20470199	A	G	0.0258671	0.00462156	8.70001e-09	0.197431	115078		rs11045171		TRUE	none
HDL_FC	Free cholesterol in HDL	12	57843711	G	A	0.0232372	0.00426653	1.6e-08	0.240928	115078		rs2229357		TRUE	none
HDL_FC	Free cholesterol in HDL	12	109871179	A	G	0.0294841	0.00365656	1.29987e-16	0.523289	115078		rs7308864		TRUE	none
HDL_FC	Free cholesterol in HDL	12	111910219	A	G	0.0221505	0.00366377	4.40048e-11	0.502837	115078		rs10774625		TRUE	none
HDL_FC	Free cholesterol in HDL	12	121419926	T	C	0.0263985	0.00395028	3.59998e-11	0.314331	115078		rs1169284		TRUE	none
HDL_FC	Free cholesterol in HDL	12	123188475	G	T	0.0304289	0.00449415	3.19963e-12	0.210461	115078		rs56959712		TRUE	none
HDL_FC	Free cholesterol in HDL	12	124134802	C	T	-0.0371052	0.00638672	9.90011e-09	0.091712	115078		rs11572966		TRUE	none
HDL_FC	Free cholesterol in HDL	12	124409502	G	A	0.0302068	0.0039242	1.50003e-15	0.319792	115078		rs7133378		TRUE	none
HDL_FC	Free cholesterol in HDL	12	124620185	C	G	0.0226195	0.00382666	1.89998e-08	0.366524	115078		rs10846606		TRUE	none
HDL_FC	Free cholesterol in HDL	12	125083696	A	G	-0.0273296	0.00450546	9.20026e-11	0.213282	115078		rs12230272		TRUE	none
HDL_FC	Free cholesterol in HDL	12	125265201	G	A	-0.0411478	0.00397519	1.80011e-28	0.669512	115078		rs921919		TRUE	none
HDL_FC	Free cholesterol in HDL	12	125324798	C	A	-0.0591562	0.00562782	9.79941e-27	0.127214	115078		rs61941676		TRUE	none
HDL_FC	Free cholesterol in HDL	12	125378409	A	C	0.0450148	0.00557925	2.09991e-16	0.123196	115078		rs111929233		TRUE	none
HDL_FC	Free cholesterol in HDL	15	58500953	C	G	0.0847713	0.0111514	6.59933e-15	0.029003	115078		rs71478653		TRUE	none
HDL_FC	Free cholesterol in HDL	15	58545668	C	T	0.0727262	0.0113399	9.60064e-11	0.026756	115078		rs113629348		TRUE	none
HDL_FC	Free cholesterol in HDL	15	58554914	G	T	0.0876214	0.012175	8.19974e-14	0.022906	115078		rs76970180		TRUE	none
HDL_FC	Free cholesterol in HDL	15	58573833	T	G	-0.103194	0.00534592	3.59998e-89	0.137485	115078		rs28690720		TRUE	none
HDL_FC	Free cholesterol in HDL	15	58658794	C	T	-0.0748824	0.00604774	1.20005e-35	0.105553	115078		rs4775038		TRUE	none
HDL_FC	Free cholesterol in HDL	15	58671765	G	T	-0.145032	0.0038711	1e-200	0.654652	115078		rs1601935		TRUE	none
HDL_FC	Free cholesterol in HDL	15	58701059	T	G	-0.098762	0.0185459	4.20001e-09	0.011129	115078		rs191169769		TRUE	none
HDL_FC	Free cholesterol in HDL	15	58715647	A	G	0.0409636	0.00619376	4.79954e-11	0.099424	115078		rs12908761		TRUE	none
HDL_FC	Free cholesterol in HDL	15	58723426	A	G	0.163464	0.00441903	1e-200	0.219721	115078		rs1077835		TRUE	none
HDL_FC	Free cholesterol in HDL	15	58740443	C	A	-0.0752589	0.0122568	3.89996e-10	0.022806	115078		rs79119207		TRUE	none
HDL_FC	Free cholesterol in HDL	15	58769461	G	C	-0.0318301	0.00521342	1.89998e-09	0.146087	115078		rs12914552		TRUE	none
HDL_FC	Free cholesterol in HDL	15	58972699	A	G	-0.0496635	0.00845436	2.99999e-09	0.04944	115078		rs80236739		TRUE	none
HDL_FC	Free cholesterol in HDL	16	15139594	T	C	-0.0252948	0.00369876	1.39991e-12	0.419986	115078		rs34955778		TRUE	none
HDL_FC	Free cholesterol in HDL	16	56695546	T	C	-0.0934728	0.0138578	2.60016e-11	0.981922	115078		rs12447986		TRUE	none
HDL_FC	Free cholesterol in HDL	16	56718594	G	C	0.0640469	0.00934972	1.99986e-12	0.039824	115078		rs117031192		TRUE	none
HDL_FC	Free cholesterol in HDL	16	56722274	C	A	0.0620613	0.00796215	1.29987e-14	0.058293	115078		rs142558755		TRUE	none
HDL_FC	Free cholesterol in HDL	16	56811400	G	A	0.119758	0.0159625	2.09991e-14	0.014117	115078		rs116994428		TRUE	none
HDL_FC	Free cholesterol in HDL	16	56848871	G	A	-0.100219	0.00634207	8.00018e-58	0.090928	115078		rs59542880		TRUE	none
HDL_FC	Free cholesterol in HDL	16	56905686	G	T	0.0639425	0.00799298	5.00035e-16	0.056985	115078		rs11646723		TRUE	none
HDL_FC	Free cholesterol in HDL	16	56946502	T	C	-0.12262	0.0230603	6.69993e-09	0.007457	115078		rs117738782		TRUE	none
HDL_FC	Free cholesterol in HDL	16	56985139	A	G	0.127119	0.00372712	1e-200	0.605872	115078		rs9989419		TRUE	none
HDL_FC	Free cholesterol in HDL	16	56994894	G	A	0.0823013	0.00365292	2.30144e-116	0.508738	115078		rs4783961		TRUE	none
HDL_FC	Free cholesterol in HDL	16	57022748	T	C	-0.0642743	0.00709113	6.70039e-20	0.926299	115078		rs172337		TRUE	none
HDL_FC	Free cholesterol in HDL	16	57032461	T	G	0.0408565	0.00463672	7.29962e-21	0.20145	115078		rs7198642		TRUE	none
HDL_FC	Free cholesterol in HDL	16	57071114	A	G	0.0958872	0.0143053	4.30031e-12	0.983442	115078		rs1672867		TRUE	none
HDL_FC	Free cholesterol in HDL	16	57077094	C	T	-0.0211208	0.00377526	1.79999e-08	0.375669	115078		rs8062446		TRUE	none
HDL_FC	Free cholesterol in HDL	16	57118208	C	G	-0.0256606	0.00372424	8.60003e-13	0.593827	115078		rs27190		TRUE	none
HDL_FC	Free cholesterol in HDL	16	57262059	C	A	-0.0689506	0.00937923	2.60016e-14	0.043649	115078		rs117154602		TRUE	none
HDL_FC	Free cholesterol in HDL	16	66971780	C	T	-0.0630351	0.00922526	6.79986e-13	0.042323	115078		rs28382814		TRUE	none
HDL_FC	Free cholesterol in HDL	16	67976320	A	T	-0.0861617	0.0101106	8.80035e-19	0.033916	115078		rs4986970		TRUE	none
HDL_FC	Free cholesterol in HDL	16	81534790	T	C	0.0328625	0.00397296	7.8001e-18	0.69893	115078		rs2925979		TRUE	none
HDL_FC	Free cholesterol in HDL	17	37810218	C	G	0.0266624	0.00388132	3.29989e-12	0.664909	115078		rs881844		TRUE	none
HDL_FC	Free cholesterol in HDL	17	41926126	C	T	-0.138064	0.0104829	3.29989e-42	0.031483	115078		rs72836561		TRUE	none
HDL_FC	Free cholesterol in HDL	17	66823805	G	A	-0.0469275	0.00787297	7.29995e-09	0.059725	115078		rs112001035		TRUE	none
HDL_FC	Free cholesterol in HDL	18	47109955	A	G	0.265542	0.0159874	2.39994e-64	0.013239	115078		rs77960347		TRUE	none
HDL_FC	Free cholesterol in HDL	18	47114005	T	A	0.145657	0.0213116	2.90001e-12	0.010392	115078		rs539784143		TRUE	none
HDL_FC	Free cholesterol in HDL	18	47120499	T	G	0.0763693	0.00916712	1.9002e-17	0.042401	115078		rs12608026		TRUE	none
HDL_FC	Free cholesterol in HDL	18	47179516	G	A	0.0831339	0.00512563	4.70002e-61	0.849327	115078		rs1943973		TRUE	none
HDL_FC	Free cholesterol in HDL	18	47212159	G	A	0.0324538	0.00368706	9.09913e-20	0.496909	115078		rs66781087		TRUE	none
HDL_FC	Free cholesterol in HDL	19	8429323	G	A	0.175645	0.013135	8.60003e-43	0.019852	115078		rs116843064		TRUE	none
HDL_FC	Free cholesterol in HDL	19	11330942	A	G	-0.100182	0.0101309	3.59998e-25	0.033712	115078		rs17699030		TRUE	none
HDL_FC	Free cholesterol in HDL	19	45412079	C	T	-0.06508	0.00675203	5.90065e-22	0.080658	115078		rs7412		TRUE	none
HDL_FC	Free cholesterol in HDL	19	45448465	T	G	0.0416003	0.00382875	1.20005e-28	0.352265	115078		rs5167		TRUE	none
HDL_FC	Free cholesterol in HDL	19	46385438	A	C	-0.0296786	0.00567433	1.2e-08	0.119404	115078		rs34514836		TRUE	none
HDL_FC	Free cholesterol in HDL	19	54819466	T	A	0.0214925	0.00394786	4e-09	0.318116	115078		rs1616661		TRUE	none
HDL_FC	Free cholesterol in HDL	20	43042364	C	T	-0.112516	0.0106915	1.10002e-25	0.030197	115078		rs1800961		TRUE	none
HDL_FC	Free cholesterol in HDL	20	44383845	C	T	0.0455112	0.00784317	4.49997e-09	0.058203	115078		rs74174966		TRUE	none
HDL_FC	Free cholesterol in HDL	20	44544798	C	T	-0.154258	0.0212588	5.40008e-13	0.007487	115078		rs76083992		TRUE	none
HDL_FC	Free cholesterol in HDL	20	44563007	C	T	-0.0937016	0.00470679	2.09991e-89	0.186275	115078		rs1057208		TRUE	none
HDL_FC	Free cholesterol in HDL	20	44709539	C	G	0.0212519	0.00367443	8e-09	0.53858	115078		rs6074013		TRUE	none
HDL_FC	Free cholesterol in HDL	20	46340596	T	C	0.0354987	0.00453078	6.4998e-16	0.794244	115078		rs4239651		TRUE	none
HDL_FC	Free cholesterol in HDL	20	46455304	G	A	-0.0238864	0.0043649	2.30001e-08	0.256218	115078		rs6012281		TRUE	none
HDL_FC	Free cholesterol in HDL	22	21982892	C	T	-0.034613	0.00474276	3.29989e-14	0.182554	115078		rs2298428		TRUE	none
HDL_L	Total lipids in HDL	1	27021913	G	C	-0.0944749	0.0124395	1.69981e-14	0.022956	115078		rs114165349		TRUE	none
HDL_L	Total lipids in HDL	1	40035928	G	T	-0.0385553	0.00467443	1.10002e-17	0.19653	115078		rs3768321		TRUE	none
HDL_L	Total lipids in HDL	1	62963737	G	A	0.037773	0.00387372	3.69999e-23	0.644777	115078		rs1002687		TRUE	none
HDL_L	Total lipids in HDL	1	109822166	G	A	-0.0269821	0.004411	3.59998e-10	0.772085	115078		rs599839		TRUE	none
HDL_L	Total lipids in HDL	1	110232983	A	G	0.0290464	0.00415251	1e-12	0.730105	115078		rs140584594		TRUE	none
HDL_L	Total lipids in HDL	1	110470764	G	A	-0.028128	0.00518436	2.59998e-08	0.150133	115078		rs333947		TRUE	none
HDL_L	Total lipids in HDL	1	150940625	T	G	0.0293185	0.00447539	8.99912e-12	0.219647	115078		rs267738		TRUE	none
HDL_L	Total lipids in HDL	1	178388722	C	G	-0.020138	0.00375732	1.6e-08	0.418652	115078		rs2902237		TRUE	none
HDL_L	Total lipids in HDL	1	182171957	G	T	-0.0289084	0.00392838	4.40048e-14	0.333955	115078		rs1779823		TRUE	none
HDL_L	Total lipids in HDL	1	220970028	A	G	0.0359127	0.00406176	4.19952e-20	0.703836	115078		rs2642438		TRUE	none
HDL_L	Total lipids in HDL	1	230304352	G	A	0.0493774	0.00380451	2.49977e-40	0.613228	115078		rs4846921		TRUE	none
HDL_L	Total lipids in HDL	2	20371380	G	A	-0.0294587	0.00374667	2.49977e-15	0.443205	115078		rs907866		TRUE	none
HDL_L	Total lipids in HDL	2	21231524	G	A	0.0592123	0.00457361	5.50047e-38	0.205765	115078		rs676210		TRUE	none
HDL_L	Total lipids in HDL	2	27730940	T	C	-0.0236893	0.00379095	1.09999e-09	0.603982	115078		rs1260326		TRUE	GCKR
HDL_L	Total lipids in HDL	2	165508389	C	T	0.0253857	0.00377653	1.80011e-12	0.4061	115078		rs10184004		TRUE	none
HDL_L	Total lipids in HDL	2	211302627	C	A	0.024446	0.00420514	6.49995e-09	0.264008	115078		rs41272663		TRUE	none
HDL_L	Total lipids in HDL	2	227092802	A	G	-0.0325638	0.00387087	4.70002e-19	0.646743	115078		rs2176040		TRUE	none
HDL_L	Total lipids in HDL	3	15592561	T	C	-0.0211957	0.00391142	2.99999e-08	0.349772	115078		rs28818616		TRUE	none
HDL_L	Total lipids in HDL	4	69491456	T	C	0.0264887	0.00447856	2.30001e-10	0.258517	115078		rs34707604		TRUE	none
HDL_L	Total lipids in HDL	4	103188709	C	T	-0.0713122	0.00707092	1.59993e-25	0.074284	115078		rs13107325		TRUE	none
HDL_L	Total lipids in HDL	5	55861894	G	A	-0.0297004	0.00461936	3.40017e-11	0.201407	115078		rs9687846		TRUE	none
HDL_L	Total lipids in HDL	6	28980707	A	G	-0.0314778	0.00571322	1.79999e-08	0.119015	115078		rs3130893		TRUE	none
HDL_L	Total lipids in HDL	6	30075613	T	C	-0.0329934	0.00543484	9.40005e-10	0.133952	115078		rs2023473		TRUE	none
HDL_L	Total lipids in HDL	6	31319923	C	G	-0.0345003	0.00464711	6.20012e-14	0.199037	115078		rs36057735		TRUE	none
HDL_L	Total lipids in HDL	6	32486993	T	G	-0.0282058	0.00498072	2e-08	0.230884	115078		rs529924829		TRUE	none
HDL_L	Total lipids in HDL	6	34223098	A	G	-0.0365722	0.00547836	1.39991e-11	0.133419	115078		rs112495680		TRUE	none
HDL_L	Total lipids in HDL	6	34580221	C	T	-0.024122	0.00403097	6.89922e-11	0.306842	115078		rs2744973		TRUE	none
HDL_L	Total lipids in HDL	6	42915021	G	A	0.0211133	0.00371843	3.50002e-08	0.53618	115078		rs9471972		TRUE	none
HDL_L	Total lipids in HDL	6	43757896	C	A	-0.0258099	0.00371598	4.49987e-12	0.482334	115078		rs998584		TRUE	none
HDL_L	Total lipids in HDL	6	127456122	A	G	-0.0237145	0.00373585	1.6e-10	0.463611	115078		rs9491697		TRUE	none
HDL_L	Total lipids in HDL	6	161092438	C	T	-0.0374588	0.00615835	4.30002e-10	0.102256	115078		rs11751347		TRUE	none
HDL_L	Total lipids in HDL	7	1066297	A	G	-0.0265228	0.00377079	6.29941e-12	0.42282	115078		rs3735687		TRUE	none
HDL_L	Total lipids in HDL	7	130437476	G	A	-0.0254473	0.00412293	5e-10	0.281086	115078		rs7810507		TRUE	none
HDL_L	Total lipids in HDL	8	9184231	G	A	0.0923304	0.00645906	1.10002e-46	0.909226	115078		rs4240624		TRUE	none
HDL_L	Total lipids in HDL	8	9226095	T	C	-0.0243994	0.00375957	7.29962e-12	0.566618	115078		rs10095103		TRUE	none
HDL_L	Total lipids in HDL	8	19775253	G	A	-0.134828	0.0141815	1.80011e-23	0.017476	115078		rs114855192		TRUE	none
HDL_L	Total lipids in HDL	8	19793581	C	T	-0.196878	0.0139728	7.00003e-47	0.018827	115078		rs190118115		TRUE	none
HDL_L	Total lipids in HDL	8	19824667	C	T	0.0860965	0.00410286	7.59976e-100	0.286536	115078		rs15285		TRUE	none
HDL_L	Total lipids in HDL	8	19941259	T	C	0.0383261	0.00375013	2.80027e-25	0.430664	115078		rs12544702		TRUE	none
HDL_L	Total lipids in HDL	8	116624987	C	G	0.0337777	0.00376425	1.29987e-18	0.558518	115078		rs2737214		TRUE	none
HDL_L	Total lipids in HDL	8	144302570	T	C	0.031429	0.00476008	4.40048e-12	0.185326	115078		rs7817574		TRUE	none
HDL_L	Total lipids in HDL	9	15304782	C	A	0.0458189	0.00534231	1.80011e-18	0.859547	115078		rs686030		TRUE	none
HDL_L	Total lipids in HDL	9	107571208	G	A	0.0465236	0.00616816	1.10002e-15	0.899189	115078		rs2777803		TRUE	none
HDL_L	Total lipids in HDL	9	107589744	C	T	0.0467013	0.00510176	5.19996e-21	0.155371	115078		rs4149307		TRUE	none
HDL_L	Total lipids in HDL	9	107647019	C	T	0.0550583	0.00597194	3.50026e-19	0.108813	115078		rs11789603		TRUE	none
HDL_L	Total lipids in HDL	9	107661742	A	C	-0.0456681	0.00421297	1.20005e-28	0.265313	115078		rs2740488		TRUE	none
HDL_L	Total lipids in HDL	9	107699368	T	A	-0.0317701	0.0058714	6.4e-09	0.113286	115078		rs4743765		TRUE	none
HDL_L	Total lipids in HDL	10	46065451	G	A	0.0327346	0.00434694	2.80027e-14	0.242667	115078		rs61854123		TRUE	none
HDL_L	Total lipids in HDL	10	113921825	G	A	-0.041317	0.00413139	9.30037e-25	0.720334	115078		rs2792735		TRUE	none
HDL_L	Total lipids in HDL	10	114002027	C	T	-0.0341861	0.00475493	5.70033e-13	0.187451	115078		rs4285809		TRUE	none
HDL_L	Total lipids in HDL	11	47397353	G	A	-0.0376704	0.00396271	7.19946e-22	0.323076	115078		rs56030824		TRUE	none
HDL_L	Total lipids in HDL	11	48444711	T	C	0.0386904	0.00592231	3.09999e-10	0.11038	115078		rs145276599		TRUE	none
HDL_L	Total lipids in HDL	11	49446564	A	C	0.0299821	0.00528845	1.5e-08	0.143702	115078		rs7118273		TRUE	none
HDL_L	Total lipids in HDL	11	50511627	C	T	0.0497665	0.00848495	1.7e-09	0.055877	115078		rs77197725		TRUE	none
HDL_L	Total lipids in HDL	11	51525119	C	T	0.0485454	0.00870426	8e-09	0.053663	115078		rs149905885		TRUE	none
HDL_L	Total lipids in HDL	11	55147348	G	A	0.0505436	0.0088758	4.70002e-09	0.049053	115078		rs76257475		TRUE	none
HDL_L	Total lipids in HDL	11	61600342	A	C	0.0538325	0.00387943	4.19952e-47	0.649404	115078		rs174574		TRUE	none
HDL_L	Total lipids in HDL	11	75451281	A	T	-0.0598436	0.00509971	6.09958e-32	0.157985	115078		rs559355		TRUE	none
HDL_L	Total lipids in HDL	11	116640237	A	G	0.0505931	0.0073872	4.19952e-13	0.932178	115078		rs6589565		TRUE	none
HDL_L	Total lipids in HDL	11	116663596	C	T	0.0621869	0.008234	1.10002e-14	0.053661	115078		rs34003087		TRUE	none
HDL_L	Total lipids in HDL	11	116727936	A	T	0.0631888	0.00474108	2.60016e-43	0.188126	115078		rs625145		TRUE	none
HDL_L	Total lipids in HDL	11	116916060	G	C	-0.118903	0.0187725	3.40001e-10	0.010654	115078		rs144018203		TRUE	none
HDL_L	Total lipids in HDL	11	117005627	T	C	-0.0371978	0.00671029	1.6e-08	0.109495	115078		rs141936239		TRUE	none
HDL_L	Total lipids in HDL	11	118957388	A	T	-0.0223689	0.00390998	6.4e-09	0.431973	115078		rs141949189		TRUE	none
HDL_L	Total lipids in HDL	11	126225876	C	G	-0.0479996	0.00719559	8.49963e-11	0.071369	115078		rs112771035		TRUE	none
HDL_L	Total lipids in HDL	12	20470199	A	G	0.0257773	0.00468394	9.40005e-09	0.197431	115078		rs11045171		TRUE	none
HDL_L	Total lipids in HDL	12	57843711	G	A	0.0239609	0.00432412	9.80009e-09	0.240928	115078		rs2229357		TRUE	none
HDL_L	Total lipids in HDL	12	103556109	T	C	-0.0213769	0.00373198	4.79999e-09	0.474977	115078		rs7956099		TRUE	none
HDL_L	Total lipids in HDL	12	109871179	A	G	0.0310886	0.00370591	1.29987e-17	0.523289	115078		rs7308864		TRUE	none
HDL_L	Total lipids in HDL	12	112486818	A	G	-0.0192522	0.00374907	9.09997e-09	0.430239	115078		rs17696736		TRUE	none
HDL_L	Total lipids in HDL	12	121415293	G	A	-0.0226224	0.00378348	1.79999e-09	0.592534	115078		rs7139079		TRUE	none
HDL_L	Total lipids in HDL	12	123188475	G	T	0.028458	0.00455481	1.6e-10	0.210461	115078		rs56959712		TRUE	none
HDL_L	Total lipids in HDL	12	124134802	C	T	-0.03773	0.00647292	1.40001e-08	0.091712	115078		rs11572966		TRUE	none
HDL_L	Total lipids in HDL	12	124409502	G	A	0.0322777	0.00397716	3.69999e-17	0.319792	115078		rs7133378		TRUE	none
HDL_L	Total lipids in HDL	12	124620185	C	G	0.022139	0.00387831	4.09996e-08	0.366524	115078		rs10846606		TRUE	none
HDL_L	Total lipids in HDL	12	125083696	A	G	-0.0277137	0.00456627	8.4004e-11	0.213282	115078		rs12230272		TRUE	none
HDL_L	Total lipids in HDL	12	125265201	G	A	-0.0412567	0.00402884	1.99986e-27	0.669512	115078		rs921919		TRUE	none
HDL_L	Total lipids in HDL	12	125324798	C	A	-0.0600575	0.00570378	1.20005e-26	0.127214	115078		rs61941676		TRUE	none
HDL_L	Total lipids in HDL	12	125378409	A	C	0.0440218	0.00565455	2.70023e-15	0.123196	115078		rs111929233		TRUE	none
HDL_L	Total lipids in HDL	14	24759319	G	C	-0.020358	0.00373142	8.9e-09	0.460822	115078		rs941507		TRUE	none
HDL_L	Total lipids in HDL	15	58500953	C	G	0.0727747	0.0113095	6.29941e-11	0.029003	115078		rs71478653		TRUE	none
HDL_L	Total lipids in HDL	15	58545668	C	T	0.062064	0.0115007	4.60002e-08	0.026756	115078		rs113629348		TRUE	none
HDL_L	Total lipids in HDL	15	58546646	G	A	0.0771293	0.0123009	1.09999e-10	0.023265	115078		rs79201154		TRUE	none
HDL_L	Total lipids in HDL	15	58573833	T	G	-0.0879853	0.00542171	4.90004e-64	0.137485	115078		rs28690720		TRUE	none
HDL_L	Total lipids in HDL	15	58658794	C	T	-0.0642983	0.00613348	7.10068e-26	0.105553	115078		rs4775038		TRUE	none
HDL_L	Total lipids in HDL	15	58671765	G	T	-0.12562	0.00392598	1e-200	0.654652	115078		rs1601935		TRUE	none
HDL_L	Total lipids in HDL	15	58715647	A	G	0.0368885	0.00628157	5.60003e-09	0.099424	115078		rs12908761		TRUE	none
HDL_L	Total lipids in HDL	15	58723426	A	G	0.138676	0.00448169	1e-200	0.219721	115078		rs1077835		TRUE	none
HDL_L	Total lipids in HDL	16	15139594	T	C	-0.0216388	0.00375049	4.60002e-09	0.419986	115078		rs34955778		TRUE	none
HDL_L	Total lipids in HDL	16	56695546	T	C	-0.0946405	0.0140516	3.40017e-11	0.981922	115078		rs12447986		TRUE	none
HDL_L	Total lipids in HDL	16	56704125	G	A	-0.05781	0.008713	1.20005e-11	0.952322	115078		rs2062545		TRUE	none
HDL_L	Total lipids in HDL	16	56722274	C	A	0.0607209	0.00807351	2.29985e-13	0.058293	115078		rs142558755		TRUE	none
HDL_L	Total lipids in HDL	16	56811400	G	A	0.117821	0.0161858	7.00003e-14	0.014117	115078		rs116994428		TRUE	none
HDL_L	Total lipids in HDL	16	56873789	T	C	-0.0953249	0.00628267	1.50003e-52	0.095755	115078		rs16962767		TRUE	none
HDL_L	Total lipids in HDL	16	56905686	G	T	0.0616334	0.00810478	2.19989e-14	0.056985	115078		rs11646723		TRUE	none
HDL_L	Total lipids in HDL	16	56946502	T	C	-0.12622	0.0233828	6.59994e-09	0.007457	115078		rs117738782		TRUE	none
HDL_L	Total lipids in HDL	16	56985139	A	G	0.122971	0.00377925	1e-200	0.605872	115078		rs9989419		TRUE	none
HDL_L	Total lipids in HDL	16	56994894	G	A	0.0788912	0.00370401	9.39723e-104	0.508738	115078		rs4783961		TRUE	none
HDL_L	Total lipids in HDL	16	57022748	T	C	-0.0615716	0.00719031	4.49987e-18	0.926299	115078		rs172337		TRUE	none
HDL_L	Total lipids in HDL	16	57032461	T	G	0.0375508	0.00470157	1.69981e-17	0.20145	115078		rs7198642		TRUE	none
HDL_L	Total lipids in HDL	16	57071114	A	G	0.0976267	0.0145054	4.79954e-12	0.983442	115078		rs1672867		TRUE	none
HDL_L	Total lipids in HDL	16	57118208	C	G	-0.0245214	0.00377633	1e-11	0.593827	115078		rs27190		TRUE	none
HDL_L	Total lipids in HDL	16	57262059	C	A	-0.0683004	0.00951042	1.10002e-13	0.043649	115078		rs117154602		TRUE	none
HDL_L	Total lipids in HDL	16	66971780	C	T	-0.0549956	0.00935429	6.1e-10	0.042323	115078		rs28382814		TRUE	none
HDL_L	Total lipids in HDL	16	67976320	A	T	-0.0770816	0.010252	8.49963e-15	0.033916	115078		rs4986970		TRUE	none
HDL_L	Total lipids in HDL	16	81534790	T	C	0.0324273	0.00402853	3.19963e-17	0.69893	115078		rs2925979		TRUE	none
HDL_L	Total lipids in HDL	17	26713970	C	T	-0.0257771	0.00370891	1.69981e-11	0.516501	115078		rs967645		TRUE	none
HDL_L	Total lipids in HDL	17	37810218	C	G	0.0259268	0.00393335	4.30031e-11	0.664909	115078		rs881844		TRUE	none
HDL_L	Total lipids in HDL	17	41926126	C	T	-0.135102	0.0106234	5.50047e-39	0.031483	115078		rs72836561		TRUE	none
HDL_L	Total lipids in HDL	17	66823805	G	A	-0.0509244	0.00797849	5.69994e-10	0.059725	115078		rs112001035		TRUE	none
HDL_L	Total lipids in HDL	18	47093444	C	T	-0.0334957	0.00547928	4.30002e-10	0.133832	115078		rs61766062		TRUE	none
HDL_L	Total lipids in HDL	18	47102902	A	C	0.0578324	0.00992813	8.99995e-10	0.037629	115078		rs12326633		TRUE	none
HDL_L	Total lipids in HDL	18	47109955	A	G	0.30335	0.0161975	4.00037e-81	0.013239	115078		rs77960347		TRUE	none
HDL_L	Total lipids in HDL	18	47114005	T	A	0.167131	0.0215916	5.40008e-15	0.010392	115078		rs539784143		TRUE	none
HDL_L	Total lipids in HDL	18	47120499	T	G	0.0873717	0.00928756	8.49963e-22	0.042401	115078		rs12608026		TRUE	none
HDL_L	Total lipids in HDL	18	47160953	G	T	0.0901628	0.00487048	6.09958e-79	0.822907	115078		rs7241918		TRUE	none
HDL_L	Total lipids in HDL	18	47212159	G	A	0.0368039	0.0037355	5.79963e-24	0.496909	115078		rs66781087		TRUE	none
HDL_L	Total lipids in HDL	19	8429323	G	A	0.167338	0.0133086	7.50067e-38	0.019852	115078		rs116843064		TRUE	none
HDL_L	Total lipids in HDL	19	11243260	C	T	-0.0225241	0.00372273	9.80009e-10	0.490185	115078		rs2978615		TRUE	none
HDL_L	Total lipids in HDL	19	11347657	C	T	-0.112928	0.0100703	1.69981e-31	0.035188	115078		rs737338		TRUE	none
HDL_L	Total lipids in HDL	19	45242967	C	T	0.047995	0.00719298	2.49977e-11	0.071908	115078		rs62117204		TRUE	none
HDL_L	Total lipids in HDL	19	45355721	C	G	-0.0287167	0.00427304	8.00018e-12	0.264132	115078		rs2972559		TRUE	none
HDL_L	Total lipids in HDL	19	45411941	T	C	-0.0559484	0.0051376	2.99985e-29	0.154825	115078		rs429358		TRUE	none
HDL_L	Total lipids in HDL	19	45425178	G	A	0.072778	0.00849487	2.49977e-19	0.053655	115078		rs190712692		TRUE	none
HDL_L	Total lipids in HDL	19	45448465	T	G	0.0496856	0.00387936	2.19989e-38	0.352265	115078		rs5167		TRUE	none
HDL_L	Total lipids in HDL	19	54819909	G	A	0.0236521	0.00400828	1.7e-10	0.315456	115078		rs2781751		TRUE	none
HDL_L	Total lipids in HDL	20	17597531	C	T	-0.0281016	0.00496686	5.89997e-09	0.167034	115078		rs2236252		TRUE	none
HDL_L	Total lipids in HDL	20	43042364	C	T	-0.115021	0.0108357	5.10035e-26	0.030197	115078		rs1800961		TRUE	none
HDL_L	Total lipids in HDL	20	44551855	T	C	-0.0594877	0.00465623	1.10002e-36	0.198725	115078		rs6073958		TRUE	none
HDL_L	Total lipids in HDL	20	46340596	T	C	0.0375342	0.00459187	2.39994e-17	0.794244	115078		rs4239651		TRUE	none
HDL_L	Total lipids in HDL	20	46455304	G	A	-0.0253983	0.00442375	5.30005e-09	0.256218	115078		rs6012281		TRUE	none
HDL_L	Total lipids in HDL	22	21982892	C	T	-0.0389524	0.00480568	8.99912e-17	0.182554	115078		rs2298428		TRUE	none
HDL_P	Concentration of HDL particles	1	26987646	A	G	-0.0952371	0.0131055	3.90032e-13	0.023362	115078		rs193084249		TRUE	none
HDL_P	Concentration of HDL particles	1	40035928	G	T	-0.0433125	0.0048885	5.10035e-20	0.19653	115078		rs3768321		TRUE	none
HDL_P	Concentration of HDL particles	1	62963737	G	A	0.0446417	0.00405111	2.09991e-29	0.644777	115078		rs1002687		TRUE	none
HDL_P	Concentration of HDL particles	1	66158994	T	C	0.0246868	0.00403134	5.39995e-10	0.368939	115078		rs11208717		TRUE	none
HDL_P	Concentration of HDL particles	1	110232983	A	G	0.0351028	0.00434267	9.3994e-16	0.730105	115078		rs140584594		TRUE	none
HDL_P	Concentration of HDL particles	1	150940625	T	G	0.0382513	0.00468034	3.10027e-17	0.219647	115078		rs267738		TRUE	none
HDL_P	Concentration of HDL particles	1	161194641	A	G	0.0238429	0.00400319	3.69999e-10	0.619566	115078		rs4656292		TRUE	none
HDL_P	Concentration of HDL particles	1	220970028	A	G	0.035055	0.00424777	2.60016e-17	0.703836	115078		rs2642438		TRUE	none
HDL_P	Concentration of HDL particles	1	230305312	G	A	0.0411499	0.0039793	6.4003e-26	0.613219	115078		rs1321257		TRUE	none
HDL_P	Concentration of HDL particles	2	20371380	G	A	-0.0273345	0.00391747	1.20005e-12	0.443205	115078		rs907866		TRUE	none
HDL_P	Concentration of HDL particles	2	21237544	G	A	0.0503428	0.00477956	8.9002e-25	0.206073	115078		rs673548		TRUE	none
HDL_P	Concentration of HDL particles	2	27730940	T	C	-0.0529031	0.00396377	7.39946e-40	0.603982	115078		rs1260326		TRUE	GCKR
HDL_P	Concentration of HDL particles	2	211540507	C	A	-0.0251412	0.00417684	4.70002e-09	0.314995	115078		rs1047891		TRUE	none
HDL_P	Concentration of HDL particles	2	227105921	C	T	-0.0279797	0.00404568	1.99986e-13	0.644755	115078		rs2943650		TRUE	none
HDL_P	Concentration of HDL particles	3	135880410	A	T	0.0275145	0.00493922	3.79997e-08	0.19201	115078		rs9647335		TRUE	none
HDL_P	Concentration of HDL particles	4	103188709	C	T	-0.0657141	0.00739268	5.19996e-20	0.074284	115078		rs13107325		TRUE	none
HDL_P	Concentration of HDL particles	6	29945949	G	A	-0.0356623	0.00575328	2.59998e-09	0.134286	115078		rs3132685		TRUE	none
HDL_P	Concentration of HDL particles	6	31323953	C	G	0.0313886	0.00405464	3.10027e-14	0.648345	115078		rs1131285		TRUE	none
HDL_P	Concentration of HDL particles	6	32669018	C	A	0.0257403	0.00398295	1.5e-10	0.618646	115078		rs1612904		TRUE	none
HDL_P	Concentration of HDL particles	6	34223098	A	G	-0.0330301	0.00572754	8e-09	0.133419	115078		rs112495680		TRUE	none
HDL_P	Concentration of HDL particles	6	34603691	G	A	-0.0396398	0.00609657	1.39991e-11	0.115069	115078		rs76967117		TRUE	none
HDL_P	Concentration of HDL particles	6	42915021	G	A	0.0215963	0.00388756	3.79997e-08	0.53618	115078		rs9471972		TRUE	none
HDL_P	Concentration of HDL particles	7	17986098	T	C	0.0221791	0.00388729	6.59994e-09	0.491891	115078		rs4721672		TRUE	none
HDL_P	Concentration of HDL particles	8	9184231	G	A	0.115117	0.00675387	9.09913e-66	0.909226	115078		rs4240624		TRUE	none
HDL_P	Concentration of HDL particles	8	9226095	T	C	-0.0253589	0.00393117	1.39991e-11	0.566618	115078		rs10095103		TRUE	none
HDL_P	Concentration of HDL particles	8	11665805	C	T	-0.0217814	0.00416769	3.29997e-08	0.66642	115078		rs1736070		TRUE	none
HDL_P	Concentration of HDL particles	8	19722870	A	G	-0.0355373	0.00430307	1.10002e-16	0.653413	115078		rs150639794		TRUE	none
HDL_P	Concentration of HDL particles	8	19793581	C	T	-0.187989	0.0146105	1.10002e-38	0.018827	115078		rs190118115		TRUE	none
HDL_P	Concentration of HDL particles	8	19824667	C	T	0.0816246	0.00429013	2.60016e-81	0.286536	115078		rs15285		TRUE	none
HDL_P	Concentration of HDL particles	8	19872339	T	G	-0.0955001	0.0115498	9.70063e-18	0.029482	115078		rs80005209		TRUE	none
HDL_P	Concentration of HDL particles	8	116624987	C	G	0.0297323	0.00393606	3.69999e-13	0.558518	115078		rs2737214		TRUE	none
HDL_P	Concentration of HDL particles	8	144305353	G	C	0.0232737	0.00435189	2.19999e-08	0.27689	115078		rs7388248		TRUE	none
HDL_P	Concentration of HDL particles	9	15304782	C	A	0.0384907	0.00558426	5.00035e-12	0.859547	115078		rs686030		TRUE	none
HDL_P	Concentration of HDL particles	9	107563603	T	C	0.052734	0.00650905	7.29962e-17	0.901792	115078		rs2245793		TRUE	none
HDL_P	Concentration of HDL particles	9	107589744	C	T	0.0501872	0.00533282	5.10035e-22	0.155371	115078		rs4149307		TRUE	none
HDL_P	Concentration of HDL particles	9	107647019	C	T	0.0587561	0.0062424	1.39991e-20	0.108813	115078		rs11789603		TRUE	none
HDL_P	Concentration of HDL particles	9	107661742	A	C	-0.0493911	0.00440377	2.70023e-30	0.265313	115078		rs2740488		TRUE	none
HDL_P	Concentration of HDL particles	9	136141870	C	T	0.0287859	0.00501146	2.99999e-09	0.183745	115078		rs2519093		TRUE	none
HDL_P	Concentration of HDL particles	10	45982219	C	T	0.0295488	0.00454596	4.00037e-11	0.240548	115078		rs72796498		TRUE	none
HDL_P	Concentration of HDL particles	10	113921825	G	A	-0.0370681	0.00431965	7.29962e-19	0.720334	115078		rs2792735		TRUE	none
HDL_P	Concentration of HDL particles	10	114014745	C	T	-0.0324904	0.00500048	1.79999e-10	0.185278	115078		rs56221558		TRUE	none
HDL_P	Concentration of HDL particles	11	47460901	T	C	-0.0370413	0.00414425	2.19989e-19	0.322183	115078		rs11039238		TRUE	none
HDL_P	Concentration of HDL particles	11	49154905	G	A	0.0268082	0.00459634	2.5e-08	0.232936	115078		rs10839227		TRUE	none
HDL_P	Concentration of HDL particles	11	50511627	C	T	0.0479277	0.00887227	4e-08	0.055877	115078		rs77197725		TRUE	none
HDL_P	Concentration of HDL particles	11	61605499	T	A	-0.0365597	0.00405556	1.29987e-20	0.350972	115078		rs174578		TRUE	none
HDL_P	Concentration of HDL particles	11	75451281	A	T	-0.0617939	0.0053325	5.19996e-31	0.157985	115078		rs559355		TRUE	none
HDL_P	Concentration of HDL particles	11	116663596	C	T	0.0516357	0.00860986	7.29995e-10	0.053661	115078		rs34003087		TRUE	none
HDL_P	Concentration of HDL particles	11	116727936	A	T	0.0766619	0.0049575	3.50026e-57	0.188126	115078		rs625145		TRUE	none
HDL_P	Concentration of HDL particles	11	116916060	G	C	-0.127677	0.0196294	2.39999e-10	0.010654	115078		rs144018203		TRUE	none
HDL_P	Concentration of HDL particles	11	117005627	T	C	-0.0421235	0.00701659	1.09999e-09	0.109495	115078		rs141936239		TRUE	none
HDL_P	Concentration of HDL particles	12	109873227	A	C	0.0266373	0.00387494	2.70023e-12	0.523163	115078		rs6606717		TRUE	none
HDL_P	Concentration of HDL particles	12	112486818	A	G	-0.0214885	0.00392087	1.5e-09	0.430239	115078		rs17696736		TRUE	none
HDL_P	Concentration of HDL particles	12	124409502	G	A	0.0267282	0.00415941	1.9002e-11	0.319792	115078		rs7133378		TRUE	none
HDL_P	Concentration of HDL particles	12	125083696	A	G	-0.0249767	0.00477552	2.5e-08	0.213282	115078		rs12230272		TRUE	none
HDL_P	Concentration of HDL particles	12	125259888	A	G	-0.0325267	0.00422058	4.79954e-16	0.681444	115078		rs838876		TRUE	none
HDL_P	Concentration of HDL particles	12	125324798	C	A	-0.0438993	0.00596516	1.29987e-13	0.127214	115078		rs61941676		TRUE	none
HDL_P	Concentration of HDL particles	14	24826201	T	A	0.0245291	0.00414425	1.09999e-09	0.670176	115078		rs12878213		TRUE	none
HDL_P	Concentration of HDL particles	14	105258892	C	T	-0.0235923	0.00399452	8e-10	0.616244	115078		rs2494748		TRUE	none
HDL_P	Concentration of HDL particles	15	58573833	T	G	-0.0417807	0.00567524	7.29962e-15	0.137485	115078		rs28690720		TRUE	none
HDL_P	Concentration of HDL particles	15	58671765	G	T	-0.0628607	0.00410957	9.49948e-54	0.654652	115078		rs1601935		TRUE	none
HDL_P	Concentration of HDL particles	15	58723426	A	G	0.0600057	0.00469126	3.29989e-38	0.219721	115078		rs1077835		TRUE	none
HDL_P	Concentration of HDL particles	16	56380502	G	A	0.0276342	0.00485307	5.39995e-09	0.200423	115078		rs3811361		TRUE	none
HDL_P	Concentration of HDL particles	16	56856572	A	G	0.0484549	0.00517838	1.9002e-21	0.168426	115078		rs76976871		TRUE	none
HDL_P	Concentration of HDL particles	16	56976542	A	G	0.0737768	0.0118141	4.49997e-10	0.970638	115078		rs4784738		TRUE	none
HDL_P	Concentration of HDL particles	16	56985514	G	A	0.144556	0.00425794	1e-200	0.312308	115078		rs72786786		TRUE	none
HDL_P	Concentration of HDL particles	16	57007652	A	G	0.0915965	0.011802	8.99912e-15	0.028248	115078		rs11644475		TRUE	none
HDL_P	Concentration of HDL particles	16	57015091	G	C	-0.185308	0.00847509	1e-107	0.054989	115078		rs5880		TRUE	none
HDL_P	Concentration of HDL particles	16	57154547	A	C	-0.0270749	0.00433812	1.6e-10	0.717209	115078		rs1545614		TRUE	none
HDL_P	Concentration of HDL particles	16	66971780	C	T	-0.0551574	0.009796	8.99995e-09	0.042323	115078		rs28382814		TRUE	none
HDL_P	Concentration of HDL particles	16	67976320	A	T	-0.0778736	0.0107361	1.99986e-13	0.033916	115078		rs4986970		TRUE	none
HDL_P	Concentration of HDL particles	16	67985706	C	T	0.0351974	0.0059379	1.6e-09	0.121138	115078		rs2292318		TRUE	none
HDL_P	Concentration of HDL particles	16	81534790	T	C	0.0277094	0.00421876	3.10027e-12	0.69893	115078		rs2925979		TRUE	none
HDL_P	Concentration of HDL particles	17	26713970	C	T	-0.0252931	0.00387719	3.79997e-10	0.516501	115078		rs967645		TRUE	none
HDL_P	Concentration of HDL particles	17	41926126	C	T	-0.125758	0.0111054	6.79986e-31	0.031483	115078		rs72836561		TRUE	none
HDL_P	Concentration of HDL particles	17	66823805	G	A	-0.0533256	0.0083405	3.29997e-10	0.059725	115078		rs112001035		TRUE	none
HDL_P	Concentration of HDL particles	17	76391653	C	T	0.0249798	0.00389056	7.89951e-11	0.489523	115078		rs4969141		TRUE	none
HDL_P	Concentration of HDL particles	18	47093444	C	T	-0.0357658	0.00572842	3.79997e-10	0.133832	115078		rs61766062		TRUE	none
HDL_P	Concentration of HDL particles	18	47102902	A	C	0.0628744	0.0103796	2.5e-10	0.037629	115078		rs12326633		TRUE	none
HDL_P	Concentration of HDL particles	18	47109955	A	G	0.303737	0.016934	3.59998e-73	0.013239	115078		rs77960347		TRUE	none
HDL_P	Concentration of HDL particles	18	47114005	T	A	0.18633	0.0225733	7.89951e-17	0.010392	115078		rs539784143		TRUE	none
HDL_P	Concentration of HDL particles	18	47120499	T	G	0.0866061	0.00970986	1.50003e-19	0.042401	115078		rs12608026		TRUE	none
HDL_P	Concentration of HDL particles	18	47158234	C	T	0.0902516	0.00503342	1.29987e-72	0.818411	115078		rs9304381		TRUE	none
HDL_P	Concentration of HDL particles	18	47212159	G	A	0.0341766	0.00390535	3.90032e-19	0.496909	115078		rs66781087		TRUE	none
HDL_P	Concentration of HDL particles	19	8429323	G	A	0.157723	0.0139134	4.60045e-31	0.019852	115078		rs116843064		TRUE	none
HDL_P	Concentration of HDL particles	19	11330942	A	G	-0.114416	0.0107313	7.29962e-28	0.033712	115078		rs17699030		TRUE	none
HDL_P	Concentration of HDL particles	19	19374061	C	T	-0.0329573	0.00522708	7.70016e-11	0.167429	115078		rs8105094		TRUE	none
HDL_P	Concentration of HDL particles	19	45415935	G	T	-0.0368189	0.00583088	5.60015e-11	0.127572	115078		rs7256200		TRUE	none
HDL_P	Concentration of HDL particles	19	45439163	C	G	0.0343901	0.00501052	1.20005e-11	0.241206	115078		rs35136575		TRUE	none
HDL_P	Concentration of HDL particles	19	45448465	T	G	0.0448809	0.00405565	9.49948e-29	0.352265	115078		rs5167		TRUE	none
HDL_P	Concentration of HDL particles	19	54814524	A	G	0.0296782	0.00414081	7.10068e-14	0.326721	115078		rs1761457		TRUE	none
HDL_P	Concentration of HDL particles	20	17597531	C	T	-0.028482	0.00519208	1.40001e-08	0.167034	115078		rs2236252		TRUE	none
HDL_P	Concentration of HDL particles	20	43042364	C	T	-0.131618	0.011327	5.00035e-31	0.030197	115078		rs1800961		TRUE	none
HDL_P	Concentration of HDL particles	20	44534651	G	A	0.0376581	0.0047234	2.80027e-17	0.214776	115078		rs6065904		TRUE	none
HDL_P	Concentration of HDL particles	20	46340596	T	C	0.0314894	0.00480008	1e-11	0.794244	115078		rs4239651		TRUE	none
HDL_P	Concentration of HDL particles	22	21982892	C	T	-0.0421102	0.00502244	6.29941e-18	0.182554	115078		rs2298428		TRUE	none
HDL_PL	Phospholipids in HDL	1	27021913	G	C	-0.0915858	0.0125225	9.49948e-14	0.022956	115078		rs114165349		TRUE	none
HDL_PL	Phospholipids in HDL	1	40035928	G	T	-0.0358734	0.00470564	2.90001e-15	0.19653	115078		rs3768321		TRUE	none
HDL_PL	Phospholipids in HDL	1	62963737	G	A	0.0459644	0.00389958	5.90065e-33	0.644777	115078		rs1002687		TRUE	none
HDL_PL	Phospholipids in HDL	1	109822166	G	A	-0.0382151	0.00444046	6.29941e-19	0.772085	115078		rs599839		TRUE	none
HDL_PL	Phospholipids in HDL	1	110232983	A	G	0.031256	0.00418024	2.60016e-14	0.730105	115078		rs140584594		TRUE	none
HDL_PL	Phospholipids in HDL	1	150940625	T	G	0.0312604	0.00450527	5.60015e-13	0.219647	115078		rs267738		TRUE	none
HDL_PL	Phospholipids in HDL	1	178388722	C	G	-0.0203933	0.00378241	1.40001e-08	0.418652	115078		rs2902237		TRUE	none
HDL_PL	Phospholipids in HDL	1	182171957	G	T	-0.0283033	0.00395461	1.9002e-13	0.333955	115078		rs1779823		TRUE	none
HDL_PL	Phospholipids in HDL	1	220970028	A	G	0.0358551	0.00408888	9.49948e-20	0.703836	115078		rs2642438		TRUE	none
HDL_PL	Phospholipids in HDL	1	230304352	G	A	0.0511142	0.00382991	2.09991e-42	0.613228	115078		rs4846921		TRUE	none
HDL_PL	Phospholipids in HDL	2	20371380	G	A	-0.0309722	0.00377178	9.70063e-17	0.443205	115078		rs907866		TRUE	none
HDL_PL	Phospholipids in HDL	2	21231524	G	A	0.0587195	0.00460427	1.10002e-36	0.205765	115078		rs676210		TRUE	none
HDL_PL	Phospholipids in HDL	2	27730940	T	C	-0.0302235	0.00381635	1.39991e-14	0.603982	115078		rs1260326		TRUE	GCKR
HDL_PL	Phospholipids in HDL	2	165508389	C	T	0.0218299	0.00380184	1.7e-09	0.4061	115078		rs10184004		TRUE	none
HDL_PL	Phospholipids in HDL	2	211312565	C	T	0.0244417	0.00420024	4.79999e-09	0.275483	115078		rs11690895		TRUE	none
HDL_PL	Phospholipids in HDL	2	227092802	A	G	-0.0290551	0.00389681	1.80011e-15	0.646743	115078		rs2176040		TRUE	none
HDL_PL	Phospholipids in HDL	3	15592561	T	C	-0.0213695	0.00393769	3.2e-08	0.349772	115078		rs28818616		TRUE	none
HDL_PL	Phospholipids in HDL	4	69491456	T	C	0.0279425	0.00450852	4.49987e-11	0.258517	115078		rs34707604		TRUE	none
HDL_PL	Phospholipids in HDL	4	103188709	C	T	-0.0687741	0.00711823	2.39994e-23	0.074284	115078		rs13107325		TRUE	none
HDL_PL	Phospholipids in HDL	5	55861894	G	A	-0.0258034	0.00465015	7.10003e-09	0.201407	115078		rs9687846		TRUE	none
HDL_PL	Phospholipids in HDL	6	28980707	A	G	-0.0334835	0.00575133	3.50002e-09	0.119015	115078		rs3130893		TRUE	none
HDL_PL	Phospholipids in HDL	6	30063674	G	C	-0.0353065	0.00552073	1.89998e-10	0.131213	115078		rs1264705		TRUE	none
HDL_PL	Phospholipids in HDL	6	31319923	C	G	-0.0344081	0.00467811	1.39991e-13	0.199037	115078		rs36057735		TRUE	none
HDL_PL	Phospholipids in HDL	6	32640142	C	T	0.0228116	0.00393233	6.90001e-09	0.420015	115078		rs9274846		TRUE	none
HDL_PL	Phospholipids in HDL	6	34223098	A	G	-0.0364277	0.00551491	1.80011e-11	0.133419	115078		rs112495680		TRUE	none
HDL_PL	Phospholipids in HDL	6	34755312	A	C	-0.0238895	0.00425657	9.80009e-10	0.265542	115078		rs142415291		TRUE	none
HDL_PL	Phospholipids in HDL	6	42915021	G	A	0.0236398	0.00374324	4.60002e-10	0.53618	115078		rs9471972		TRUE	none
HDL_PL	Phospholipids in HDL	6	43757896	C	A	-0.0235576	0.00374077	5.19996e-10	0.482334	115078		rs998584		TRUE	none
HDL_PL	Phospholipids in HDL	6	127456122	A	G	-0.0225144	0.00376077	2.1e-09	0.463611	115078		rs9491697		TRUE	none
HDL_PL	Phospholipids in HDL	7	1066297	A	G	-0.0260815	0.0037959	2.60016e-11	0.42282	115078		rs3735687		TRUE	none
HDL_PL	Phospholipids in HDL	7	130439058	C	G	-0.0235273	0.00415099	1.5e-08	0.281368	115078		rs7783857		TRUE	none
HDL_PL	Phospholipids in HDL	8	9184231	G	A	0.0904833	0.00650292	2.70023e-44	0.909226	115078		rs4240624		TRUE	none
HDL_PL	Phospholipids in HDL	8	9226095	T	C	-0.0227554	0.0037851	1.5e-10	0.566618	115078		rs10095103		TRUE	none
HDL_PL	Phospholipids in HDL	8	19775253	G	A	-0.131495	0.0142778	5.00035e-22	0.017476	115078		rs114855192		TRUE	none
HDL_PL	Phospholipids in HDL	8	19793581	C	T	-0.188448	0.0140676	2.39994e-42	0.018827	115078		rs190118115		TRUE	none
HDL_PL	Phospholipids in HDL	8	19824667	C	T	0.0812317	0.00413072	8.49963e-88	0.286536	115078		rs15285		TRUE	none
HDL_PL	Phospholipids in HDL	8	19941259	T	C	0.0354958	0.00377559	1.50003e-21	0.430664	115078		rs12544702		TRUE	none
HDL_PL	Phospholipids in HDL	8	116624987	C	G	0.0339056	0.00378981	1.39991e-18	0.558518	115078		rs2737214		TRUE	none
HDL_PL	Phospholipids in HDL	8	144302570	T	C	0.033837	0.0047924	2.70023e-13	0.185326	115078		rs7817574		TRUE	none
HDL_PL	Phospholipids in HDL	9	15304782	C	A	0.0412394	0.00537783	3.69999e-15	0.859547	115078		rs686030		TRUE	none
HDL_PL	Phospholipids in HDL	9	107571208	G	A	0.0447998	0.00620916	1.39991e-14	0.899189	115078		rs2777803		TRUE	none
HDL_PL	Phospholipids in HDL	9	107589744	C	T	0.0414818	0.00513568	9.09913e-17	0.155371	115078		rs4149307		TRUE	none
HDL_PL	Phospholipids in HDL	9	107647019	C	T	0.0517944	0.00601164	9.3994e-17	0.108813	115078		rs11789603		TRUE	none
HDL_PL	Phospholipids in HDL	9	107661742	A	C	-0.0412929	0.00424098	1.50003e-23	0.265313	115078		rs2740488		TRUE	none
HDL_PL	Phospholipids in HDL	10	46087892	G	A	0.0318265	0.00437961	2.29985e-13	0.242446	115078		rs11239571		TRUE	none
HDL_PL	Phospholipids in HDL	10	113921825	G	A	-0.0414854	0.00415871	1.29987e-24	0.720334	115078		rs2792735		TRUE	none
HDL_PL	Phospholipids in HDL	10	114002027	C	T	-0.0346185	0.00478638	6.00067e-13	0.187451	115078		rs4285809		TRUE	none
HDL_PL	Phospholipids in HDL	11	47460901	T	C	-0.0359599	0.0039901	9.49948e-20	0.322183	115078		rs11039238		TRUE	none
HDL_PL	Phospholipids in HDL	11	48831764	G	A	0.031968	0.00548681	1.5e-08	0.13586	115078		rs11040055		TRUE	none
HDL_PL	Phospholipids in HDL	11	50511627	C	T	0.048367	0.00854226	6.69993e-09	0.055877	115078		rs77197725		TRUE	none
HDL_PL	Phospholipids in HDL	11	51525119	C	T	0.0473236	0.00876306	2.39999e-08	0.053663	115078		rs149905885		TRUE	none
HDL_PL	Phospholipids in HDL	11	55135876	C	T	0.0469144	0.00850156	1.2e-08	0.053641	115078		rs117628555		TRUE	none
HDL_PL	Phospholipids in HDL	11	61600342	A	C	0.0490157	0.00390563	8.60003e-39	0.649404	115078		rs174574		TRUE	none
HDL_PL	Phospholipids in HDL	11	75451281	A	T	-0.0647024	0.00513415	6.09958e-37	0.157985	115078		rs559355		TRUE	none
HDL_PL	Phospholipids in HDL	11	116640237	A	G	0.0384181	0.0074371	3.29997e-08	0.932178	115078		rs6589565		TRUE	none
HDL_PL	Phospholipids in HDL	11	116663596	C	T	0.0576628	0.00828962	1.50003e-12	0.053661	115078		rs34003087		TRUE	none
HDL_PL	Phospholipids in HDL	11	116727936	A	T	0.0646346	0.0047731	1.29987e-44	0.188126	115078		rs625145		TRUE	none
HDL_PL	Phospholipids in HDL	11	117005627	T	C	-0.0392729	0.00675561	2.80001e-09	0.109495	115078		rs141936239		TRUE	none
HDL_PL	Phospholipids in HDL	11	118957388	A	T	-0.0213746	0.00393639	2.90001e-08	0.431973	115078		rs141949189		TRUE	none
HDL_PL	Phospholipids in HDL	11	126225876	C	G	-0.0488376	0.0072442	4.49987e-11	0.071369	115078		rs112771035		TRUE	none
HDL_PL	Phospholipids in HDL	12	103556109	T	C	-0.0232463	0.0037569	2.69998e-10	0.474977	115078		rs7956099		TRUE	none
HDL_PL	Phospholipids in HDL	12	109873227	A	C	0.0324009	0.00372989	1e-18	0.523163	115078		rs6606717		TRUE	none
HDL_PL	Phospholipids in HDL	12	121415293	G	A	-0.0242935	0.00380873	1.6e-10	0.592534	115078		rs7139079		TRUE	none
HDL_PL	Phospholipids in HDL	12	123188475	G	T	0.0260584	0.00458522	6.59994e-09	0.210461	115078		rs56959712		TRUE	none
HDL_PL	Phospholipids in HDL	12	124409502	G	A	0.0311972	0.00400371	7.8001e-16	0.319792	115078		rs7133378		TRUE	none
HDL_PL	Phospholipids in HDL	12	125083696	A	G	-0.0265479	0.00459676	8.19993e-10	0.213282	115078		rs12230272		TRUE	none
HDL_PL	Phospholipids in HDL	12	125265201	G	A	-0.040506	0.00405574	7.39946e-26	0.669512	115078		rs921919		TRUE	none
HDL_PL	Phospholipids in HDL	12	125324798	C	A	-0.0605753	0.00574186	1.10002e-26	0.127214	115078		rs61941676		TRUE	none
HDL_PL	Phospholipids in HDL	12	125378409	A	C	0.0436595	0.0056923	7.00003e-15	0.123196	115078		rs111929233		TRUE	none
HDL_PL	Phospholipids in HDL	14	24759319	G	C	-0.0206851	0.00375592	8e-09	0.460822	115078		rs941507		TRUE	none
HDL_PL	Phospholipids in HDL	15	58500953	C	G	0.0728171	0.0113843	9.60064e-11	0.029003	115078		rs71478653		TRUE	none
HDL_PL	Phospholipids in HDL	15	58545668	C	T	0.0642926	0.0115768	2.90001e-08	0.026756	115078		rs113629348		TRUE	none
HDL_PL	Phospholipids in HDL	15	58546646	G	A	0.078936	0.0123824	8.4004e-11	0.023265	115078		rs79201154		TRUE	none
HDL_PL	Phospholipids in HDL	15	58575005	A	G	-0.0915865	0.00559787	5.50047e-65	0.131408	115078		rs28607776		TRUE	none
HDL_PL	Phospholipids in HDL	15	58658794	C	T	-0.0641547	0.00617408	2.29985e-25	0.105553	115078		rs4775038		TRUE	none
HDL_PL	Phospholipids in HDL	15	58671765	G	T	-0.127215	0.00395197	1e-200	0.654652	115078		rs1601935		TRUE	none
HDL_PL	Phospholipids in HDL	15	58715647	A	G	0.0374724	0.00632315	5.60003e-09	0.099424	115078		rs12908761		TRUE	none
HDL_PL	Phospholipids in HDL	15	58723426	A	G	0.139796	0.00451135	1e-200	0.219721	115078		rs1077835		TRUE	none
HDL_PL	Phospholipids in HDL	16	15139594	T	C	-0.0210641	0.00377762	1.79999e-08	0.419986	115078		rs34955778		TRUE	none
HDL_PL	Phospholipids in HDL	16	56695546	T	C	-0.0927754	0.0141533	1.5e-10	0.981922	115078		rs12447986		TRUE	none
HDL_PL	Phospholipids in HDL	16	56704125	G	A	-0.054446	0.00877601	2.39999e-10	0.952322	115078		rs2062545		TRUE	none
HDL_PL	Phospholipids in HDL	16	56722274	C	A	0.0570728	0.0081319	1e-11	0.058293	115078		rs142558755		TRUE	none
HDL_PL	Phospholipids in HDL	16	56811400	G	A	0.109996	0.0163029	3.29989e-12	0.014117	115078		rs116994428		TRUE	none
HDL_PL	Phospholipids in HDL	16	56873789	T	C	-0.0902267	0.00632811	1.29987e-46	0.095755	115078		rs16962767		TRUE	none
HDL_PL	Phospholipids in HDL	16	56905686	G	T	0.059261	0.00816339	2.70023e-13	0.056985	115078		rs11646723		TRUE	none
HDL_PL	Phospholipids in HDL	16	56946502	T	C	-0.120888	0.0235519	4e-08	0.007457	115078		rs117738782		TRUE	none
HDL_PL	Phospholipids in HDL	16	56985139	A	G	0.115044	0.00380658	1e-200	0.605872	115078		rs9989419		TRUE	none
HDL_PL	Phospholipids in HDL	16	56994894	G	A	0.0747125	0.0037308	5.90065e-92	0.508738	115078		rs4783961		TRUE	none
HDL_PL	Phospholipids in HDL	16	57022748	T	C	-0.0575245	0.00724231	1.29987e-15	0.926299	115078		rs172337		TRUE	none
HDL_PL	Phospholipids in HDL	16	57032461	T	G	0.034924	0.00473557	3.50026e-15	0.20145	115078		rs7198642		TRUE	none
HDL_PL	Phospholipids in HDL	16	57071114	A	G	0.0937873	0.0146103	4.60045e-11	0.983442	115078		rs1672867		TRUE	none
HDL_PL	Phospholipids in HDL	16	57118467	A	G	-0.0471409	0.00789489	3.79997e-10	0.059573	115078		rs8051360		TRUE	none
HDL_PL	Phospholipids in HDL	16	57154547	A	C	-0.0285794	0.00417247	1.10002e-12	0.717209	115078		rs1545614		TRUE	none
HDL_PL	Phospholipids in HDL	16	67976320	A	T	-0.0663383	0.0103261	1.69981e-11	0.033916	115078		rs4986970		TRUE	none
HDL_PL	Phospholipids in HDL	16	81534790	T	C	0.0300785	0.00405767	5.30029e-15	0.69893	115078		rs2925979		TRUE	none
HDL_PL	Phospholipids in HDL	17	26713970	C	T	-0.0288126	0.0037335	1e-13	0.516501	115078		rs967645		TRUE	none
HDL_PL	Phospholipids in HDL	17	37810218	C	G	0.0244917	0.00395943	7.90005e-10	0.664909	115078		rs881844		TRUE	none
HDL_PL	Phospholipids in HDL	17	41926126	C	T	-0.128268	0.0106938	1e-34	0.031483	115078		rs72836561		TRUE	none
HDL_PL	Phospholipids in HDL	17	66823805	G	A	-0.0476276	0.0080314	1.09999e-08	0.059725	115078		rs112001035		TRUE	none
HDL_PL	Phospholipids in HDL	18	47093444	C	T	-0.0337078	0.00551504	4.30002e-10	0.133832	115078		rs61766062		TRUE	none
HDL_PL	Phospholipids in HDL	18	47102902	A	C	0.0609452	0.00999292	1.89998e-10	0.037629	115078		rs12326633		TRUE	none
HDL_PL	Phospholipids in HDL	18	47109955	A	G	0.322051	0.0163032	8.60003e-90	0.013239	115078		rs77960347		TRUE	none
HDL_PL	Phospholipids in HDL	18	47114005	T	A	0.175196	0.0217325	4.00037e-16	0.010392	115078		rs539784143		TRUE	none
HDL_PL	Phospholipids in HDL	18	47120499	T	G	0.0929852	0.00934817	3.40017e-24	0.042401	115078		rs12608026		TRUE	none
HDL_PL	Phospholipids in HDL	18	47160953	G	T	0.094962	0.00490226	5.10035e-86	0.822907	115078		rs7241918		TRUE	none
HDL_PL	Phospholipids in HDL	18	47212159	G	A	0.0388723	0.00375988	3.19963e-26	0.496909	115078		rs66781087		TRUE	none
HDL_PL	Phospholipids in HDL	19	8429323	G	A	0.151464	0.0133951	7.59976e-31	0.019852	115078		rs116843064		TRUE	none
HDL_PL	Phospholipids in HDL	19	11265020	G	A	0.0260084	0.00382045	1.50003e-11	0.412466	115078		rs11671872		TRUE	none
HDL_PL	Phospholipids in HDL	19	11347657	C	T	-0.121048	0.0101358	1.10002e-34	0.035188	115078		rs737338		TRUE	none
HDL_PL	Phospholipids in HDL	19	45163671	T	C	0.0438427	0.00718988	5.30005e-10	0.072651	115078		rs754340		TRUE	none
HDL_PL	Phospholipids in HDL	19	45327459	T	C	-0.0264574	0.00407275	6.4003e-11	0.697865	115078		rs4803759		TRUE	none
HDL_PL	Phospholipids in HDL	19	45413233	G	T	0.103609	0.00688923	1e-54	0.080584	115078		rs1065853		TRUE	none
HDL_PL	Phospholipids in HDL	19	45415935	G	T	-0.0749545	0.0056137	2.60016e-43	0.127572	115078		rs7256200		TRUE	none
HDL_PL	Phospholipids in HDL	19	45448465	T	G	0.052181	0.00390459	1.50003e-41	0.352265	115078		rs5167		TRUE	none
HDL_PL	Phospholipids in HDL	19	54828658	T	C	0.0205439	0.0041026	3.2e-08	0.308578	115078		rs1645779		TRUE	none
HDL_PL	Phospholipids in HDL	20	17597531	C	T	-0.0297214	0.00499977	9.80009e-10	0.167034	115078		rs2236252		TRUE	none
HDL_PL	Phospholipids in HDL	20	43042364	C	T	-0.107927	0.0109074	1.39991e-22	0.030197	115078		rs1800961		TRUE	none
HDL_PL	Phospholipids in HDL	20	44551855	T	C	-0.052047	0.00468708	6.09958e-28	0.198725	115078		rs6073958		TRUE	none
HDL_PL	Phospholipids in HDL	20	46340596	T	C	0.0380348	0.00462229	1.59993e-17	0.794244	115078		rs4239651		TRUE	none
HDL_PL	Phospholipids in HDL	20	46455304	G	A	-0.0258922	0.00445305	3.69999e-09	0.256218	115078		rs6012281		TRUE	none
HDL_PL	Phospholipids in HDL	22	21982892	C	T	-0.0393353	0.00483694	9.20026e-17	0.182554	115078		rs2298428		TRUE	none
HDL_TG	Triglycerides in HDL	1	23756695	A	G	0.030483	0.00592729	4.49997e-08	0.864409	115078		rs1198433		TRUE	none
HDL_TG	Triglycerides in HDL	1	63073975	C	T	-0.103127	0.00425706	1.90108e-134	0.352469	115078		rs6675401		TRUE	none
HDL_TG	Triglycerides in HDL	1	63194030	C	T	0.0562591	0.0095831	5.1e-09	0.047455	115078		rs72669514		TRUE	none
HDL_TG	Triglycerides in HDL	2	20367973	G	C	-0.0311929	0.00408475	3.80014e-15	0.474421	115078		rs11899121		TRUE	none
HDL_TG	Triglycerides in HDL	2	21221035	A	C	0.0652024	0.00500846	2.19989e-40	0.79259	115078		rs4665710		TRUE	none
HDL_TG	Triglycerides in HDL	2	27730940	T	C	-0.0975038	0.00416081	2.69774e-126	0.603982	115078		rs1260326		TRUE	GCKR
HDL_TG	Triglycerides in HDL	2	165528624	G	T	-0.0377278	0.00417129	4.00037e-20	0.391999	115078		rs1128249		TRUE	none
HDL_TG	Triglycerides in HDL	2	227073854	C	T	0.0312678	0.00436276	8.99912e-13	0.680929	115078		rs1515098		TRUE	none
HDL_TG	Triglycerides in HDL	3	135956305	A	C	0.0350577	0.00482066	2.09991e-14	0.767067	115078		rs684773		TRUE	none
HDL_TG	Triglycerides in HDL	3	170712913	T	A	0.0385368	0.00614049	3.50002e-10	0.126976	115078		rs56819515		TRUE	none
HDL_TG	Triglycerides in HDL	4	3443931	A	G	-0.0280213	0.00421645	2.90001e-12	0.615355	115078		rs13108218		TRUE	none
HDL_TG	Triglycerides in HDL	4	69588052	C	T	0.0257065	0.00451057	2.30001e-08	0.288514	115078		rs293435		TRUE	none
HDL_TG	Triglycerides in HDL	4	77414144	T	C	0.0215862	0.00409124	3.89996e-08	0.461937	115078		rs10008637		TRUE	none
HDL_TG	Triglycerides in HDL	4	88018991	A	G	0.0327698	0.00415826	4.30031e-16	0.398324	115078		rs2035403		TRUE	none
HDL_TG	Triglycerides in HDL	4	100508556	A	G	-0.0424444	0.00734674	1.29999e-09	0.0843	115078		rs2035816		TRUE	none
HDL_TG	Triglycerides in HDL	4	185209882	T	C	-0.123062	0.0241555	4.20001e-08	0.007419	115078		rs115847023		TRUE	none
HDL_TG	Triglycerides in HDL	5	55804552	A	C	0.0297062	0.00484996	1.39991e-11	0.771682	115078		rs40270		TRUE	none
HDL_TG	Triglycerides in HDL	5	55860781	A	G	0.0435995	0.00516618	2.49977e-17	0.192433	115078		rs3936511		TRUE	none
HDL_TG	Triglycerides in HDL	5	156443066	A	G	0.0227549	0.00424994	2.5e-08	0.644037	115078		rs4704834		TRUE	none
HDL_TG	Triglycerides in HDL	6	20462138	G	A	-0.0385132	0.00727058	1.7e-08	0.914148	115078		rs6938550		TRUE	none
HDL_TG	Triglycerides in HDL	6	28723688	G	A	-0.0538748	0.00968256	2e-08	0.091183	115078		rs568609045		TRUE	none
HDL_TG	Triglycerides in HDL	6	29945949	G	A	-0.0351381	0.00603841	2.39999e-09	0.134286	115078		rs3132685		TRUE	none
HDL_TG	Triglycerides in HDL	6	31276447	G	C	0.0367681	0.00451918	5.40008e-16	0.710796	115078		rs1005599		TRUE	none
HDL_TG	Triglycerides in HDL	6	31492961	A	G	-0.0256777	0.00427434	8.9e-10	0.347151	115078		rs3093987		TRUE	none
HDL_TG	Triglycerides in HDL	6	32527793	C	T	0.0279979	0.00493106	2.1e-08	0.495264	115078		rs28646006		TRUE	none
HDL_TG	Triglycerides in HDL	6	32587213	T	C	0.0397025	0.00420135	1e-21	0.62295	115078		rs28383314		TRUE	none
HDL_TG	Triglycerides in HDL	6	32632689	C	T	-0.0578085	0.0103097	1.2e-08	0.070602	115078		rs41552812		TRUE	none
HDL_TG	Triglycerides in HDL	6	43757896	C	A	0.02424	0.00407754	5.49997e-10	0.482334	115078		rs998584		TRUE	none
HDL_TG	Triglycerides in HDL	6	127437617	C	T	0.0220137	0.00409156	3.69999e-08	0.530188	115078		rs2800708		TRUE	none
HDL_TG	Triglycerides in HDL	6	139834012	T	G	-0.0327626	0.00421294	1.10002e-14	0.627779	115078		rs632057		TRUE	none
HDL_TG	Triglycerides in HDL	6	160501825	G	A	0.0481959	0.00805869	1.40001e-10	0.068049	115078		rs78425119		TRUE	none
HDL_TG	Triglycerides in HDL	6	161005388	G	A	0.0649503	0.00662537	4.90004e-25	0.106388	115078		rs571848809		TRUE	none
HDL_TG	Triglycerides in HDL	6	161010118	A	G	-0.100978	0.00754933	1e-42	0.07899	115078		rs10455872		TRUE	none
HDL_TG	Triglycerides in HDL	6	161111700	C	T	-0.211139	0.0171821	8.49963e-38	0.014352	115078		rs186696265		TRUE	none
HDL_TG	Triglycerides in HDL	6	161329915	A	G	-0.101116	0.0160362	1.50003e-11	0.023056	115078		rs532754706		TRUE	none
HDL_TG	Triglycerides in HDL	7	25983400	A	T	-0.0306812	0.00425517	4.30031e-14	0.58058	115078		rs56001710		TRUE	none
HDL_TG	Triglycerides in HDL	7	71997829	T	A	-0.0652906	0.0119175	1.89998e-08	0.036485	115078		rs71553230		TRUE	none
HDL_TG	Triglycerides in HDL	7	73019074	T	C	-0.074024	0.0100308	1e-13	0.956847	115078		rs799158		TRUE	none
HDL_TG	Triglycerides in HDL	7	73020337	C	G	-0.10954	0.00606535	4.30031e-75	0.129264	115078		rs3812316		TRUE	none
HDL_TG	Triglycerides in HDL	8	8687054	G	C	-0.0298359	0.00413549	7.39946e-13	0.428157	115078		rs3789849		TRUE	none
HDL_TG	Triglycerides in HDL	8	10280228	G	A	0.0305694	0.00407909	5.19996e-13	0.517411	115078		rs7831557		TRUE	none
HDL_TG	Triglycerides in HDL	8	11689228	T	G	-0.0350619	0.00409594	6.29941e-17	0.547175	115078		rs2409836		TRUE	none
HDL_TG	Triglycerides in HDL	8	18272881	G	A	-0.0536571	0.00490075	1e-29	0.779137	115078		rs1495741		TRUE	none
HDL_TG	Triglycerides in HDL	8	19628632	T	A	-0.0319159	0.00442742	4.79954e-13	0.684796	115078		rs7005265		TRUE	none
HDL_TG	Triglycerides in HDL	8	19793581	C	T	0.154592	0.0153296	4.19952e-26	0.018827	115078		rs190118115		TRUE	none
HDL_TG	Triglycerides in HDL	8	19819724	C	G	-0.164515	0.00675516	9.09913e-136	0.10031	115078		rs328		TRUE	none
HDL_TG	Triglycerides in HDL	8	19823192	T	C	0.119166	0.012503	3.40017e-21	0.027457	115078		rs3289		TRUE	none
HDL_TG	Triglycerides in HDL	8	19934305	A	G	-0.0408501	0.00539567	5.60015e-14	0.174154	115078		rs28550053		TRUE	none
HDL_TG	Triglycerides in HDL	8	126462070	A	G	0.0512075	0.00871477	2e-09	0.059599	115078		rs12544984		TRUE	none
HDL_TG	Triglycerides in HDL	8	126500031	C	G	-0.0867607	0.00417067	1.20005e-99	0.420164	115078		rs28601761		TRUE	none
HDL_TG	Triglycerides in HDL	8	126629700	G	A	0.0354657	0.00499735	9.8992e-13	0.211242	115078		rs7005453		TRUE	none
HDL_TG	Triglycerides in HDL	8	144303071	G	A	0.0238562	0.00417176	4.30002e-09	0.387822	115078		rs6420185		TRUE	none
HDL_TG	Triglycerides in HDL	9	107647019	C	T	0.0349144	0.00655735	1.5e-08	0.108813	115078		rs11789603		TRUE	none
HDL_TG	Triglycerides in HDL	9	107661742	A	C	-0.0371834	0.00462595	1e-15	0.265313	115078		rs2740488		TRUE	none
HDL_TG	Triglycerides in HDL	10	5262267	G	A	-0.0319142	0.00565083	4.60002e-09	0.154149	115078		rs79717793		TRUE	none
HDL_TG	Triglycerides in HDL	10	94823343	C	T	0.0215607	0.00414681	4.49997e-08	0.591595	115078		rs12263369		TRUE	none
HDL_TG	Triglycerides in HDL	11	61606642	A	G	0.046699	0.00425616	2.19989e-28	0.351967	115078		rs174580		TRUE	none
HDL_TG	Triglycerides in HDL	11	64031241	C	T	0.0456826	0.00837676	3.79997e-08	0.063322	115078		rs35169799		TRUE	none
HDL_TG	Triglycerides in HDL	11	116450463	A	G	-0.0250355	0.00421584	1.7e-09	0.379447	115078		rs61362984		TRUE	none
HDL_TG	Triglycerides in HDL	11	116492506	C	T	0.0782959	0.0114599	2.70023e-13	0.033739	115078		rs61904859		TRUE	none
HDL_TG	Triglycerides in HDL	11	116648917	G	C	-0.21507	0.00600193	1e-200	0.867255	115078		rs964184		TRUE	none
HDL_TG	Triglycerides in HDL	11	116665079	C	T	-0.0714765	0.00737847	5.50047e-22	0.083806	115078		rs9804646		TRUE	none
HDL_TG	Triglycerides in HDL	11	116714293	A	G	0.245379	0.021514	5.50047e-34	0.010141	115078		rs141469619		TRUE	none
HDL_TG	Triglycerides in HDL	11	116764436	C	G	-0.143531	0.0144622	3.29989e-24	0.97934	115078		rs576262		TRUE	none
HDL_TG	Triglycerides in HDL	11	116990442	A	G	0.0959352	0.0166714	7.59994e-09	0.01592	115078		rs140707095		TRUE	none
HDL_TG	Triglycerides in HDL	11	117111368	C	T	-0.122031	0.0181629	7.39946e-11	0.013098	115078		rs187929675		TRUE	none
HDL_TG	Triglycerides in HDL	12	4384844	T	G	-0.0933195	0.0158469	1.09999e-08	0.020556	115078		rs76895963		TRUE	none
HDL_TG	Triglycerides in HDL	12	107455819	A	G	0.022086	0.00420509	2.1e-08	0.518238	115078		rs10861699		TRUE	none
HDL_TG	Triglycerides in HDL	12	109905368	C	A	0.0227114	0.00409991	4.79999e-09	0.439733	115078		rs6606725		TRUE	none
HDL_TG	Triglycerides in HDL	12	121420260	A	G	-0.0313563	0.00421787	2.19989e-13	0.612997	115078		rs7979473		TRUE	none
HDL_TG	Triglycerides in HDL	12	124505444	C	T	0.0220436	0.00417372	4.20001e-08	0.606744	115078		rs863750		TRUE	none
HDL_TG	Triglycerides in HDL	15	42701374	C	T	0.0917705	0.0154043	2.19999e-09	0.017981	115078		rs28364531		TRUE	none
HDL_TG	Triglycerides in HDL	15	43726625	A	C	0.140519	0.0128583	1.39991e-28	0.025676	115078		rs150844304		TRUE	none
HDL_TG	Triglycerides in HDL	15	44842210	A	G	0.111497	0.0132584	5.30029e-17	0.025274	115078		rs151291132		TRUE	none
HDL_TG	Triglycerides in HDL	15	58545668	C	T	0.0893372	0.0126176	1.10002e-12	0.026756	115078		rs113629348		TRUE	none
HDL_TG	Triglycerides in HDL	15	58575005	A	G	-0.134015	0.00610114	2.39883e-110	0.131408	115078		rs28607776		TRUE	none
HDL_TG	Triglycerides in HDL	15	58611016	T	C	0.136782	0.0232869	3.40001e-10	0.008831	115078		rs142187704		TRUE	none
HDL_TG	Triglycerides in HDL	15	58619455	G	A	0.0902011	0.00929046	8.69961e-24	0.050696	115078		rs36017758		TRUE	none
HDL_TG	Triglycerides in HDL	15	58654430	G	A	-0.0827843	0.00676851	1.29987e-36	0.104327	115078		rs12907378		TRUE	none
HDL_TG	Triglycerides in HDL	15	58671559	C	T	-0.123454	0.00414651	1e-200	0.465748	115078		rs1601933		TRUE	none
HDL_TG	Triglycerides in HDL	15	58705943	A	G	0.144738	0.0136028	4.40048e-26	0.023123	115078		rs72740858		TRUE	none
HDL_TG	Triglycerides in HDL	15	58708443	T	C	0.111974	0.0127619	1.39991e-18	0.025909	115078		rs79419121		TRUE	none
HDL_TG	Triglycerides in HDL	15	58723426	A	G	0.202727	0.00491694	1e-200	0.219721	115078		rs1077835		TRUE	none
HDL_TG	Triglycerides in HDL	15	58740443	C	A	-0.0912427	0.0136378	2.99985e-11	0.022806	115078		rs79119207		TRUE	none
HDL_TG	Triglycerides in HDL	15	58743495	C	G	-0.116092	0.0183053	2.80001e-10	0.013312	115078		rs147146149		TRUE	none
HDL_TG	Triglycerides in HDL	15	58771092	T	G	-0.0605319	0.00947835	3.90032e-11	0.05339	115078		rs79126702		TRUE	none
HDL_TG	Triglycerides in HDL	15	58837764	A	G	0.0432119	0.00744993	1.40001e-09	0.08284	115078		rs4775075		TRUE	none
HDL_TG	Triglycerides in HDL	15	58949991	G	A	-0.0560981	0.00942924	1.40001e-09	0.051373	115078		rs4775085		TRUE	none
HDL_TG	Triglycerides in HDL	16	56987369	T	C	-0.056995	0.00436763	2.39994e-41	0.324297	115078		rs56156922		TRUE	none
HDL_TG	Triglycerides in HDL	16	57015091	G	C	0.0672422	0.00891845	1.99986e-14	0.054989	115078		rs5880		TRUE	none
HDL_TG	Triglycerides in HDL	16	81534790	T	C	-0.0252063	0.00443945	4.09996e-09	0.69893	115078		rs2925979		TRUE	none
HDL_TG	Triglycerides in HDL	17	26694861	G	A	-0.0245459	0.00407102	4e-10	0.476025	115078		rs704		TRUE	none
HDL_TG	Triglycerides in HDL	17	41874745	C	A	0.0855208	0.0122516	5.00035e-14	0.028616	115078		rs112259268		TRUE	none
HDL_TG	Triglycerides in HDL	17	65825374	A	G	0.0275447	0.00522183	4.09996e-08	0.188897	115078		rs12601919		TRUE	none
HDL_TG	Triglycerides in HDL	18	47109955	A	G	0.202797	0.0178004	4.79954e-32	0.013239	115078		rs77960347		TRUE	none
HDL_TG	Triglycerides in HDL	18	47122158	A	C	0.0598782	0.0102035	1.29999e-09	0.042494	115078		rs12458441		TRUE	none
HDL_TG	Triglycerides in HDL	18	47181668	A	T	0.0588015	0.00531319	1.39991e-28	0.821808	115078		rs2156552		TRUE	none
HDL_TG	Triglycerides in HDL	19	8429323	G	A	-0.226944	0.0146016	7.50067e-57	0.019852	115078		rs116843064		TRUE	none
HDL_TG	Triglycerides in HDL	19	11347657	C	T	-0.0865628	0.0110487	8.30042e-14	0.035188	115078		rs737338		TRUE	none
HDL_TG	Triglycerides in HDL	19	19388500	A	T	-0.0647775	0.00771594	4.70002e-17	0.075555	115078		rs8107974		TRUE	none
HDL_TG	Triglycerides in HDL	19	45170097	A	G	0.104168	0.0121413	3.29989e-18	0.029303	115078		rs56210316		TRUE	none
HDL_TG	Triglycerides in HDL	19	45242107	A	G	0.0316811	0.00494717	4.90004e-10	0.782455	115078		rs2927438		TRUE	none
HDL_TG	Triglycerides in HDL	19	45341948	A	G	-0.0382335	0.00445974	7.70016e-19	0.701733	115078		rs10407439		TRUE	none
HDL_TG	Triglycerides in HDL	19	45412079	C	T	0.259674	0.00750593	1e-200	0.080658	115078		rs7412		TRUE	none
HDL_TG	Triglycerides in HDL	19	45430280	C	G	0.0477133	0.00437749	3.69999e-29	0.533746	115078		rs5112		TRUE	none
HDL_TG	Triglycerides in HDL	19	45444742	A	G	0.0307479	0.00425662	1.80011e-13	0.499486	115078		rs4803773		TRUE	none
HDL_TG	Triglycerides in HDL	19	49261368	T	C	-0.0297944	0.0042625	2.60016e-11	0.606678	115078		rs739320		TRUE	none
HDL_TG	Triglycerides in HDL	20	39179822	G	C	0.0732047	0.0119716	8.99912e-11	0.0312	115078		rs1883711		TRUE	none
HDL_TG	Triglycerides in HDL	20	44576502	T	C	0.0547161	0.00524149	3.10027e-28	0.186404	115078		rs7679		TRUE	none
HDL_size	Average diameter for HDL particles	1	27180088	A	C	-0.0737161	0.0122982	1.09999e-08	0.023256	115078		rs75460349		TRUE	none
HDL_size	Average diameter for HDL particles	1	40018509	C	T	-0.0245837	0.00435663	1.79999e-09	0.228085	115078		rs4660808		TRUE	none
HDL_size	Average diameter for HDL particles	1	110470764	G	A	-0.0283431	0.00511451	8.99995e-09	0.150133	115078		rs333947		TRUE	none
HDL_size	Average diameter for HDL particles	1	161193683	G	A	-0.032902	0.00377942	7.39946e-18	0.620745	115078		rs5082		TRUE	none
HDL_size	Average diameter for HDL particles	1	178515312	G	A	-0.0237354	0.00365483	1.39991e-11	0.532117	115078		rs4650994		TRUE	none
HDL_size	Average diameter for HDL particles	1	182119332	G	A	-0.0331527	0.00391646	1.29987e-17	0.320937	115078		rs6694102		TRUE	none
HDL_size	Average diameter for HDL particles	1	220970028	A	G	0.0270364	0.00400703	1.80011e-12	0.703836	115078		rs2642438		TRUE	none
HDL_size	Average diameter for HDL particles	1	230303848	T	G	0.0415678	0.00375251	1.10002e-30	0.612651	115078		rs1546954		TRUE	none
HDL_size	Average diameter for HDL particles	2	20371380	G	A	-0.0218461	0.00369553	5.69994e-09	0.443205	115078		rs907866		TRUE	none
HDL_size	Average diameter for HDL particles	2	21231524	G	A	0.0493828	0.00451119	1e-27	0.205765	115078		rs676210		TRUE	none
HDL_size	Average diameter for HDL particles	2	27730940	T	C	0.0379976	0.0037392	7.59976e-26	0.603982	115078		rs1260326		TRUE	GCKR
HDL_size	Average diameter for HDL particles	2	165528876	C	T	0.0353796	0.00374752	1.59993e-22	0.392528	115078		rs13389219		TRUE	none
HDL_size	Average diameter for HDL particles	2	227095876	G	T	-0.0356777	0.00381699	3.80014e-23	0.646501	115078		rs1024137		TRUE	none
HDL_size	Average diameter for HDL particles	2	242237902	C	T	0.0266152	0.00381464	2.60016e-14	0.358826	115078		rs59104589		TRUE	none
HDL_size	Average diameter for HDL particles	3	12206489	T	C	-0.0850805	0.0151121	3.29997e-08	0.017208	115078		rs11922042		TRUE	none
HDL_size	Average diameter for HDL particles	3	98417481	T	A	-0.0229913	0.00369338	4.49987e-11	0.444546	115078		rs62276455		TRUE	none
HDL_size	Average diameter for HDL particles	3	150097635	G	C	-0.0389121	0.00725712	3.2e-09	0.070765	115078		rs9844972		TRUE	none
HDL_size	Average diameter for HDL particles	3	185804583	A	C	-0.0285394	0.0053496	2e-08	0.13669	115078		rs57912727		TRUE	none
HDL_size	Average diameter for HDL particles	4	970112	A	G	0.022653	0.00370307	3.69999e-10	0.459919	115078		rs12510382		TRUE	none
HDL_size	Average diameter for HDL particles	4	3443931	A	G	0.0257153	0.00378838	2.60016e-11	0.615355	115078		rs13108218		TRUE	none
HDL_size	Average diameter for HDL particles	4	69491456	T	C	0.0238435	0.00441911	7.59994e-09	0.258517	115078		rs34707604		TRUE	none
HDL_size	Average diameter for HDL particles	4	89704367	G	A	-0.0215951	0.00376024	1.5e-08	0.390377	115078		rs13118477		TRUE	none
HDL_size	Average diameter for HDL particles	4	100069335	T	C	0.0264078	0.00415651	5.70033e-11	0.267156	115078		rs35491981		TRUE	none
HDL_size	Average diameter for HDL particles	4	103188709	C	T	-0.062546	0.00697706	3.29989e-20	0.074284	115078		rs13107325		TRUE	none
HDL_size	Average diameter for HDL particles	5	20238774	G	T	0.0199907	0.00367178	4.60002e-08	0.50702	115078		rs7730653		TRUE	none
HDL_size	Average diameter for HDL particles	5	55804552	A	C	-0.0235267	0.00435839	3.89996e-08	0.771682	115078		rs40270		TRUE	none
HDL_size	Average diameter for HDL particles	5	55860781	A	G	-0.0446695	0.00464256	4.60045e-24	0.192433	115078		rs3936511		TRUE	none
HDL_size	Average diameter for HDL particles	5	75010002	T	C	0.0228974	0.00381086	2.30001e-09	0.362544	115078		rs6864091		TRUE	none
HDL_size	Average diameter for HDL particles	6	31287454	C	T	-0.027072	0.00398873	1.20005e-11	0.407629	115078		rs9265113		TRUE	none
HDL_size	Average diameter for HDL particles	6	31540141	A	C	-0.0200084	0.00376297	9.40005e-09	0.613979	115078		rs2239704		TRUE	none
HDL_size	Average diameter for HDL particles	6	32585068	T	C	-0.0255296	0.00411977	1.89998e-10	0.3004	115078		rs28752534		TRUE	none
HDL_size	Average diameter for HDL particles	6	34237201	C	A	-0.0956383	0.0135971	7.29962e-13	0.02515	115078		rs190927521		TRUE	none
HDL_size	Average diameter for HDL particles	6	34793124	G	A	-0.0211953	0.00382165	2.19999e-09	0.360058	115078		rs9469899		TRUE	none
HDL_size	Average diameter for HDL particles	6	35457727	C	T	0.0362186	0.0065327	2.19999e-08	0.085864	115078		rs72894778		TRUE	none
HDL_size	Average diameter for HDL particles	6	43757896	C	A	-0.0342976	0.00366642	4.19952e-21	0.482334	115078		rs998584		TRUE	none
HDL_size	Average diameter for HDL particles	6	98583488	A	G	0.0255201	0.00375359	8.80035e-12	0.451393	115078		rs72934503		TRUE	none
HDL_size	Average diameter for HDL particles	6	127519234	C	A	-0.0281778	0.00368138	3.19963e-15	0.484316	115078		rs10457487		TRUE	none
HDL_size	Average diameter for HDL particles	6	161005388	G	A	-0.0441272	0.00595737	4.30031e-14	0.106388	115078		rs571848809		TRUE	none
HDL_size	Average diameter for HDL particles	7	1029585	T	C	-0.0352393	0.00377087	1.10002e-21	0.390949	115078		rs9769088		TRUE	none
HDL_size	Average diameter for HDL particles	7	28245895	G	A	-0.0352633	0.00640501	4.70002e-08	0.089891	115078		rs35067568		TRUE	none
HDL_size	Average diameter for HDL particles	7	73037366	G	A	0.0555076	0.0045583	5.50047e-36	0.203628	115078		rs55747707		TRUE	none
HDL_size	Average diameter for HDL particles	7	73123473	A	G	-0.0523582	0.00849561	1.2e-09	0.04931	115078		rs72555385		TRUE	none
HDL_size	Average diameter for HDL particles	7	94953895	G	A	-0.0296182	0.0036988	2.29985e-16	0.477478	115078		rs705379		TRUE	none
HDL_size	Average diameter for HDL particles	7	98005617	A	T	-0.0257234	0.00428113	4.09996e-09	0.756126	115078		rs6465679		TRUE	none
HDL_size	Average diameter for HDL particles	7	130468015	G	C	-0.0295718	0.00401375	1.39991e-13	0.324661	115078		rs61462211		TRUE	none
HDL_size	Average diameter for HDL particles	7	130585553	T	G	0.022527	0.00399405	2.1e-09	0.302062	115078		rs157935		TRUE	none
HDL_size	Average diameter for HDL particles	8	9173358	G	A	0.0262279	0.00369113	4.30031e-12	0.474255	115078		rs7012814		TRUE	none
HDL_size	Average diameter for HDL particles	8	19793581	C	T	-0.16163	0.0137919	9.3994e-33	0.018827	115078		rs190118115		TRUE	none
HDL_size	Average diameter for HDL particles	8	19820933	A	C	0.111364	0.00607968	9.3994e-79	0.10029	115078		rs145391587		TRUE	none
HDL_size	Average diameter for HDL particles	8	19823192	T	C	-0.111293	0.0112489	2.90001e-25	0.027457	115078		rs3289		TRUE	none
HDL_size	Average diameter for HDL particles	8	19934305	A	G	0.0293265	0.00485446	5.79963e-11	0.174154	115078		rs28550053		TRUE	none
HDL_size	Average diameter for HDL particles	8	116610180	T	C	0.0275187	0.00370612	1.59993e-13	0.561357	115078		rs2737205		TRUE	none
HDL_size	Average diameter for HDL particles	8	126506694	G	A	0.0338258	0.00379956	7.70016e-22	0.392383	115078		rs112875651		TRUE	none
HDL_size	Average diameter for HDL particles	8	144306970	G	A	0.0287759	0.00474063	4.39997e-10	0.1874	115078		rs72691637		TRUE	none
HDL_size	Average diameter for HDL particles	9	15304782	C	A	0.0480393	0.0052721	4.90004e-21	0.859547	115078		rs686030		TRUE	none
HDL_size	Average diameter for HDL particles	9	16726119	C	T	0.0237004	0.00419367	1.7e-09	0.742226	115078		rs10756792		TRUE	none
HDL_size	Average diameter for HDL particles	9	107589744	C	T	0.0365762	0.00503471	6.20012e-14	0.155371	115078		rs4149307		TRUE	none
HDL_size	Average diameter for HDL particles	9	107647019	C	T	0.0371698	0.00589345	5.80003e-10	0.108813	115078		rs11789603		TRUE	none
HDL_size	Average diameter for HDL particles	9	107661742	A	C	-0.0339149	0.0041576	2.60016e-17	0.265313	115078		rs2740488		TRUE	none
HDL_size	Average diameter for HDL particles	9	107709190	T	G	-0.0328373	0.00584347	2.19999e-08	0.110151	115078		rs62568217		TRUE	none
HDL_size	Average diameter for HDL particles	9	136155000	C	T	-0.0330916	0.00474655	5.10035e-13	0.183549	115078		rs635634		TRUE	none
HDL_size	Average diameter for HDL particles	9	139973820	C	T	0.0207184	0.00377834	1.2e-08	0.375085	115078		rs7037849		TRUE	none
HDL_size	Average diameter for HDL particles	10	46065451	G	A	0.0294122	0.00428937	7.39946e-12	0.242667	115078		rs61854123		TRUE	none
HDL_size	Average diameter for HDL particles	10	65191645	G	T	0.0196625	0.00365952	2e-08	0.504228	115078		rs7924036		TRUE	none
HDL_size	Average diameter for HDL particles	10	94839642	G	A	0.0259116	0.0036772	1.20005e-12	0.450086	115078		rs2068888		TRUE	none
HDL_size	Average diameter for HDL particles	10	113934384	G	C	-0.0347145	0.00409424	7.29962e-18	0.724349	115078		rs2803619		TRUE	none
HDL_size	Average diameter for HDL particles	10	113983758	C	T	-0.0306563	0.00524326	2.69998e-09	0.143326	115078		rs60847460		TRUE	none
HDL_size	Average diameter for HDL particles	10	115793237	A	G	0.0336169	0.0054765	5.60003e-09	0.127953	115078		rs56012176		TRUE	none
HDL_size	Average diameter for HDL particles	11	47324666	T	A	0.0316023	0.00390986	4.90004e-17	0.321811	115078		rs4752824		TRUE	none
HDL_size	Average diameter for HDL particles	11	47380340	G	T	0.0239014	0.00367371	8.49963e-11	0.545026	115078		rs3740688		TRUE	none
HDL_size	Average diameter for HDL particles	11	49033974	A	G	0.0338832	0.00580619	1.89998e-08	0.111192	115078		rs34933432		TRUE	none
HDL_size	Average diameter for HDL particles	11	61579463	A	G	-0.0730549	0.003849	4.00037e-87	0.341706	115078		rs174554		TRUE	none
HDL_size	Average diameter for HDL particles	11	61641717	T	G	0.0673825	0.0113869	3.2e-09	0.972839	115078		rs7115739		TRUE	none
HDL_size	Average diameter for HDL particles	11	64004723	G	C	-0.056197	0.00888732	2.80027e-11	0.045493	115078		rs56271783		TRUE	none
HDL_size	Average diameter for HDL particles	11	75531695	C	T	-0.0361609	0.00597093	2.80001e-09	0.105502	115078		rs10899133		TRUE	none
HDL_size	Average diameter for HDL particles	11	116648917	G	C	0.0828296	0.00539334	6.70039e-56	0.867255	115078		rs964184		TRUE	none
HDL_size	Average diameter for HDL particles	11	116653762	C	T	0.0644952	0.00805989	8.10028e-16	0.054301	115078		rs76836072		TRUE	none
HDL_size	Average diameter for HDL particles	11	116916060	G	C	-0.101466	0.0185236	2.5e-08	0.010654	115078		rs144018203		TRUE	none
HDL_size	Average diameter for HDL particles	11	117111368	C	T	0.152982	0.0163212	5.40008e-20	0.013098	115078		rs187929675		TRUE	none
HDL_size	Average diameter for HDL particles	11	118957388	A	T	-0.0230322	0.00385813	9.29994e-10	0.431973	115078		rs141949189		TRUE	none
HDL_size	Average diameter for HDL particles	11	126225876	C	G	-0.0729126	0.00710018	1e-24	0.071369	115078		rs112771035		TRUE	none
HDL_size	Average diameter for HDL particles	12	20470199	A	G	0.0257895	0.00462139	9.40005e-09	0.197431	115078		rs11045171		TRUE	none
HDL_size	Average diameter for HDL particles	12	20579083	A	C	0.0240102	0.00451629	2e-08	0.21029	115078		rs11045237		TRUE	none
HDL_size	Average diameter for HDL particles	12	26463174	G	A	0.0234746	0.00426217	4.49997e-08	0.756227	115078		rs11048457		TRUE	none
HDL_size	Average diameter for HDL particles	12	57848708	C	G	0.026507	0.00404383	2.39994e-11	0.710453	115078		rs3809113		TRUE	none
HDL_size	Average diameter for HDL particles	12	109871179	A	G	0.0254421	0.00365643	7.89951e-13	0.523289	115078		rs7308864		TRUE	none
HDL_size	Average diameter for HDL particles	12	121420263	A	G	-0.02547	0.00378825	7.19946e-12	0.612971	115078		rs7979478		TRUE	none
HDL_size	Average diameter for HDL particles	12	123188475	G	T	0.0292116	0.00449399	8.60003e-12	0.210461	115078		rs56959712		TRUE	none
HDL_size	Average diameter for HDL particles	12	124134802	C	T	-0.0437353	0.00638649	2.09991e-11	0.091712	115078		rs11572966		TRUE	none
HDL_size	Average diameter for HDL particles	12	124409502	G	A	0.0314633	0.00392405	2.09991e-16	0.319792	115078		rs7133378		TRUE	none
HDL_size	Average diameter for HDL particles	12	124620185	C	G	0.0259645	0.00382652	1.2e-10	0.366524	115078		rs10846606		TRUE	none
HDL_size	Average diameter for HDL particles	12	125077567	C	T	0.0216663	0.00382455	1.09999e-08	0.638475	115078		rs837500		TRUE	none
HDL_size	Average diameter for HDL particles	12	125265201	G	A	-0.041513	0.00397505	2.19989e-28	0.669512	115078		rs921919		TRUE	none
HDL_size	Average diameter for HDL particles	12	125299542	C	T	0.103246	0.0174257	2.59998e-10	0.011149	115078		rs5891		TRUE	none
HDL_size	Average diameter for HDL particles	12	125324798	C	A	-0.0619215	0.00562762	6.70039e-29	0.127214	115078		rs61941676		TRUE	none
HDL_size	Average diameter for HDL particles	12	125372916	C	T	0.051713	0.00560787	1.80011e-20	0.12312	115078		rs12832859		TRUE	none
HDL_size	Average diameter for HDL particles	15	41024094	G	A	0.0199247	0.0036837	2e-08	0.562026	115078		rs7180135		TRUE	none
HDL_size	Average diameter for HDL particles	15	43820717	C	T	-0.0621586	0.0114847	2.59998e-08	0.025882	115078		rs55707100		TRUE	none
HDL_size	Average diameter for HDL particles	15	58545668	C	T	0.0935581	0.011326	2.90001e-17	0.026756	115078		rs113629348		TRUE	none
HDL_size	Average diameter for HDL particles	15	58586129	C	T	-0.117798	0.00500419	5.79429e-131	0.158864	115078		rs1318175		TRUE	none
HDL_size	Average diameter for HDL particles	15	58604461	G	C	0.0562146	0.0070479	7.50067e-15	0.072597	115078		rs2043088		TRUE	none
HDL_size	Average diameter for HDL particles	15	58611016	T	C	0.153515	0.0209032	7.39946e-13	0.008831	115078		rs142187704		TRUE	none
HDL_size	Average diameter for HDL particles	15	58623444	G	C	-0.0595145	0.00867064	7.70016e-12	0.046786	115078		rs150801356		TRUE	none
HDL_size	Average diameter for HDL particles	15	58654491	T	C	-0.0924785	0.00572444	7.00003e-60	0.120039	115078		rs12912371		TRUE	none
HDL_size	Average diameter for HDL particles	15	58671559	C	T	-0.126623	0.00372206	1e-200	0.465748	115078		rs1601933		TRUE	none
HDL_size	Average diameter for HDL particles	15	58690209	C	T	0.110054	0.0120209	7.59976e-21	0.023785	115078		rs118136762		TRUE	none
HDL_size	Average diameter for HDL particles	15	58705515	T	C	-0.113044	0.0186436	1.29999e-10	0.011065	115078		rs150189353		TRUE	none
HDL_size	Average diameter for HDL particles	15	58705943	A	G	0.135119	0.0122104	6.20012e-30	0.023123	115078		rs72740858		TRUE	none
HDL_size	Average diameter for HDL particles	15	58718998	T	C	0.134607	0.00413802	1e-200	0.285419	115078		rs7170361		TRUE	none
HDL_size	Average diameter for HDL particles	15	58724383	A	G	0.131299	0.0209585	1.5e-10	0.008052	115078		rs11631342		TRUE	none
HDL_size	Average diameter for HDL particles	15	58804663	T	C	-0.0371316	0.00527402	4.90004e-12	0.140079	115078		rs12904012		TRUE	none
HDL_size	Average diameter for HDL particles	15	58837764	A	G	0.0447243	0.00668733	3.59998e-11	0.08284	115078		rs4775075		TRUE	none
HDL_size	Average diameter for HDL particles	15	58972699	A	G	-0.064562	0.00844401	1.69981e-14	0.04944	115078		rs80236739		TRUE	none
HDL_size	Average diameter for HDL particles	16	15130594	A	G	-0.0301953	0.00397034	5.70033e-15	0.302066	115078		rs6498540		TRUE	none
HDL_size	Average diameter for HDL particles	16	56677666	T	G	-0.0948215	0.0162535	3.40001e-09	0.014094	115078		rs192491645		TRUE	none
HDL_size	Average diameter for HDL particles	16	56695546	T	C	-0.0992811	0.013854	1.50003e-12	0.981922	115078		rs12447986		TRUE	none
HDL_size	Average diameter for HDL particles	16	56699967	C	T	-0.0496089	0.00743293	2.39994e-11	0.935735	115078		rs3859113		TRUE	none
HDL_size	Average diameter for HDL particles	16	56722274	C	A	0.0596444	0.00795998	1.99986e-14	0.058293	115078		rs142558755		TRUE	none
HDL_size	Average diameter for HDL particles	16	56722572	C	T	0.0657463	0.0109061	2e-09	0.029182	115078		rs13336936		TRUE	none
HDL_size	Average diameter for HDL particles	16	56834254	C	G	-0.0895685	0.0063454	1.10002e-47	0.09083	115078		rs79600951		TRUE	none
HDL_size	Average diameter for HDL particles	16	56905686	G	T	0.0628113	0.00799081	5.19996e-16	0.056985	115078		rs11646723		TRUE	none
HDL_size	Average diameter for HDL particles	16	56946502	T	C	-0.127763	0.023054	1.2e-09	0.007457	115078		rs117738782		TRUE	none
HDL_size	Average diameter for HDL particles	16	56985139	A	G	0.12457	0.0037261	1e-200	0.605872	115078		rs9989419		TRUE	none
HDL_size	Average diameter for HDL particles	16	56994894	G	A	0.0859411	0.00365193	6.69885e-127	0.508738	115078		rs4783961		TRUE	none
HDL_size	Average diameter for HDL particles	16	57009137	A	C	-0.0861249	0.0116255	3.19963e-13	0.037657	115078		rs545858676		TRUE	none
HDL_size	Average diameter for HDL particles	16	57019532	C	A	0.0202089	0.0037189	3.2e-08	0.598659	115078		rs289745		TRUE	none
HDL_size	Average diameter for HDL particles	16	57022748	T	C	-0.061715	0.0070892	3.50026e-19	0.926299	115078		rs172337		TRUE	none
HDL_size	Average diameter for HDL particles	16	57032461	T	G	0.0441591	0.00463546	3.90032e-24	0.20145	115078		rs7198642		TRUE	none
HDL_size	Average diameter for HDL particles	16	57071114	A	G	0.0987917	0.0143014	2.09991e-12	0.983442	115078		rs1672867		TRUE	none
HDL_size	Average diameter for HDL particles	16	57096098	C	T	-0.0647788	0.00887215	7.29962e-13	0.044061	115078		rs79546662		TRUE	none
HDL_size	Average diameter for HDL particles	16	57262059	C	A	-0.0620945	0.00937668	7.00003e-12	0.043649	115078		rs117154602		TRUE	none
HDL_size	Average diameter for HDL particles	16	66971780	C	T	-0.0553423	0.00922275	6.49995e-10	0.042323	115078		rs28382814		TRUE	none
HDL_size	Average diameter for HDL particles	16	67976320	A	T	-0.0733172	0.0101078	6.09958e-14	0.033916	115078		rs4986970		TRUE	none
HDL_size	Average diameter for HDL particles	16	81534790	T	C	0.0327997	0.00397188	2.29985e-17	0.69893	115078		rs2925979		TRUE	none
HDL_size	Average diameter for HDL particles	16	88032189	C	T	0.0223309	0.00390603	1.09999e-08	0.350764	115078		rs141920044		TRUE	none
HDL_size	Average diameter for HDL particles	17	7080316	C	T	0.0358449	0.00465629	9.09913e-16	0.191001	115078		rs55714927		TRUE	none
HDL_size	Average diameter for HDL particles	17	17682484	G	A	0.032541	0.00566361	2.30001e-09	0.880994	115078		rs1006656		TRUE	none
HDL_size	Average diameter for HDL particles	17	37813856	G	C	0.0263222	0.00388472	1.59993e-12	0.666391	115078		rs11869286		TRUE	none
HDL_size	Average diameter for HDL particles	17	41926126	C	T	-0.118225	0.0104848	1.39991e-31	0.031483	115078		rs72836561		TRUE	none
HDL_size	Average diameter for HDL particles	17	44368212	C	A	-0.0271746	0.00488416	1.29999e-08	0.19209	115078		rs2957297		TRUE	none
HDL_size	Average diameter for HDL particles	18	47068878	G	T	0.0648243	0.010546	8.10009e-10	0.032174	115078		rs60166479		TRUE	none
HDL_size	Average diameter for HDL particles	18	47109955	A	G	0.181715	0.0159965	7.89951e-31	0.013239	115078		rs77960347		TRUE	none
HDL_size	Average diameter for HDL particles	18	47179516	G	A	0.0593387	0.00512853	1.10002e-31	0.849327	115078		rs1943973		TRUE	none
HDL_size	Average diameter for HDL particles	18	47212159	G	A	0.0245782	0.00368915	9.79941e-12	0.496909	115078		rs66781087		TRUE	none
HDL_size	Average diameter for HDL particles	19	8429323	G	A	0.156937	0.0131378	1.10002e-32	0.019852	115078		rs116843064		TRUE	none
HDL_size	Average diameter for HDL particles	19	11350488	C	T	-0.071249	0.00993788	5.30029e-14	0.035185	115078		rs2278426		TRUE	none
HDL_size	Average diameter for HDL particles	19	19379549	C	T	0.0444117	0.00698361	2.39999e-09	0.074402	115078		rs58542926		TRUE	none
HDL_size	Average diameter for HDL particles	19	36038390	A	G	0.0220216	0.00379282	9.29994e-09	0.631446	115078		rs7599		TRUE	none
HDL_size	Average diameter for HDL particles	19	45411941	T	C	-0.0412429	0.00507165	1.69981e-16	0.154825	115078		rs429358		TRUE	none
HDL_size	Average diameter for HDL particles	19	45487178	C	T	-0.0387965	0.00383699	2.80027e-25	0.644329	115078		rs204474		TRUE	none
HDL_size	Average diameter for HDL particles	20	39165692	G	A	-0.0558062	0.010453	2.39999e-08	0.032486	115078		rs117113213		TRUE	none
HDL_size	Average diameter for HDL particles	20	43042364	C	T	-0.0714986	0.010686	5.10035e-11	0.030197	115078		rs1800961		TRUE	none
HDL_size	Average diameter for HDL particles	20	43972682	G	C	0.0321088	0.0055386	9.59997e-09	0.127321	115078		rs2251358		TRUE	none
HDL_size	Average diameter for HDL particles	20	44051918	G	A	0.0322311	0.00436517	1.9002e-13	0.753766	115078		rs3091492		TRUE	none
HDL_size	Average diameter for HDL particles	20	44113286	C	G	-0.0636088	0.008729	3.50026e-13	0.046942	115078		rs76070947		TRUE	none
HDL_size	Average diameter for HDL particles	20	44373183	C	A	0.0806891	0.00960661	3.50026e-18	0.03714	115078		rs34995976		TRUE	none
HDL_size	Average diameter for HDL particles	20	44492024	G	A	-0.1058	0.0162643	4.10015e-11	0.012805	115078		rs73911123		TRUE	none
HDL_size	Average diameter for HDL particles	20	44533369	C	A	0.0587069	0.00770101	7.29962e-15	0.062024	115078		rs11086986		TRUE	none
HDL_size	Average diameter for HDL particles	20	44534651	G	A	-0.175327	0.0044561	1e-200	0.214776	115078		rs6065904		TRUE	none
HDL_size	Average diameter for HDL particles	20	44547062	A	G	0.108275	0.0156367	8.69961e-13	0.023078	115078		rs536145489		TRUE	none
HDL_size	Average diameter for HDL particles	20	44698616	C	T	-0.0631998	0.00461271	5.19996e-45	0.196342	115078		rs6074009		TRUE	none
HDL_size	Average diameter for HDL particles	20	44716532	C	T	0.0525839	0.00856891	1.29999e-09	0.047872	115078		rs77202366		TRUE	none
HDL_size	Average diameter for HDL particles	20	44733110	A	G	0.0604484	0.00914333	6.00067e-12	0.042905	115078		rs111953743		TRUE	none
HDL_size	Average diameter for HDL particles	20	44778778	T	C	-0.050062	0.00605984	2.49977e-16	0.103614	115078		rs13041203		TRUE	none
HDL_size	Average diameter for HDL particles	20	46340596	T	C	0.0322928	0.00452845	4.30031e-13	0.794244	115078		rs4239651		TRUE	none
His	Histidine	1	169182068	T	C	-0.0247919	0.0042169	4.09996e-09	0.410996	115078		rs12140995		TRUE	none
His	Histidine	2	27741237	T	C	0.0341811	0.00425796	9.8992e-16	0.615114	115078		rs780094		TRUE	GCKR
His	Histidine	2	211540507	C	A	-0.0698194	0.00446464	4.00037e-55	0.314892	115078		rs1047891		TRUE	none
His	Histidine	3	148929951	T	A	-0.0542649	0.00547107	3.50026e-23	0.176425	115078		rs34004251		TRUE	none
His	Histidine	6	134872112	A	T	-0.0783479	0.0128354	1e-09	0.027531	115078		rs117591301		TRUE	none
[truncated: 14,052 more rows]
