# Supplementary material for: Large-scale metabolomic profiling and incident non-alcoholic fatty liver disease
Source: iScience. 2023 Jun 14;26(7):107127. doi: 10.1016/j.isci.2023.107127 (PMC10339047; doi:10.1016/j.isci.2023.107127)
Supplement: Table S4. Instrument strength (F-statistics) and heterogeneity statistics (Cochran’s Q) for univariable MR, related to STAR methods [file mmc5.xlsx]

## Sheet: Sheet1
exposure	exposure_long	outcome	outcome_long	id.exposure	id.outcome	method	Q	Q_df	Q_pval	fstat	rsq
Acetate	Acetate	Fat_Liver	Liver Fat	met-d-Acetate	Fat_Liver	MR Egger	7.66357	10	0.661661	56.5486	0.00586282
Acetate	Acetate	Fat_Liver	Liver Fat	met-d-Acetate	Fat_Liver	Inverse variance weighted	8.83165	11	0.637428	56.5486	0.00586282
Acetate	Acetate	NAFLD	Non-alcoholic fatty liver disease	met-d-Acetate	NAFLD	MR Egger	50.5657	12	1.11107e-06	54.1841	0.00654953
Acetate	Acetate	NAFLD	Non-alcoholic fatty liver disease	met-d-Acetate	NAFLD	Inverse variance weighted	55.383	13	3.46107e-07	54.1841	0.00654953
Acetoacetate	Acetoacetate	Fat_Liver	Liver Fat	met-d-Acetoacetate	Fat_Liver	MR Egger	14.3966	4	0.00613118	73.5405	0.00381988
Acetoacetate	Acetoacetate	Fat_Liver	Liver Fat	met-d-Acetoacetate	Fat_Liver	Inverse variance weighted	15.2119	5	0.00949419	73.5405	0.00381988
Acetoacetate	Acetoacetate	NAFLD	Non-alcoholic fatty liver disease	met-d-Acetoacetate	NAFLD	MR Egger	10.6201	5	0.0594539	68.0277	0.00412124
Acetoacetate	Acetoacetate	NAFLD	Non-alcoholic fatty liver disease	met-d-Acetoacetate	NAFLD	Inverse variance weighted	13.2915	6	0.0386338	68.0277	0.00412124
Acetone	Acetone	Fat_Liver	Liver Fat	met-d-Acetone	Fat_Liver	MR Egger	14.6961	10	0.143539	61.3075	0.00635307
Acetone	Acetone	Fat_Liver	Liver Fat	met-d-Acetone	Fat_Liver	Inverse variance weighted	14.804	11	0.191647	61.3075	0.00635307
Acetone	Acetone	NAFLD	Non-alcoholic fatty liver disease	met-d-Acetone	NAFLD	MR Egger	47.2343	11	1.95397e-06	59.6021	0.00668883
Acetone	Acetone	NAFLD	Non-alcoholic fatty liver disease	met-d-Acetone	NAFLD	Inverse variance weighted	53.3873	12	3.51456e-07	59.6021	0.00668883
Ala	Alanine	Fat_Liver	Liver Fat	met-d-Ala	Fat_Liver	MR Egger	62.8954	36	0.00363653	73.793	0.0237955
Ala	Alanine	Fat_Liver	Liver Fat	met-d-Ala	Fat_Liver	Inverse variance weighted	64.9884	37	0.0030079	73.793	0.0237955
Ala	Alanine	NAFLD	Non-alcoholic fatty liver disease	met-d-Ala	NAFLD	MR Egger	52.7231	34	0.0212258	74.3036	0.0227236
Ala	Alanine	NAFLD	Non-alcoholic fatty liver disease	met-d-Ala	NAFLD	Inverse variance weighted	53.7374	35	0.0223087	74.3036	0.0227236
Albumin	Albumin	Fat_Liver	Liver Fat	met-d-Albumin	Fat_Liver	MR Egger	115.541	37	5.21367e-10	80.8366	0.0266741
Albumin	Albumin	Fat_Liver	Liver Fat	met-d-Albumin	Fat_Liver	Inverse variance weighted	116.081	38	7.77726e-10	80.8366	0.0266741
Albumin	Albumin	NAFLD	Non-alcoholic fatty liver disease	met-d-Albumin	NAFLD	MR Egger	51.1488	33	0.022796	85.7831	0.0254346
Albumin	Albumin	NAFLD	Non-alcoholic fatty liver disease	met-d-Albumin	NAFLD	Inverse variance weighted	54.801	34	0.0133627	85.7831	0.0254346
ApoA1	Apolipoprotein A1	Fat_Liver	Liver Fat	met-d-ApoA1	Fat_Liver	MR Egger	244.091	106	6.693e-13	116.1	0.0983372
ApoA1	Apolipoprotein A1	Fat_Liver	Liver Fat	met-d-ApoA1	Fat_Liver	Inverse variance weighted	244.152	107	1.00704e-12	116.1	0.0983372
ApoA1	Apolipoprotein A1	NAFLD	Non-alcoholic fatty liver disease	met-d-ApoA1	NAFLD	MR Egger	188.087	101	3.30629e-07	121.184	0.0979313
ApoA1	Apolipoprotein A1	NAFLD	Non-alcoholic fatty liver disease	met-d-ApoA1	NAFLD	Inverse variance weighted	191.631	102	1.93892e-07	121.184	0.0979313
ApoB	Apolipoprotein B	Fat_Liver	Liver Fat	met-d-ApoB	Fat_Liver	MR Egger	295.58	76	1.19586e-27	138.718	0.0859965
ApoB	Apolipoprotein B	Fat_Liver	Liver Fat	met-d-ApoB	Fat_Liver	Inverse variance weighted	319.081	77	3.22292e-31	138.718	0.0859965
ApoB	Apolipoprotein B	NAFLD	Non-alcoholic fatty liver disease	met-d-ApoB	NAFLD	MR Egger	252.798	66	1.16536e-23	143.887	0.0784044
ApoB	Apolipoprotein B	NAFLD	Non-alcoholic fatty liver disease	met-d-ApoB	NAFLD	Inverse variance weighted	267.386	67	9.50961e-26	143.887	0.0784044
Cholines	Total cholines	Fat_Liver	Liver Fat	met-d-Cholines	Fat_Liver	MR Egger	238.845	83	5.22229e-17	118.443	0.0805028
Cholines	Total cholines	Fat_Liver	Liver Fat	met-d-Cholines	Fat_Liver	Inverse variance weighted	239.02	84	8.43943e-17	118.443	0.0805028
Cholines	Total cholines	NAFLD	Non-alcoholic fatty liver disease	met-d-Cholines	NAFLD	MR Egger	223.87	77	2.95565e-16	121.538	0.0770586
Cholines	Total cholines	NAFLD	Non-alcoholic fatty liver disease	met-d-Cholines	NAFLD	Inverse variance weighted	230.293	78	5.92589e-17	121.538	0.0770586
Citrate	Citrate	Fat_Liver	Liver Fat	met-d-Citrate	Fat_Liver	MR Egger	135.555	43	1.62156e-11	126.72	0.0472311
Citrate	Citrate	Fat_Liver	Liver Fat	met-d-Citrate	Fat_Liver	Inverse variance weighted	135.569	44	2.91118e-11	126.72	0.0472311
Citrate	Citrate	NAFLD	Non-alcoholic fatty liver disease	met-d-Citrate	NAFLD	MR Egger	89.1975	39	8.37354e-06	133.392	0.0453845
Citrate	Citrate	NAFLD	Non-alcoholic fatty liver disease	met-d-Citrate	NAFLD	Inverse variance weighted	90.8975	40	7.84096e-06	133.392	0.0453845
Clinical_LDL_C	Clinical LDL cholesterol	Fat_Liver	Liver Fat	met-d-Clinical_LDL_C	Fat_Liver	MR Egger	204.91	63	6.44202e-17	152.426	0.0793125
Clinical_LDL_C	Clinical LDL cholesterol	Fat_Liver	Liver Fat	met-d-Clinical_LDL_C	Fat_Liver	Inverse variance weighted	217.337	64	1.42475e-18	152.426	0.0793125
Clinical_LDL_C	Clinical LDL cholesterol	NAFLD	Non-alcoholic fatty liver disease	met-d-Clinical_LDL_C	NAFLD	MR Egger	218.473	58	1.88903e-20	156.817	0.0756193
Clinical_LDL_C	Clinical LDL cholesterol	NAFLD	Non-alcoholic fatty liver disease	met-d-Clinical_LDL_C	NAFLD	Inverse variance weighted	226.218	59	2.05558e-21	156.817	0.0756193
Creatinine	Creatinine	Fat_Liver	Liver Fat	met-d-Creatinine	Fat_Liver	MR Egger	114.504	75	0.00225678	56.6868	0.0365676
Creatinine	Creatinine	Fat_Liver	Liver Fat	met-d-Creatinine	Fat_Liver	Inverse variance weighted	117.558	76	0.00158137	56.6868	0.0365676
Creatinine	Creatinine	NAFLD	Non-alcoholic fatty liver disease	met-d-Creatinine	NAFLD	MR Egger	112.203	72	0.00170843	56.8546	0.0352926
Creatinine	Creatinine	NAFLD	Non-alcoholic fatty liver disease	met-d-Creatinine	NAFLD	Inverse variance weighted	112.56	73	0.00203646	56.8546	0.0352926
DHA	Docosahexaenoic acid	Fat_Liver	Liver Fat	met-d-DHA	Fat_Liver	MR Egger	184.88	65	1.94954e-13	164.054	0.0872338
DHA	Docosahexaenoic acid	Fat_Liver	Liver Fat	met-d-DHA	Fat_Liver	Inverse variance weighted	185.123	66	3.07154e-13	164.054	0.0872338
DHA	Docosahexaenoic acid	NAFLD	Non-alcoholic fatty liver disease	met-d-DHA	NAFLD	MR Egger	177.559	54	4.38391e-15	188.291	0.0839744
DHA	Docosahexaenoic acid	NAFLD	Non-alcoholic fatty liver disease	met-d-DHA	NAFLD	Inverse variance weighted	180.656	55	2.6867e-15	188.291	0.0839744
Fat_Liver	Liver Fat	Acetate	Acetate	Fat_Liver	met-d-Acetate	MR Egger	44.7507	11	5.36713e-06	135.085	0.0441874
Fat_Liver	Liver Fat	Acetate	Acetate	Fat_Liver	met-d-Acetate	Inverse variance weighted	89.3401	12	6.62508e-14	135.085	0.0441874
Fat_Liver	Liver Fat	Acetoacetate	Acetoacetate	Fat_Liver	met-d-Acetoacetate	MR Egger	60.1455	11	8.71276e-09	135.085	0.0441874
Fat_Liver	Liver Fat	Acetoacetate	Acetoacetate	Fat_Liver	met-d-Acetoacetate	Inverse variance weighted	61.2577	12	1.33016e-08	135.085	0.0441874
Fat_Liver	Liver Fat	Acetone	Acetone	Fat_Liver	met-d-Acetone	MR Egger	43.1673	11	1.01564e-05	135.085	0.0441874
Fat_Liver	Liver Fat	Acetone	Acetone	Fat_Liver	met-d-Acetone	Inverse variance weighted	69.821	12	3.45974e-10	135.085	0.0441874
Fat_Liver	Liver Fat	Ala	Alanine	Fat_Liver	met-d-Ala	MR Egger	75.0369	11	1.33354e-11	135.085	0.0441874
Fat_Liver	Liver Fat	Ala	Alanine	Fat_Liver	met-d-Ala	Inverse variance weighted	115.314	12	5.293e-19	135.085	0.0441874
Fat_Liver	Liver Fat	Albumin	Albumin	Fat_Liver	met-d-Albumin	MR Egger	51.3941	11	3.50943e-07	135.085	0.0441874
Fat_Liver	Liver Fat	Albumin	Albumin	Fat_Liver	met-d-Albumin	Inverse variance weighted	63.3065	12	5.59669e-09	135.085	0.0441874
Fat_Liver	Liver Fat	ApoA1	Apolipoprotein A1	Fat_Liver	met-d-ApoA1	MR Egger	220.798	11	3.52167e-41	135.085	0.0441874
Fat_Liver	Liver Fat	ApoA1	Apolipoprotein A1	Fat_Liver	met-d-ApoA1	Inverse variance weighted	366.404	12	4.82784e-71	135.085	0.0441874
Fat_Liver	Liver Fat	ApoB	Apolipoprotein B	Fat_Liver	met-d-ApoB	MR Egger	150.933	9	5.65115e-28	142.408	0.0396034
Fat_Liver	Liver Fat	ApoB	Apolipoprotein B	Fat_Liver	met-d-ApoB	Inverse variance weighted	256.171	10	2.73253e-49	142.408	0.0396034
Fat_Liver	Liver Fat	Cholines	Total cholines	Fat_Liver	met-d-Cholines	MR Egger	172.227	9	2.1195e-32	152.315	0.042242
Fat_Liver	Liver Fat	Cholines	Total cholines	Fat_Liver	met-d-Cholines	Inverse variance weighted	306.825	10	5.60339e-60	152.315	0.042242
Fat_Liver	Liver Fat	Citrate	Citrate	Fat_Liver	met-d-Citrate	MR Egger	115.813	11	1.25735e-19	135.085	0.0441874
Fat_Liver	Liver Fat	Citrate	Citrate	Fat_Liver	met-d-Citrate	Inverse variance weighted	147.816	12	1.57154e-25	135.085	0.0441874
Fat_Liver	Liver Fat	Clinical_LDL_C	Clinical LDL cholesterol	Fat_Liver	met-d-Clinical_LDL_C	MR Egger	154.723	10	3.97106e-28	134.328	0.0407066
Fat_Liver	Liver Fat	Clinical_LDL_C	Clinical LDL cholesterol	Fat_Liver	met-d-Clinical_LDL_C	Inverse variance weighted	349.4	11	3.24685e-68	134.328	0.0407066
Fat_Liver	Liver Fat	Creatinine	Creatinine	Fat_Liver	met-d-Creatinine	MR Egger	20.0299	11	0.0449321	135.085	0.0441874
Fat_Liver	Liver Fat	Creatinine	Creatinine	Fat_Liver	met-d-Creatinine	Inverse variance weighted	20.0321	12	0.0664821	135.085	0.0441874
Fat_Liver	Liver Fat	DHA	Docosahexaenoic acid	Fat_Liver	met-d-DHA	MR Egger	299.413	10	2.06844e-58	142.527	0.0430842
Fat_Liver	Liver Fat	DHA	Docosahexaenoic acid	Fat_Liver	met-d-DHA	Inverse variance weighted	398.191	11	1.48155e-78	142.527	0.0430842
Fat_Liver	Liver Fat	Gln	Glutamine	Fat_Liver	met-d-Gln	MR Egger	68.4077	10	8.99061e-11	143.43	0.0433453
Fat_Liver	Liver Fat	Gln	Glutamine	Fat_Liver	met-d-Gln	Inverse variance weighted	85.0945	11	1.51462e-13	143.43	0.0433453
Fat_Liver	Liver Fat	Glucose	Glucose	Fat_Liver	met-d-Glucose	MR Egger	28.4428	11	0.00276803	135.085	0.0441874
Fat_Liver	Liver Fat	Glucose	Glucose	Fat_Liver	met-d-Glucose	Inverse variance weighted	28.6414	12	0.00445252	135.085	0.0441874
Fat_Liver	Liver Fat	Gly	Glycine	Fat_Liver	met-d-Gly	MR Egger	72.8947	10	1.22045e-11	142.527	0.0430842
Fat_Liver	Liver Fat	Gly	Glycine	Fat_Liver	met-d-Gly	Inverse variance weighted	82.3705	11	5.12673e-13	142.527	0.0430842
Fat_Liver	Liver Fat	GlycA	Glycoprotein acetyls	Fat_Liver	met-d-GlycA	MR Egger	9.25839	9	0.413772	152.315	0.042242
Fat_Liver	Liver Fat	GlycA	Glycoprotein acetyls	Fat_Liver	met-d-GlycA	Inverse variance weighted	9.45476	10	0.489556	152.315	0.042242
Fat_Liver	Liver Fat	HDL_C	HDL cholesterol	Fat_Liver	met-d-HDL_C	MR Egger	224.9	11	4.91633e-42	135.085	0.0441874
Fat_Liver	Liver Fat	HDL_C	HDL cholesterol	Fat_Liver	met-d-HDL_C	Inverse variance weighted	250.584	12	1.03347e-46	135.085	0.0441874
Fat_Liver	Liver Fat	HDL_CE	Cholesteryl esters in HDL	Fat_Liver	met-d-HDL_CE	MR Egger	260.074	11	2.16418e-49	135.085	0.0441874
Fat_Liver	Liver Fat	HDL_CE	Cholesteryl esters in HDL	Fat_Liver	met-d-HDL_CE	Inverse variance weighted	276.17	12	4.65499e-52	135.085	0.0441874
Fat_Liver	Liver Fat	HDL_FC	Free cholesterol in HDL	Fat_Liver	met-d-HDL_FC	MR Egger	143.713	11	2.85757e-25	135.085	0.0441874
Fat_Liver	Liver Fat	HDL_FC	Free cholesterol in HDL	Fat_Liver	met-d-HDL_FC	Inverse variance weighted	213.299	12	5.80625e-39	135.085	0.0441874
Fat_Liver	Liver Fat	HDL_L	Total lipids in HDL	Fat_Liver	met-d-HDL_L	MR Egger	220.336	11	4.39448e-41	135.085	0.0441874
Fat_Liver	Liver Fat	HDL_L	Total lipids in HDL	Fat_Liver	met-d-HDL_L	Inverse variance weighted	319.338	12	4.04926e-61	135.085	0.0441874
Fat_Liver	Liver Fat	HDL_P	Concentration of HDL particles	Fat_Liver	met-d-HDL_P	MR Egger	149.999	11	1.49086e-26	135.085	0.0441874
Fat_Liver	Liver Fat	HDL_P	Concentration of HDL particles	Fat_Liver	met-d-HDL_P	Inverse variance weighted	344.223	12	2.31978e-66	135.085	0.0441874
Fat_Liver	Liver Fat	HDL_PL	Phospholipids in HDL	Fat_Liver	met-d-HDL_PL	MR Egger	271.635	11	8.11312e-52	135.085	0.0441874
Fat_Liver	Liver Fat	HDL_PL	Phospholipids in HDL	Fat_Liver	met-d-HDL_PL	Inverse variance weighted	406.847	12	1.34238e-79	135.085	0.0441874
Fat_Liver	Liver Fat	HDL_TG	Triglycerides in HDL	Fat_Liver	met-d-HDL_TG	MR Egger	102.549	9	4.79665e-18	152.315	0.042242
Fat_Liver	Liver Fat	HDL_TG	Triglycerides in HDL	Fat_Liver	met-d-HDL_TG	Inverse variance weighted	132.626	10	1.35982e-23	152.315	0.042242
Fat_Liver	Liver Fat	HDL_size	Average diameter for HDL particles	Fat_Liver	met-d-HDL_size	MR Egger	277.526	11	4.69353e-53	135.085	0.0441874
Fat_Liver	Liver Fat	HDL_size	Average diameter for HDL particles	Fat_Liver	met-d-HDL_size	Inverse variance weighted	286.919	12	2.60613e-54	135.085	0.0441874
Fat_Liver	Liver Fat	His	Histidine	Fat_Liver	met-d-His	MR Egger	80.6953	11	1.08264e-12	135.085	0.0441874
Fat_Liver	Liver Fat	His	Histidine	Fat_Liver	met-d-His	Inverse variance weighted	80.7462	12	2.9734e-12	135.085	0.0441874
Fat_Liver	Liver Fat	IDL_C	Cholesterol in IDL	Fat_Liver	met-d-IDL_C	MR Egger	166.234	10	1.66896e-30	134.328	0.0407066
Fat_Liver	Liver Fat	IDL_C	Cholesterol in IDL	Fat_Liver	met-d-IDL_C	Inverse variance weighted	358.445	11	3.9538e-70	134.328	0.0407066
Fat_Liver	Liver Fat	IDL_CE	Cholesteryl esters in IDL	Fat_Liver	met-d-IDL_CE	MR Egger	170.868	10	1.83353e-31	134.328	0.0407066
Fat_Liver	Liver Fat	IDL_CE	Cholesteryl esters in IDL	Fat_Liver	met-d-IDL_CE	Inverse variance weighted	375.804	11	8.30618e-74	134.328	0.0407066
Fat_Liver	Liver Fat	IDL_FC	Free cholesterol in IDL	Fat_Liver	met-d-IDL_FC	MR Egger	147.941	10	9.88008e-27	134.328	0.0407066
Fat_Liver	Liver Fat	IDL_FC	Free cholesterol in IDL	Fat_Liver	met-d-IDL_FC	Inverse variance weighted	297.754	11	2.60388e-57	134.328	0.0407066
Fat_Liver	Liver Fat	IDL_L	Total lipids in IDL	Fat_Liver	met-d-IDL_L	MR Egger	139.613	9	1.24028e-25	142.408	0.0396034
Fat_Liver	Liver Fat	IDL_L	Total lipids in IDL	Fat_Liver	met-d-IDL_L	Inverse variance weighted	273.242	10	6.93439e-53	142.408	0.0396034
Fat_Liver	Liver Fat	IDL_P	Concentration of IDL particles	Fat_Liver	met-d-IDL_P	MR Egger	119.174	9	1.9717e-21	142.408	0.0396034
Fat_Liver	Liver Fat	IDL_P	Concentration of IDL particles	Fat_Liver	met-d-IDL_P	Inverse variance weighted	225.215	10	8.64377e-43	142.408	0.0396034
Fat_Liver	Liver Fat	IDL_PL	Phospholipids in IDL	Fat_Liver	met-d-IDL_PL	MR Egger	145.45	9	7.71521e-27	142.408	0.0396034
Fat_Liver	Liver Fat	IDL_PL	Phospholipids in IDL	Fat_Liver	met-d-IDL_PL	Inverse variance weighted	255.915	10	3.09309e-49	142.408	0.0396034
Fat_Liver	Liver Fat	IDL_TG	Triglycerides in IDL	Fat_Liver	met-d-IDL_TG	MR Egger	257.766	9	2.28428e-50	152.315	0.042242
Fat_Liver	Liver Fat	IDL_TG	Triglycerides in IDL	Fat_Liver	met-d-IDL_TG	Inverse variance weighted	264.788	10	4.19298e-51	152.315	0.042242
Fat_Liver	Liver Fat	Ile	Isoleucine	Fat_Liver	met-d-Ile	MR Egger	53.4839	11	1.46585e-07	135.085	0.0441874
Fat_Liver	Liver Fat	Ile	Isoleucine	Fat_Liver	met-d-Ile	Inverse variance weighted	69.1738	12	4.5707e-10	135.085	0.0441874
Fat_Liver	Liver Fat	LA	Linoleic acid	Fat_Liver	met-d-LA	MR Egger	473.711	10	1.81972e-95	142.527	0.0430842
Fat_Liver	Liver Fat	LA	Linoleic acid	Fat_Liver	met-d-LA	Inverse variance weighted	540.361	11	7.81688e-109	142.527	0.0430842
Fat_Liver	Liver Fat	LDL_C	LDL cholesterol	Fat_Liver	met-d-LDL_C	MR Egger	115.761	9	9.83121e-21	142.408	0.0396034
Fat_Liver	Liver Fat	LDL_C	LDL cholesterol	Fat_Liver	met-d-LDL_C	Inverse variance weighted	232.202	10	2.96569e-44	142.408	0.0396034
Fat_Liver	Liver Fat	LDL_CE	Cholesteryl esters in LDL	Fat_Liver	met-d-LDL_CE	MR Egger	135.744	9	7.79035e-25	142.408	0.0396034
Fat_Liver	Liver Fat	LDL_CE	Cholesteryl esters in LDL	Fat_Liver	met-d-LDL_CE	Inverse variance weighted	264.293	10	5.32995e-51	142.408	0.0396034
Fat_Liver	Liver Fat	LDL_FC	Free cholesterol in LDL	Fat_Liver	met-d-LDL_FC	MR Egger	114.75	10	5.85794e-20	134.328	0.0407066
Fat_Liver	Liver Fat	LDL_FC	Free cholesterol in LDL	Fat_Liver	met-d-LDL_FC	Inverse variance weighted	250.379	11	2.32754e-47	134.328	0.0407066
Fat_Liver	Liver Fat	LDL_L	Total lipids in LDL	Fat_Liver	met-d-LDL_L	MR Egger	124.038	9	1.98866e-22	142.408	0.0396034
Fat_Liver	Liver Fat	LDL_L	Total lipids in LDL	Fat_Liver	met-d-LDL_L	Inverse variance weighted	245.723	10	4.30147e-47	142.408	0.0396034
Fat_Liver	Liver Fat	LDL_P	Concentration of LDL particles	Fat_Liver	met-d-LDL_P	MR Egger	153.429	9	1.7172e-28	142.408	0.0396034
Fat_Liver	Liver Fat	LDL_P	Concentration of LDL particles	Fat_Liver	met-d-LDL_P	Inverse variance weighted	245.954	10	3.84718e-47	142.408	0.0396034
Fat_Liver	Liver Fat	LDL_PL	Phospholipids in LDL	Fat_Liver	met-d-LDL_PL	MR Egger	108.199	9	3.41963e-19	142.408	0.0396034
Fat_Liver	Liver Fat	LDL_PL	Phospholipids in LDL	Fat_Liver	met-d-LDL_PL	Inverse variance weighted	220.69	10	7.66333e-42	142.408	0.0396034
Fat_Liver	Liver Fat	LDL_TG	Triglycerides in LDL	Fat_Liver	met-d-LDL_TG	MR Egger	319.587	9	1.81516e-63	152.315	0.042242
Fat_Liver	Liver Fat	LDL_TG	Triglycerides in LDL	Fat_Liver	met-d-LDL_TG	Inverse variance weighted	322.678	10	2.47097e-63	152.315	0.042242
Fat_Liver	Liver Fat	LDL_size	Average diameter for LDL particles	Fat_Liver	met-d-LDL_size	MR Egger	315.279	11	5.26134e-61	135.085	0.0441874
Fat_Liver	Liver Fat	LDL_size	Average diameter for LDL particles	Fat_Liver	met-d-LDL_size	Inverse variance weighted	339.545	12	2.24815e-65	135.085	0.0441874
Fat_Liver	Liver Fat	L_HDL_C	Cholesterol in large HDL	Fat_Liver	met-d-L_HDL_C	MR Egger	302.502	11	2.60249e-58	135.085	0.0441874
Fat_Liver	Liver Fat	L_HDL_C	Cholesterol in large HDL	Fat_Liver	met-d-L_HDL_C	Inverse variance weighted	312.523	12	1.09776e-59	135.085	0.0441874
Fat_Liver	Liver Fat	L_HDL_CE	Cholesteryl esters in large HDL	Fat_Liver	met-d-L_HDL_CE	MR Egger	173.146	10	6.18692e-32	142.527	0.0430842
Fat_Liver	Liver Fat	L_HDL_CE	Cholesteryl esters in large HDL	Fat_Liver	met-d-L_HDL_CE	Inverse variance weighted	173.676	11	2.06512e-31	142.527	0.0430842
Fat_Liver	Liver Fat	L_HDL_FC	Free cholesterol in large HDL	Fat_Liver	met-d-L_HDL_FC	MR Egger	250.859	11	1.84679e-47	135.085	0.0441874
Fat_Liver	Liver Fat	L_HDL_FC	Free cholesterol in large HDL	Fat_Liver	met-d-L_HDL_FC	Inverse variance weighted	251.252	12	7.49889e-47	135.085	0.0441874
Fat_Liver	Liver Fat	L_HDL_L	Total lipids in large HDL	Fat_Liver	met-d-L_HDL_L	MR Egger	257.532	11	7.38248e-49	135.085	0.0441874
Fat_Liver	Liver Fat	L_HDL_L	Total lipids in large HDL	Fat_Liver	met-d-L_HDL_L	Inverse variance weighted	257.641	12	3.4815e-48	135.085	0.0441874
Fat_Liver	Liver Fat	L_HDL_P	Concentration of large HDL particles	Fat_Liver	met-d-L_HDL_P	MR Egger	236.199	11	2.1529e-44	135.085	0.0441874
Fat_Liver	Liver Fat	L_HDL_P	Concentration of large HDL particles	Fat_Liver	met-d-L_HDL_P	Inverse variance weighted	236.51	12	8.8312e-44	135.085	0.0441874
Fat_Liver	Liver Fat	L_HDL_PL	Phospholipids in large HDL	Fat_Liver	met-d-L_HDL_PL	MR Egger	264.09	11	3.11091e-50	135.085	0.0441874
Fat_Liver	Liver Fat	L_HDL_PL	Phospholipids in large HDL	Fat_Liver	met-d-L_HDL_PL	Inverse variance weighted	265.1	12	9.62873e-50	135.085	0.0441874
Fat_Liver	Liver Fat	L_HDL_TG	Triglycerides in large HDL	Fat_Liver	met-d-L_HDL_TG	MR Egger	104.545	9	1.88868e-18	152.315	0.042242
Fat_Liver	Liver Fat	L_HDL_TG	Triglycerides in large HDL	Fat_Liver	met-d-L_HDL_TG	Inverse variance weighted	130.788	10	3.22543e-23	152.315	0.042242
Fat_Liver	Liver Fat	L_LDL_C	Cholesterol in large LDL	Fat_Liver	met-d-L_LDL_C	MR Egger	113.158	9	3.34111e-20	142.408	0.0396034
Fat_Liver	Liver Fat	L_LDL_C	Cholesterol in large LDL	Fat_Liver	met-d-L_LDL_C	Inverse variance weighted	223.204	10	2.28059e-42	142.408	0.0396034
Fat_Liver	Liver Fat	L_LDL_CE	Cholesteryl esters in large LDL	Fat_Liver	met-d-L_LDL_CE	MR Egger	126.57	9	6.00968e-23	142.408	0.0396034
Fat_Liver	Liver Fat	L_LDL_CE	Cholesteryl esters in large LDL	Fat_Liver	met-d-L_LDL_CE	Inverse variance weighted	243.104	10	1.52706e-46	142.408	0.0396034
Fat_Liver	Liver Fat	L_LDL_FC	Free cholesterol in large LDL	Fat_Liver	met-d-L_LDL_FC	MR Egger	121.853	10	2.12826e-21	134.328	0.0407066
Fat_Liver	Liver Fat	L_LDL_FC	Free cholesterol in large LDL	Fat_Liver	met-d-L_LDL_FC	Inverse variance weighted	262.866	11	5.61827e-50	134.328	0.0407066
Fat_Liver	Liver Fat	L_LDL_L	Total lipids in large LDL	Fat_Liver	met-d-L_LDL_L	MR Egger	118.492	9	2.71941e-21	142.408	0.0396034
Fat_Liver	Liver Fat	L_LDL_L	Total lipids in large LDL	Fat_Liver	met-d-L_LDL_L	Inverse variance weighted	236.962	10	2.97549e-45	142.408	0.0396034
Fat_Liver	Liver Fat	L_LDL_P	Concentration of large LDL particles	Fat_Liver	met-d-L_LDL_P	MR Egger	179.435	9	6.64888e-34	142.408	0.0396034
Fat_Liver	Liver Fat	L_LDL_P	Concentration of large LDL particles	Fat_Liver	met-d-L_LDL_P	Inverse variance weighted	256.41	10	2.43394e-49	142.408	0.0396034
Fat_Liver	Liver Fat	L_LDL_PL	Phospholipids in large LDL	Fat_Liver	met-d-L_LDL_PL	MR Egger	103.272	9	3.42206e-18	142.408	0.0396034
Fat_Liver	Liver Fat	L_LDL_PL	Phospholipids in large LDL	Fat_Liver	met-d-L_LDL_PL	Inverse variance weighted	221.884	10	4.30994e-42	142.408	0.0396034
Fat_Liver	Liver Fat	L_LDL_TG	Triglycerides in large LDL	Fat_Liver	met-d-L_LDL_TG	MR Egger	333.299	9	2.21221e-66	152.315	0.042242
Fat_Liver	Liver Fat	L_LDL_TG	Triglycerides in large LDL	Fat_Liver	met-d-L_LDL_TG	Inverse variance weighted	336.983	10	2.29921e-66	152.315	0.042242
Fat_Liver	Liver Fat	L_VLDL_C	Cholesterol in large VLDL	Fat_Liver	met-d-L_VLDL_C	MR Egger	257.652	9	2.41405e-50	152.315	0.042242
Fat_Liver	Liver Fat	L_VLDL_C	Cholesterol in large VLDL	Fat_Liver	met-d-L_VLDL_C	Inverse variance weighted	279.392	10	3.49779e-54	152.315	0.042242
Fat_Liver	Liver Fat	L_VLDL_CE	Cholesteryl esters in large VLDL	Fat_Liver	met-d-L_VLDL_CE	MR Egger	297.514	9	8.78844e-59	152.315	0.042242
Fat_Liver	Liver Fat	L_VLDL_CE	Cholesteryl esters in large VLDL	Fat_Liver	met-d-L_VLDL_CE	Inverse variance weighted	321.076	10	5.39849e-63	152.315	0.042242
Fat_Liver	Liver Fat	L_VLDL_FC	Free cholesterol in large VLDL	Fat_Liver	met-d-L_VLDL_FC	MR Egger	215.004	9	2.34967e-41	152.315	0.042242
Fat_Liver	Liver Fat	L_VLDL_FC	Free cholesterol in large VLDL	Fat_Liver	met-d-L_VLDL_FC	Inverse variance weighted	233.74	10	1.41102e-44	152.315	0.042242
Fat_Liver	Liver Fat	L_VLDL_L	Total lipids in large VLDL	Fat_Liver	met-d-L_VLDL_L	MR Egger	183.914	9	7.71247e-35	152.315	0.042242
Fat_Liver	Liver Fat	L_VLDL_L	Total lipids in large VLDL	Fat_Liver	met-d-L_VLDL_L	Inverse variance weighted	210.261	10	1.16368e-39	152.315	0.042242
Fat_Liver	Liver Fat	L_VLDL_P	Concentration of large VLDL particles	Fat_Liver	met-d-L_VLDL_P	MR Egger	185.033	9	4.50059e-35	152.315	0.042242
Fat_Liver	Liver Fat	L_VLDL_P	Concentration of large VLDL particles	Fat_Liver	met-d-L_VLDL_P	Inverse variance weighted	205.047	10	1.42833e-38	152.315	0.042242
Fat_Liver	Liver Fat	L_VLDL_PL	Phospholipids in large VLDL	Fat_Liver	met-d-L_VLDL_PL	MR Egger	187.242	9	1.55404e-35	152.315	0.042242
Fat_Liver	Liver Fat	L_VLDL_PL	Phospholipids in large VLDL	Fat_Liver	met-d-L_VLDL_PL	Inverse variance weighted	203.989	10	2.37502e-38	152.315	0.042242
Fat_Liver	Liver Fat	L_VLDL_TG	Triglycerides in large VLDL	Fat_Liver	met-d-L_VLDL_TG	MR Egger	140.838	9	6.92536e-26	152.315	0.042242
Fat_Liver	Liver Fat	L_VLDL_TG	Triglycerides in large VLDL	Fat_Liver	met-d-L_VLDL_TG	Inverse variance weighted	174.066	10	3.98876e-32	152.315	0.042242
Fat_Liver	Liver Fat	Lactate	Lactate	Fat_Liver	met-d-Lactate	MR Egger	46.3748	11	2.77569e-06	135.085	0.0441874
Fat_Liver	Liver Fat	Lactate	Lactate	Fat_Liver	met-d-Lactate	Inverse variance weighted	57.5174	12	6.37334e-08	135.085	0.0441874
Fat_Liver	Liver Fat	Leu	Leucine	Fat_Liver	met-d-Leu	MR Egger	65.363	11	9.20825e-10	135.085	0.0441874
Fat_Liver	Liver Fat	Leu	Leucine	Fat_Liver	met-d-Leu	Inverse variance weighted	77.2527	12	1.37541e-11	135.085	0.0441874
Fat_Liver	Liver Fat	MUFA	Monounsaturated fatty acids	Fat_Liver	met-d-MUFA	MR Egger	192.322	9	1.34439e-36	152.315	0.042242
Fat_Liver	Liver Fat	MUFA	Monounsaturated fatty acids	Fat_Liver	met-d-MUFA	Inverse variance weighted	225.925	10	6.13838e-43	152.315	0.042242
Fat_Liver	Liver Fat	M_HDL_C	Cholesterol in medium HDL	Fat_Liver	met-d-M_HDL_C	MR Egger	319.731	11	6.04845e-62	135.085	0.0441874
Fat_Liver	Liver Fat	M_HDL_C	Cholesterol in medium HDL	Fat_Liver	met-d-M_HDL_C	Inverse variance weighted	393.864	12	7.53345e-77	135.085	0.0441874
Fat_Liver	Liver Fat	M_HDL_CE	Cholesteryl esters in medium HDL	Fat_Liver	met-d-M_HDL_CE	MR Egger	349.394	11	3.25663e-68	135.085	0.0441874
Fat_Liver	Liver Fat	M_HDL_CE	Cholesteryl esters in medium HDL	Fat_Liver	met-d-M_HDL_CE	Inverse variance weighted	410.991	12	1.77825e-80	135.085	0.0441874
Fat_Liver	Liver Fat	M_HDL_FC	Free cholesterol in medium HDL	Fat_Liver	met-d-M_HDL_FC	MR Egger	215.944	11	3.61128e-40	135.085	0.0441874
Fat_Liver	Liver Fat	M_HDL_FC	Free cholesterol in medium HDL	Fat_Liver	met-d-M_HDL_FC	Inverse variance weighted	345.767	12	1.09634e-66	135.085	0.0441874
Fat_Liver	Liver Fat	M_HDL_L	Total lipids in medium HDL	Fat_Liver	met-d-M_HDL_L	MR Egger	355.853	11	1.39886e-69	135.085	0.0441874
Fat_Liver	Liver Fat	M_HDL_L	Total lipids in medium HDL	Fat_Liver	met-d-M_HDL_L	Inverse variance weighted	527.749	12	2.7337e-105	135.085	0.0441874
Fat_Liver	Liver Fat	M_HDL_P	Concentration of medium HDL particles	Fat_Liver	met-d-M_HDL_P	MR Egger	324.38	11	6.31244e-63	135.085	0.0441874
Fat_Liver	Liver Fat	M_HDL_P	Concentration of medium HDL particles	Fat_Liver	met-d-M_HDL_P	Inverse variance weighted	462.637	12	1.95413e-91	135.085	0.0441874
Fat_Liver	Liver Fat	M_HDL_PL	Phospholipids in medium HDL	Fat_Liver	met-d-M_HDL_PL	MR Egger	404.902	11	5.57051e-80	135.085	0.0441874
Fat_Liver	Liver Fat	M_HDL_PL	Phospholipids in medium HDL	Fat_Liver	met-d-M_HDL_PL	Inverse variance weighted	628.389	12	9.13521e-127	135.085	0.0441874
Fat_Liver	Liver Fat	M_HDL_TG	Triglycerides in medium HDL	Fat_Liver	met-d-M_HDL_TG	MR Egger	173.642	9	1.07483e-32	152.315	0.042242
Fat_Liver	Liver Fat	M_HDL_TG	Triglycerides in medium HDL	Fat_Liver	met-d-M_HDL_TG	Inverse variance weighted	227.075	10	3.5246e-43	152.315	0.042242
Fat_Liver	Liver Fat	M_LDL_C	Cholesterol in medium LDL	Fat_Liver	met-d-M_LDL_C	MR Egger	128.664	9	2.23234e-23	142.408	0.0396034
Fat_Liver	Liver Fat	M_LDL_C	Cholesterol in medium LDL	Fat_Liver	met-d-M_LDL_C	Inverse variance weighted	254.031	10	7.70522e-49	142.408	0.0396034
Fat_Liver	Liver Fat	M_LDL_CE	Cholesteryl esters in medium LDL	Fat_Liver	met-d-M_LDL_CE	MR Egger	98.6226	8	8.16081e-18	153.188	0.0387612
Fat_Liver	Liver Fat	M_LDL_CE	Cholesteryl esters in medium LDL	Fat_Liver	met-d-M_LDL_CE	Inverse variance weighted	166.081	9	4.03845e-31	153.188	0.0387612
Fat_Liver	Liver Fat	M_LDL_FC	Free cholesterol in medium LDL	Fat_Liver	met-d-M_LDL_FC	MR Egger	122.189	10	1.81871e-21	134.328	0.0407066
Fat_Liver	Liver Fat	M_LDL_FC	Free cholesterol in medium LDL	Fat_Liver	met-d-M_LDL_FC	Inverse variance weighted	263.964	11	3.30653e-50	134.328	0.0407066
Fat_Liver	Liver Fat	M_LDL_L	Total lipids in medium LDL	Fat_Liver	met-d-M_LDL_L	MR Egger	142.384	9	3.31948e-26	142.408	0.0396034
Fat_Liver	Liver Fat	M_LDL_L	Total lipids in medium LDL	Fat_Liver	met-d-M_LDL_L	Inverse variance weighted	268.6	10	6.59828e-52	142.408	0.0396034
Fat_Liver	Liver Fat	M_LDL_P	Concentration of medium LDL particles	Fat_Liver	met-d-M_LDL_P	MR Egger	103.627	9	2.89985e-18	142.408	0.0396034
Fat_Liver	Liver Fat	M_LDL_P	Concentration of medium LDL particles	Fat_Liver	met-d-M_LDL_P	Inverse variance weighted	215.771	10	8.20143e-41	142.408	0.0396034
Fat_Liver	Liver Fat	M_LDL_PL	Phospholipids in medium LDL	Fat_Liver	met-d-M_LDL_PL	MR Egger	133.877	9	1.88884e-24	142.408	0.0396034
Fat_Liver	Liver Fat	M_LDL_PL	Phospholipids in medium LDL	Fat_Liver	met-d-M_LDL_PL	Inverse variance weighted	246.443	10	3.03683e-47	142.408	0.0396034
Fat_Liver	Liver Fat	M_LDL_TG	Triglycerides in medium LDL	Fat_Liver	met-d-M_LDL_TG	MR Egger	324.827	9	1.39826e-64	152.315	0.042242
Fat_Liver	Liver Fat	M_LDL_TG	Triglycerides in medium LDL	Fat_Liver	met-d-M_LDL_TG	Inverse variance weighted	325.611	10	5.91136e-64	152.315	0.042242
Fat_Liver	Liver Fat	M_VLDL_C	Cholesterol in medium VLDL	Fat_Liver	met-d-M_VLDL_C	MR Egger	139.091	9	1.58911e-25	142.408	0.0396034
Fat_Liver	Liver Fat	M_VLDL_C	Cholesterol in medium VLDL	Fat_Liver	met-d-M_VLDL_C	Inverse variance weighted	218.149	10	2.60769e-41	142.408	0.0396034
Fat_Liver	Liver Fat	M_VLDL_CE	Cholesteryl esters in medium VLDL	Fat_Liver	met-d-M_VLDL_CE	MR Egger	155.503	10	2.74333e-28	134.328	0.0407066
Fat_Liver	Liver Fat	M_VLDL_CE	Cholesteryl esters in medium VLDL	Fat_Liver	met-d-M_VLDL_CE	Inverse variance weighted	254.42	11	3.3149e-48	134.328	0.0407066
Fat_Liver	Liver Fat	M_VLDL_FC	Free cholesterol in medium VLDL	Fat_Liver	met-d-M_VLDL_FC	MR Egger	194.578	9	4.53257e-37	142.408	0.0396034
Fat_Liver	Liver Fat	M_VLDL_FC	Free cholesterol in medium VLDL	Fat_Liver	met-d-M_VLDL_FC	Inverse variance weighted	312.203	10	4.07936e-61	142.408	0.0396034
Fat_Liver	Liver Fat	M_VLDL_L	Total lipids in medium VLDL	Fat_Liver	met-d-M_VLDL_L	MR Egger	424.549	9	7.87013e-86	152.315	0.042242
Fat_Liver	Liver Fat	M_VLDL_L	Total lipids in medium VLDL	Fat_Liver	met-d-M_VLDL_L	Inverse variance weighted	457.243	10	5.95287e-92	152.315	0.042242
Fat_Liver	Liver Fat	M_VLDL_P	Concentration of medium VLDL particles	Fat_Liver	met-d-M_VLDL_P	MR Egger	174.992	8	1.15831e-33	153.188	0.0387612
Fat_Liver	Liver Fat	M_VLDL_P	Concentration of medium VLDL particles	Fat_Liver	met-d-M_VLDL_P	Inverse variance weighted	234.541	9	1.81792e-45	153.188	0.0387612
Fat_Liver	Liver Fat	M_VLDL_PL	Phospholipids in medium VLDL	Fat_Liver	met-d-M_VLDL_PL	MR Egger	229.363	9	2.2409e-44	142.408	0.0396034
Fat_Liver	Liver Fat	M_VLDL_PL	Phospholipids in medium VLDL	Fat_Liver	met-d-M_VLDL_PL	Inverse variance weighted	358.101	10	7.60099e-71	142.408	0.0396034
Fat_Liver	Liver Fat	M_VLDL_TG	Triglycerides in medium VLDL	Fat_Liver	met-d-M_VLDL_TG	MR Egger	213.176	9	5.69045e-41	152.315	0.042242
Fat_Liver	Liver Fat	M_VLDL_TG	Triglycerides in medium VLDL	Fat_Liver	met-d-M_VLDL_TG	Inverse variance weighted	238.948	10	1.13905e-45	152.315	0.042242
Fat_Liver	Liver Fat	NAFLD	Non-alcoholic fatty liver disease	Fat_Liver	NAFLD	MR Egger	43.6379	10	3.82299e-06	137.129	0.0415201
Fat_Liver	Liver Fat	NAFLD	Non-alcoholic fatty liver disease	Fat_Liver	NAFLD	Inverse variance weighted	43.9792	11	7.32807e-06	137.129	0.0415201
Fat_Liver	Liver Fat	Omega_3	Omega-3 fatty acids	Fat_Liver	met-d-Omega_3	MR Egger	342.651	9	2.26944e-68	152.315	0.042242
Fat_Liver	Liver Fat	Omega_3	Omega-3 fatty acids	Fat_Liver	met-d-Omega_3	Inverse variance weighted	411.757	10	2.95653e-82	152.315	0.042242
Fat_Liver	Liver Fat	Omega_6	Omega-6 fatty acids	Fat_Liver	met-d-Omega_6	MR Egger	378.711	9	4.75101e-76	152.315	0.042242
Fat_Liver	Liver Fat	Omega_6	Omega-6 fatty acids	Fat_Liver	met-d-Omega_6	Inverse variance weighted	434.971	10	3.34872e-87	152.315	0.042242
Fat_Liver	Liver Fat	Omega_6_by_Omega_3	Ratio of omega-6 fatty acids to omega-3 fatty acids	Fat_Liver	met-d-Omega_6_by_Omega_3	MR Egger	254.667	9	1.0316e-49	152.315	0.042242
Fat_Liver	Liver Fat	Omega_6_by_Omega_3	Ratio of omega-6 fatty acids to omega-3 fatty acids	Fat_Liver	met-d-Omega_6_by_Omega_3	Inverse variance weighted	295.948	10	1.11697e-57	152.315	0.042242
Fat_Liver	Liver Fat	PUFA	Polyunsaturated fatty acids	Fat_Liver	met-d-PUFA	MR Egger	416.41	9	4.30671e-84	152.315	0.042242
Fat_Liver	Liver Fat	PUFA	Polyunsaturated fatty acids	Fat_Liver	met-d-PUFA	Inverse variance weighted	489.275	10	8.63495e-99	152.315	0.042242
Fat_Liver	Liver Fat	PUFA_pct	Ratio of polyunsaturated fatty acids to total fatty acids	Fat_Liver	met-d-PUFA_pct	MR Egger	13.2334	9	0.152326	152.315	0.042242
Fat_Liver	Liver Fat	PUFA_pct	Ratio of polyunsaturated fatty acids to total fatty acids	Fat_Liver	met-d-PUFA_pct	Inverse variance weighted	32.2559	10	0.000362954	152.315	0.042242
Fat_Liver	Liver Fat	Phe	Phenylalanine	Fat_Liver	met-d-Phe	MR Egger	20.1896	11	0.0428074	135.085	0.0441874
Fat_Liver	Liver Fat	Phe	Phenylalanine	Fat_Liver	met-d-Phe	Inverse variance weighted	21.9673	12	0.0378882	135.085	0.0441874
Fat_Liver	Liver Fat	Phosphatidylc	Phosphatidylcholines	Fat_Liver	met-d-Phosphatidylc	MR Egger	148.025	9	2.26181e-27	152.315	0.042242
Fat_Liver	Liver Fat	Phosphatidylc	Phosphatidylcholines	Fat_Liver	met-d-Phosphatidylc	Inverse variance weighted	285.245	10	2.03512e-55	152.315	0.042242
Fat_Liver	Liver Fat	Phosphoglyc	Phosphoglycerides	Fat_Liver	met-d-Phosphoglyc	MR Egger	145.172	9	8.80793e-27	152.315	0.042242
Fat_Liver	Liver Fat	Phosphoglyc	Phosphoglycerides	Fat_Liver	met-d-Phosphoglyc	Inverse variance weighted	292.69	10	5.45152e-57	152.315	0.042242
Fat_Liver	Liver Fat	Pyruvate	Pyruvate	Fat_Liver	met-d-Pyruvate	MR Egger	31.3763	11	0.000959699	135.085	0.0441874
Fat_Liver	Liver Fat	Pyruvate	Pyruvate	Fat_Liver	met-d-Pyruvate	Inverse variance weighted	48.5129	12	2.5443e-06	135.085	0.0441874
Fat_Liver	Liver Fat	Remnant_C	Remnant cholesterol (non-HDL, non-LDL -cholesterol)	Fat_Liver	met-d-Remnant_C	MR Egger	144.082	9	1.47945e-26	142.408	0.0396034
Fat_Liver	Liver Fat	Remnant_C	Remnant cholesterol (non-HDL, non-LDL -cholesterol)	Fat_Liver	met-d-Remnant_C	Inverse variance weighted	297.845	10	4.43803e-58	142.408	0.0396034
Fat_Liver	Liver Fat	SFA	Saturated fatty acids	Fat_Liver	met-d-SFA	MR Egger	146.725	9	4.20315e-27	152.315	0.042242
Fat_Liver	Liver Fat	SFA	Saturated fatty acids	Fat_Liver	met-d-SFA	Inverse variance weighted	259.233	10	6.19847e-50	152.315	0.042242
Fat_Liver	Liver Fat	S_HDL_C	Cholesterol in small HDL	Fat_Liver	met-d-S_HDL_C	MR Egger	70.8937	10	2.97906e-11	143.43	0.0433453
Fat_Liver	Liver Fat	S_HDL_C	Cholesterol in small HDL	Fat_Liver	met-d-S_HDL_C	Inverse variance weighted	214.121	11	8.65316e-40	143.43	0.0433453
Fat_Liver	Liver Fat	S_HDL_CE	Cholesteryl esters in small HDL	Fat_Liver	met-d-S_HDL_CE	MR Egger	49.0481	10	3.99132e-07	143.43	0.0433453
Fat_Liver	Liver Fat	S_HDL_CE	Cholesteryl esters in small HDL	Fat_Liver	met-d-S_HDL_CE	Inverse variance weighted	158.569	11	2.62851e-28	143.43	0.0433453
Fat_Liver	Liver Fat	S_HDL_FC	Free cholesterol in small HDL	Fat_Liver	met-d-S_HDL_FC	MR Egger	83.6729	9	3.00202e-14	152.315	0.042242
Fat_Liver	Liver Fat	S_HDL_FC	Free cholesterol in small HDL	Fat_Liver	met-d-S_HDL_FC	Inverse variance weighted	173.399	10	5.48411e-32	152.315	0.042242
Fat_Liver	Liver Fat	S_HDL_L	Total lipids in small HDL	Fat_Liver	met-d-S_HDL_L	MR Egger	93.2494	9	3.62051e-16	152.315	0.042242
Fat_Liver	Liver Fat	S_HDL_L	Total lipids in small HDL	Fat_Liver	met-d-S_HDL_L	Inverse variance weighted	216.691	10	5.26486e-41	152.315	0.042242
Fat_Liver	Liver Fat	S_HDL_P	Concentration of small HDL particles	Fat_Liver	met-d-S_HDL_P	MR Egger	95.8041	10	3.75514e-16	143.43	0.0433453
Fat_Liver	Liver Fat	S_HDL_P	Concentration of small HDL particles	Fat_Liver	met-d-S_HDL_P	Inverse variance weighted	269.069	11	2.80471e-51	143.43	0.0433453
Fat_Liver	Liver Fat	S_HDL_PL	Phospholipids in small HDL	Fat_Liver	met-d-S_HDL_PL	MR Egger	184.486	9	5.85594e-35	152.315	0.042242
Fat_Liver	Liver Fat	S_HDL_PL	Phospholipids in small HDL	Fat_Liver	met-d-S_HDL_PL	Inverse variance weighted	338.978	10	8.67881e-67	152.315	0.042242
Fat_Liver	Liver Fat	S_HDL_TG	Triglycerides in small HDL	Fat_Liver	met-d-S_HDL_TG	MR Egger	86.7169	9	7.40322e-15	152.315	0.042242
Fat_Liver	Liver Fat	S_HDL_TG	Triglycerides in small HDL	Fat_Liver	met-d-S_HDL_TG	Inverse variance weighted	95.0674	10	5.26584e-16	152.315	0.042242
Fat_Liver	Liver Fat	S_LDL_C	Cholesterol in small LDL	Fat_Liver	met-d-S_LDL_C	MR Egger	122.931	9	3.35346e-22	142.408	0.0396034
Fat_Liver	Liver Fat	S_LDL_C	Cholesterol in small LDL	Fat_Liver	met-d-S_LDL_C	Inverse variance weighted	226.245	10	5.26e-43	142.408	0.0396034
Fat_Liver	Liver Fat	S_LDL_CE	Cholesteryl esters in small LDL	Fat_Liver	met-d-S_LDL_CE	MR Egger	153.86	9	1.39739e-28	142.408	0.0396034
Fat_Liver	Liver Fat	S_LDL_CE	Cholesteryl esters in small LDL	Fat_Liver	met-d-S_LDL_CE	Inverse variance weighted	280.322	10	2.22703e-54	142.408	0.0396034
Fat_Liver	Liver Fat	S_LDL_FC	Free cholesterol in small LDL	Fat_Liver	met-d-S_LDL_FC	MR Egger	86.4979	10	2.64234e-14	134.328	0.0407066
Fat_Liver	Liver Fat	S_LDL_FC	Free cholesterol in small LDL	Fat_Liver	met-d-S_LDL_FC	Inverse variance weighted	161.577	11	6.35e-29	134.328	0.0407066
Fat_Liver	Liver Fat	S_LDL_L	Total lipids in small LDL	Fat_Liver	met-d-S_LDL_L	MR Egger	136.789	9	4.74216e-25	142.408	0.0396034
Fat_Liver	Liver Fat	S_LDL_L	Total lipids in small LDL	Fat_Liver	met-d-S_LDL_L	Inverse variance weighted	236.942	10	3.00468e-45	142.408	0.0396034
Fat_Liver	Liver Fat	S_LDL_P	Concentration of small LDL particles	Fat_Liver	met-d-S_LDL_P	MR Egger	127.699	9	3.5235e-23	142.408	0.0396034
Fat_Liver	Liver Fat	S_LDL_P	Concentration of small LDL particles	Fat_Liver	met-d-S_LDL_P	Inverse variance weighted	221.597	10	4.94879e-42	142.408	0.0396034
Fat_Liver	Liver Fat	S_LDL_PL	Phospholipids in small LDL	Fat_Liver	met-d-S_LDL_PL	MR Egger	112.718	9	4.10772e-20	142.408	0.0396034
Fat_Liver	Liver Fat	S_LDL_PL	Phospholipids in small LDL	Fat_Liver	met-d-S_LDL_PL	Inverse variance weighted	175.914	10	1.6508e-32	142.408	0.0396034
Fat_Liver	Liver Fat	S_LDL_TG	Triglycerides in small LDL	Fat_Liver	met-d-S_LDL_TG	MR Egger	217.91	9	5.75682e-42	152.315	0.042242
Fat_Liver	Liver Fat	S_LDL_TG	Triglycerides in small LDL	Fat_Liver	met-d-S_LDL_TG	Inverse variance weighted	222.567	10	3.10041e-42	152.315	0.042242
Fat_Liver	Liver Fat	S_VLDL_C	Cholesterol in small VLDL	Fat_Liver	met-d-S_VLDL_C	MR Egger	198.037	9	8.54215e-38	142.408	0.0396034
Fat_Liver	Liver Fat	S_VLDL_C	Cholesterol in small VLDL	Fat_Liver	met-d-S_VLDL_C	Inverse variance weighted	275.386	10	2.44765e-53	142.408	0.0396034
Fat_Liver	Liver Fat	S_VLDL_CE	Cholesteryl esters in small VLDL	Fat_Liver	met-d-S_VLDL_CE	MR Egger	202.201	9	1.14499e-38	142.408	0.0396034
Fat_Liver	Liver Fat	S_VLDL_CE	Cholesteryl esters in small VLDL	Fat_Liver	met-d-S_VLDL_CE	Inverse variance weighted	270.137	10	3.1292e-52	142.408	0.0396034
Fat_Liver	Liver Fat	S_VLDL_FC	Free cholesterol in small VLDL	Fat_Liver	met-d-S_VLDL_FC	MR Egger	187.613	9	1.29959e-35	142.408	0.0396034
Fat_Liver	Liver Fat	S_VLDL_FC	Free cholesterol in small VLDL	Fat_Liver	met-d-S_VLDL_FC	Inverse variance weighted	278.762	10	4.75079e-54	142.408	0.0396034
Fat_Liver	Liver Fat	S_VLDL_L	Total lipids in small VLDL	Fat_Liver	met-d-S_VLDL_L	MR Egger	374.756	9	3.30929e-75	152.315	0.042242
Fat_Liver	Liver Fat	S_VLDL_L	Total lipids in small VLDL	Fat_Liver	met-d-S_VLDL_L	Inverse variance weighted	384.352	10	2.00794e-76	152.315	0.042242
Fat_Liver	Liver Fat	S_VLDL_P	Concentration of small VLDL particles	Fat_Liver	met-d-S_VLDL_P	MR Egger	374.965	9	2.98701e-75	152.315	0.042242
Fat_Liver	Liver Fat	S_VLDL_P	Concentration of small VLDL particles	Fat_Liver	met-d-S_VLDL_P	Inverse variance weighted	380.52	10	1.31096e-75	152.315	0.042242
Fat_Liver	Liver Fat	S_VLDL_PL	Phospholipids in small VLDL	Fat_Liver	met-d-S_VLDL_PL	MR Egger	184.878	8	9.7221e-36	153.188	0.0387612
Fat_Liver	Liver Fat	S_VLDL_PL	Phospholipids in small VLDL	Fat_Liver	met-d-S_VLDL_PL	Inverse variance weighted	222.343	9	6.72868e-43	153.188	0.0387612
Fat_Liver	Liver Fat	S_VLDL_TG	Triglycerides in small VLDL	Fat_Liver	met-d-S_VLDL_TG	MR Egger	186.412	9	2.31758e-35	152.315	0.042242
Fat_Liver	Liver Fat	S_VLDL_TG	Triglycerides in small VLDL	Fat_Liver	met-d-S_VLDL_TG	Inverse variance weighted	190.338	10	1.66313e-35	152.315	0.042242
Fat_Liver	Liver Fat	Sphingomyelins	Sphingomyelins	Fat_Liver	met-d-Sphingomyelins	MR Egger	140.25	10	3.74597e-25	134.328	0.0407066
Fat_Liver	Liver Fat	Sphingomyelins	Sphingomyelins	Fat_Liver	met-d-Sphingomyelins	Inverse variance weighted	363.41	11	3.51316e-71	134.328	0.0407066
Fat_Liver	Liver Fat	Total_BCAA	Total concentration of branched-chain amino acids (leucine + isoleucine + valine)	Fat_Liver	met-d-Total_BCAA	MR Egger	65.1309	11	1.01824e-09	135.085	0.0441874
Fat_Liver	Liver Fat	Total_BCAA	Total concentration of branched-chain amino acids (leucine + isoleucine + valine)	Fat_Liver	met-d-Total_BCAA	Inverse variance weighted	91.3228	12	2.73647e-14	135.085	0.0441874
Fat_Liver	Liver Fat	Total_C	Total cholesterol	Fat_Liver	met-d-Total_C	MR Egger	134.926	9	1.14834e-24	142.408	0.0396034
Fat_Liver	Liver Fat	Total_C	Total cholesterol	Fat_Liver	met-d-Total_C	Inverse variance weighted	304.814	10	1.4919e-59	142.408	0.0396034
Fat_Liver	Liver Fat	Total_CE	Total esterified cholesterol	Fat_Liver	met-d-Total_CE	MR Egger	164.279	10	4.23387e-30	134.328	0.0407066
Fat_Liver	Liver Fat	Total_CE	Total esterified cholesterol	Fat_Liver	met-d-Total_CE	Inverse variance weighted	424.209	11	4.40555e-84	134.328	0.0407066
Fat_Liver	Liver Fat	Total_FA	Total fatty acids	Fat_Liver	met-d-Total_FA	MR Egger	251.315	9	5.26317e-49	152.315	0.042242
Fat_Liver	Liver Fat	Total_FA	Total fatty acids	Fat_Liver	met-d-Total_FA	Inverse variance weighted	332.896	10	1.68988e-65	152.315	0.042242
Fat_Liver	Liver Fat	Total_FC	Total free cholesterol	Fat_Liver	met-d-Total_FC	MR Egger	149.721	9	1.00734e-27	142.408	0.0396034
Fat_Liver	Liver Fat	Total_FC	Total free cholesterol	Fat_Liver	met-d-Total_FC	Inverse variance weighted	322.828	10	2.29685e-63	142.408	0.0396034
Fat_Liver	Liver Fat	Total_L	Total lipids in lipoprotein particles	Fat_Liver	met-d-Total_L	MR Egger	427.271	9	2.06413e-86	152.315	0.042242
Fat_Liver	Liver Fat	Total_L	Total lipids in lipoprotein particles	Fat_Liver	met-d-Total_L	Inverse variance weighted	525.156	10	1.8505e-106	152.315	0.042242
Fat_Liver	Liver Fat	Total_P	Total concentration of lipoprotein particles	Fat_Liver	met-d-Total_P	MR Egger	126.281	11	9.83072e-22	135.085	0.0441874
Fat_Liver	Liver Fat	Total_P	Total concentration of lipoprotein particles	Fat_Liver	met-d-Total_P	Inverse variance weighted	367.849	12	2.39111e-71	135.085	0.0441874
Fat_Liver	Liver Fat	Total_PL	Total phospholipids in lipoprotein particles	Fat_Liver	met-d-Total_PL	MR Egger	257.37	9	2.76987e-50	152.315	0.042242
Fat_Liver	Liver Fat	Total_PL	Total phospholipids in lipoprotein particles	Fat_Liver	met-d-Total_PL	Inverse variance weighted	398.864	10	1.64214e-79	152.315	0.042242
Fat_Liver	Liver Fat	Total_TG	Total triglycerides	Fat_Liver	met-d-Total_TG	MR Egger	132.565	9	3.5189e-24	152.315	0.042242
Fat_Liver	Liver Fat	Total_TG	Total triglycerides	Fat_Liver	met-d-Total_TG	Inverse variance weighted	157.434	10	1.09663e-28	152.315	0.042242
Fat_Liver	Liver Fat	Tyr	Tyrosine	Fat_Liver	met-d-Tyr	MR Egger	102.05	11	7.00821e-17	135.085	0.0441874
Fat_Liver	Liver Fat	Tyr	Tyrosine	Fat_Liver	met-d-Tyr	Inverse variance weighted	103.341	12	1.23062e-16	135.085	0.0441874
Fat_Liver	Liver Fat	UKB-b-9405	Waist circumference	Fat_Liver	UKB-b-9405	MR Egger	228.884	11	7.25338e-43	135.085	0.0441874
Fat_Liver	Liver Fat	UKB-b-9405	Waist circumference	Fat_Liver	UKB-b-9405	Inverse variance weighted	232.086	12	7.34736e-43	135.085	0.0441874
Fat_Liver	Liver Fat	Unsaturation	Degree of unsaturation	Fat_Liver	met-d-Unsaturation	MR Egger	110.523	11	1.44054e-18	135.085	0.0441874
Fat_Liver	Liver Fat	Unsaturation	Degree of unsaturation	Fat_Liver	met-d-Unsaturation	Inverse variance weighted	110.55	12	4.65808e-18	135.085	0.0441874
Fat_Liver	Liver Fat	VLDL_C	VLDL cholesterol	Fat_Liver	met-d-VLDL_C	MR Egger	209.075	9	4.13509e-40	142.408	0.0396034
Fat_Liver	Liver Fat	VLDL_C	VLDL cholesterol	Fat_Liver	met-d-VLDL_C	Inverse variance weighted	337.581	10	1.71733e-66	142.408	0.0396034
Fat_Liver	Liver Fat	VLDL_CE	Cholesteryl esters in VLDL	Fat_Liver	met-d-VLDL_CE	MR Egger	183.502	9	9.40429e-35	142.408	0.0396034
Fat_Liver	Liver Fat	VLDL_CE	Cholesteryl esters in VLDL	Fat_Liver	met-d-VLDL_CE	Inverse variance weighted	298.208	10	3.71982e-58	142.408	0.0396034
Fat_Liver	Liver Fat	VLDL_FC	Free cholesterol in VLDL	Fat_Liver	met-d-VLDL_FC	MR Egger	377.991	9	6.76469e-76	152.315	0.042242
Fat_Liver	Liver Fat	VLDL_FC	Free cholesterol in VLDL	Fat_Liver	met-d-VLDL_FC	Inverse variance weighted	410.672	10	5.03435e-82	152.315	0.042242
Fat_Liver	Liver Fat	VLDL_L	Total lipids in VLDL	Fat_Liver	met-d-VLDL_L	MR Egger	246.374	9	5.81091e-48	152.315	0.042242
Fat_Liver	Liver Fat	VLDL_L	Total lipids in VLDL	Fat_Liver	met-d-VLDL_L	Inverse variance weighted	277.996	10	6.89162e-54	152.315	0.042242
Fat_Liver	Liver Fat	VLDL_P	Concentration of VLDL particles	Fat_Liver	met-d-VLDL_P	MR Egger	425.035	9	6.19749e-86	152.315	0.042242
Fat_Liver	Liver Fat	VLDL_P	Concentration of VLDL particles	Fat_Liver	met-d-VLDL_P	Inverse variance weighted	450.195	10	1.89842e-90	152.315	0.042242
Fat_Liver	Liver Fat	VLDL_PL	Phospholipids in VLDL	Fat_Liver	met-d-VLDL_PL	MR Egger	332.844	9	2.76488e-66	152.315	0.042242
Fat_Liver	Liver Fat	VLDL_PL	Phospholipids in VLDL	Fat_Liver	met-d-VLDL_PL	Inverse variance weighted	360.956	10	1.88186e-71	152.315	0.042242
Fat_Liver	Liver Fat	VLDL_TG	Triglycerides in VLDL	Fat_Liver	met-d-VLDL_TG	MR Egger	130.44	9	9.6285e-24	152.315	0.042242
Fat_Liver	Liver Fat	VLDL_TG	Triglycerides in VLDL	Fat_Liver	met-d-VLDL_TG	Inverse variance weighted	155.846	10	2.33097e-28	152.315	0.042242
Fat_Liver	Liver Fat	VLDL_size	Average diameter for VLDL particles	Fat_Liver	met-d-VLDL_size	MR Egger	83.6216	9	3.07366e-14	152.315	0.042242
Fat_Liver	Liver Fat	VLDL_size	Average diameter for VLDL particles	Fat_Liver	met-d-VLDL_size	Inverse variance weighted	95.303	10	4.72624e-16	152.315	0.042242
Fat_Liver	Liver Fat	Val	Valine	Fat_Liver	met-d-Val	MR Egger	62.9674	11	2.59325e-09	135.085	0.0441874
Fat_Liver	Liver Fat	Val	Valine	Fat_Liver	met-d-Val	Inverse variance weighted	99.9618	12	5.66453e-16	135.085	0.0441874
Fat_Liver	Liver Fat	XL_HDL_C	Cholesterol in very large HDL	Fat_Liver	met-d-XL_HDL_C	MR Egger	422.069	11	1.25595e-83	135.085	0.0441874
Fat_Liver	Liver Fat	XL_HDL_C	Cholesterol in very large HDL	Fat_Liver	met-d-XL_HDL_C	Inverse variance weighted	455.573	12	6.1894e-90	135.085	0.0441874
Fat_Liver	Liver Fat	XL_HDL_CE	Cholesteryl esters in very large HDL	Fat_Liver	met-d-XL_HDL_CE	MR Egger	381.556	11	5.01089e-75	135.085	0.0441874
Fat_Liver	Liver Fat	XL_HDL_CE	Cholesteryl esters in very large HDL	Fat_Liver	met-d-XL_HDL_CE	Inverse variance weighted	412.901	12	7.00111e-81	135.085	0.0441874
Fat_Liver	Liver Fat	XL_HDL_FC	Free cholesterol in very large HDL	Fat_Liver	met-d-XL_HDL_FC	MR Egger	439.574	10	3.4948e-88	143.43	0.0433453
Fat_Liver	Liver Fat	XL_HDL_FC	Free cholesterol in very large HDL	Fat_Liver	met-d-XL_HDL_FC	Inverse variance weighted	445.893	11	1.07745e-88	143.43	0.0433453
Fat_Liver	Liver Fat	XL_HDL_L	Total lipids in very large HDL	Fat_Liver	met-d-XL_HDL_L	MR Egger	311.656	11	3.05868e-60	135.085	0.0441874
Fat_Liver	Liver Fat	XL_HDL_L	Total lipids in very large HDL	Fat_Liver	met-d-XL_HDL_L	Inverse variance weighted	333.281	12	4.69653e-64	135.085	0.0441874
Fat_Liver	Liver Fat	XL_HDL_P	Concentration of very large HDL particles	Fat_Liver	met-d-XL_HDL_P	MR Egger	321.413	11	2.67005e-62	135.085	0.0441874
Fat_Liver	Liver Fat	XL_HDL_P	Concentration of very large HDL particles	Fat_Liver	met-d-XL_HDL_P	Inverse variance weighted	326.75	12	1.1148e-62	135.085	0.0441874
Fat_Liver	Liver Fat	XL_HDL_PL	Phospholipids in very large HDL	Fat_Liver	met-d-XL_HDL_PL	MR Egger	271.863	11	7.26735e-52	135.085	0.0441874
Fat_Liver	Liver Fat	XL_HDL_PL	Phospholipids in very large HDL	Fat_Liver	met-d-XL_HDL_PL	Inverse variance weighted	296.839	12	2.16409e-56	135.085	0.0441874
Fat_Liver	Liver Fat	XL_HDL_TG	Triglycerides in very large HDL	Fat_Liver	met-d-XL_HDL_TG	MR Egger	117.633	9	4.0742e-21	152.315	0.042242
Fat_Liver	Liver Fat	XL_HDL_TG	Triglycerides in very large HDL	Fat_Liver	met-d-XL_HDL_TG	Inverse variance weighted	123.268	10	1.09742e-21	152.315	0.042242
Fat_Liver	Liver Fat	XL_VLDL_C	Cholesterol in very large VLDL	Fat_Liver	met-d-XL_VLDL_C	MR Egger	252.204	9	3.41686e-49	152.315	0.042242
Fat_Liver	Liver Fat	XL_VLDL_C	Cholesterol in very large VLDL	Fat_Liver	met-d-XL_VLDL_C	Inverse variance weighted	275.138	10	2.76148e-53	152.315	0.042242
Fat_Liver	Liver Fat	XL_VLDL_CE	Cholesteryl esters in very large VLDL	Fat_Liver	met-d-XL_VLDL_CE	MR Egger	324.252	9	1.85314e-64	152.315	0.042242
Fat_Liver	Liver Fat	XL_VLDL_CE	Cholesteryl esters in very large VLDL	Fat_Liver	met-d-XL_VLDL_CE	Inverse variance weighted	345.598	10	3.42366e-68	152.315	0.042242
Fat_Liver	Liver Fat	XL_VLDL_FC	Free cholesterol in very large VLDL	Fat_Liver	met-d-XL_VLDL_FC	MR Egger	181.751	9	2.18329e-34	152.315	0.042242
Fat_Liver	Liver Fat	XL_VLDL_FC	Free cholesterol in very large VLDL	Fat_Liver	met-d-XL_VLDL_FC	Inverse variance weighted	205.017	10	1.44864e-38	152.315	0.042242
Fat_Liver	Liver Fat	XL_VLDL_L	Total lipids in very large VLDL	Fat_Liver	met-d-XL_VLDL_L	MR Egger	134.858	9	1.18593e-24	152.315	0.042242
Fat_Liver	Liver Fat	XL_VLDL_L	Total lipids in very large VLDL	Fat_Liver	met-d-XL_VLDL_L	Inverse variance weighted	159.376	10	4.3591e-29	152.315	0.042242
Fat_Liver	Liver Fat	XL_VLDL_P	Concentration of very large VLDL particles	Fat_Liver	met-d-XL_VLDL_P	MR Egger	141.029	9	6.32482e-26	152.315	0.042242
Fat_Liver	Liver Fat	XL_VLDL_P	Concentration of very large VLDL particles	Fat_Liver	met-d-XL_VLDL_P	Inverse variance weighted	160.786	10	2.2299e-29	152.315	0.042242
Fat_Liver	Liver Fat	XL_VLDL_PL	Phospholipids in very large VLDL	Fat_Liver	met-d-XL_VLDL_PL	MR Egger	155.072	9	7.83219e-29	152.315	0.042242
Fat_Liver	Liver Fat	XL_VLDL_PL	Phospholipids in very large VLDL	Fat_Liver	met-d-XL_VLDL_PL	Inverse variance weighted	177.702	10	7.02646e-33	152.315	0.042242
Fat_Liver	Liver Fat	XL_VLDL_TG	Triglycerides in very large VLDL	Fat_Liver	met-d-XL_VLDL_TG	MR Egger	96.1002	9	9.64967e-17	152.315	0.042242
Fat_Liver	Liver Fat	XL_VLDL_TG	Triglycerides in very large VLDL	Fat_Liver	met-d-XL_VLDL_TG	Inverse variance weighted	121.021	10	3.14005e-21	152.315	0.042242
Fat_Liver	Liver Fat	XS_VLDL_C	Cholesterol in very small VLDL	Fat_Liver	met-d-XS_VLDL_C	MR Egger	535.154	10	1.34578e-108	142.527	0.0430842
Fat_Liver	Liver Fat	XS_VLDL_C	Cholesterol in very small VLDL	Fat_Liver	met-d-XS_VLDL_C	Inverse variance weighted	607.603	11	3.31064e-123	142.527	0.0430842
Fat_Liver	Liver Fat	XS_VLDL_CE	Cholesteryl esters in very small VLDL	Fat_Liver	met-d-XS_VLDL_CE	MR Egger	164.66	9	7.97817e-31	142.408	0.0396034
Fat_Liver	Liver Fat	XS_VLDL_CE	Cholesteryl esters in very small VLDL	Fat_Liver	met-d-XS_VLDL_CE	Inverse variance weighted	269.328	10	4.63475e-52	142.408	0.0396034
Fat_Liver	Liver Fat	XS_VLDL_FC	Free cholesterol in very small VLDL	Fat_Liver	met-d-XS_VLDL_FC	MR Egger	471.874	10	4.49025e-95	142.527	0.0430842
Fat_Liver	Liver Fat	XS_VLDL_FC	Free cholesterol in very small VLDL	Fat_Liver	met-d-XS_VLDL_FC	Inverse variance weighted	546.881	11	3.16642e-110	142.527	0.0430842
Fat_Liver	Liver Fat	XS_VLDL_L	Total lipids in very small VLDL	Fat_Liver	met-d-XS_VLDL_L	MR Egger	488.397	10	1.32992e-98	142.527	0.0430842
Fat_Liver	Liver Fat	XS_VLDL_L	Total lipids in very small VLDL	Fat_Liver	met-d-XS_VLDL_L	Inverse variance weighted	572.6	11	1.01202e-115	142.527	0.0430842
Fat_Liver	Liver Fat	XS_VLDL_P	Concentration of very small VLDL particles	Fat_Liver	met-d-XS_VLDL_P	MR Egger	543.839	10	1.86571e-110	142.527	0.0430842
Fat_Liver	Liver Fat	XS_VLDL_P	Concentration of very small VLDL particles	Fat_Liver	met-d-XS_VLDL_P	Inverse variance weighted	613.431	11	1.87509e-124	142.527	0.0430842
Fat_Liver	Liver Fat	XS_VLDL_PL	Phospholipids in very small VLDL	Fat_Liver	met-d-XS_VLDL_PL	MR Egger	481.844	10	3.33822e-97	142.527	0.0430842
Fat_Liver	Liver Fat	XS_VLDL_PL	Phospholipids in very small VLDL	Fat_Liver	met-d-XS_VLDL_PL	Inverse variance weighted	552.74	11	1.77426e-111	142.527	0.0430842
Fat_Liver	Liver Fat	XS_VLDL_TG	Triglycerides in very small VLDL	Fat_Liver	met-d-XS_VLDL_TG	MR Egger	189.82	9	4.48948e-36	152.315	0.042242
Fat_Liver	Liver Fat	XS_VLDL_TG	Triglycerides in very small VLDL	Fat_Liver	met-d-XS_VLDL_TG	Inverse variance weighted	192.615	10	5.58152e-36	152.315	0.042242
Fat_Liver	Liver Fat	XXL_VLDL_C	Cholesterol in chylomicrons and extremely large VLDL	Fat_Liver	met-d-XXL_VLDL_C	MR Egger	89.1066	9	2.45954e-15	152.315	0.042242
Fat_Liver	Liver Fat	XXL_VLDL_C	Cholesterol in chylomicrons and extremely large VLDL	Fat_Liver	met-d-XXL_VLDL_C	Inverse variance weighted	111.618	10	2.51675e-19	152.315	0.042242
Fat_Liver	Liver Fat	XXL_VLDL_CE	Cholesteryl esters in chylomicrons and extremely large VLDL	Fat_Liver	met-d-XXL_VLDL_CE	MR Egger	110.853	9	9.85561e-20	152.315	0.042242
Fat_Liver	Liver Fat	XXL_VLDL_CE	Cholesteryl esters in chylomicrons and extremely large VLDL	Fat_Liver	met-d-XXL_VLDL_CE	Inverse variance weighted	133.698	10	8.21088e-24	152.315	0.042242
Fat_Liver	Liver Fat	XXL_VLDL_FC	Free cholesterol in chylomicrons and extremely large VLDL	Fat_Liver	met-d-XXL_VLDL_FC	MR Egger	69.9437	9	1.56189e-11	152.315	0.042242
Fat_Liver	Liver Fat	XXL_VLDL_FC	Free cholesterol in chylomicrons and extremely large VLDL	Fat_Liver	met-d-XXL_VLDL_FC	Inverse variance weighted	90.5419	10	4.18161e-15	152.315	0.042242
Fat_Liver	Liver Fat	XXL_VLDL_L	Total lipids in chylomicrons and extremely large VLDL	Fat_Liver	met-d-XXL_VLDL_L	MR Egger	54.7105	9	1.38288e-08	152.315	0.042242
Fat_Liver	Liver Fat	XXL_VLDL_L	Total lipids in chylomicrons and extremely large VLDL	Fat_Liver	met-d-XXL_VLDL_L	Inverse variance weighted	84.0256	10	8.12286e-14	152.315	0.042242
Fat_Liver	Liver Fat	XXL_VLDL_P	Concentration of chylomicrons and extremely large VLDL particles	Fat_Liver	met-d-XXL_VLDL_P	MR Egger	65.2097	9	1.31339e-10	152.315	0.042242
Fat_Liver	Liver Fat	XXL_VLDL_P	Concentration of chylomicrons and extremely large VLDL particles	Fat_Liver	met-d-XXL_VLDL_P	Inverse variance weighted	87.688	10	1.5372e-14	152.315	0.042242
Fat_Liver	Liver Fat	XXL_VLDL_PL	Phospholipids in chylomicrons and extremely large VLDL	Fat_Liver	met-d-XXL_VLDL_PL	MR Egger	66.1869	9	8.47368e-11	152.315	0.042242
Fat_Liver	Liver Fat	XXL_VLDL_PL	Phospholipids in chylomicrons and extremely large VLDL	Fat_Liver	met-d-XXL_VLDL_PL	Inverse variance weighted	84.1673	10	7.6169e-14	152.315	0.042242
Fat_Liver	Liver Fat	XXL_VLDL_TG	Triglycerides in chylomicrons and extremely large VLDL	Fat_Liver	met-d-XXL_VLDL_TG	MR Egger	41.4802	9	4.08936e-06	152.315	0.042242
Fat_Liver	Liver Fat	XXL_VLDL_TG	Triglycerides in chylomicrons and extremely large VLDL	Fat_Liver	met-d-XXL_VLDL_TG	Inverse variance weighted	78.5025	10	9.86196e-13	152.315	0.042242
Fat_Liver	Liver Fat	bOHbutyrate	3-Hydroxybutyrate	Fat_Liver	met-d-bOHbutyrate	MR Egger	139.215	11	2.35217e-24	135.085	0.0441874
Fat_Liver	Liver Fat	bOHbutyrate	3-Hydroxybutyrate	Fat_Liver	met-d-bOHbutyrate	Inverse variance weighted	216.043	12	1.56912e-39	135.085	0.0441874
Fat_Liver	Liver Fat	non_HDL_C	Total cholesterol minus HDL-C	Fat_Liver	met-d-non_HDL_C	MR Egger	132.368	9	3.86214e-24	142.408	0.0396034
Fat_Liver	Liver Fat	non_HDL_C	Total cholesterol minus HDL-C	Fat_Liver	met-d-non_HDL_C	Inverse variance weighted	270.999	10	2.05918e-52	142.408	0.0396034
Gln	Glutamine	Fat_Liver	Liver Fat	met-d-Gln	Fat_Liver	MR Egger	79.4274	53	0.0108539	117.931	0.0533808
Gln	Glutamine	Fat_Liver	Liver Fat	met-d-Gln	Fat_Liver	Inverse variance weighted	79.7061	54	0.0130258	117.931	0.0533808
Gln	Glutamine	NAFLD	Non-alcoholic fatty liver disease	met-d-Gln	NAFLD	MR Egger	356.391	49	2.93308e-48	121.822	0.0512454
Gln	Glutamine	NAFLD	Non-alcoholic fatty liver disease	met-d-Gln	NAFLD	Inverse variance weighted	360.966	50	1.09783e-48	121.822	0.0512454
Glucose	Glucose	Fat_Liver	Liver Fat	met-d-Glucose	Fat_Liver	MR Egger	30.4605	21	0.0831167	75.7206	0.0149113
Glucose	Glucose	Fat_Liver	Liver Fat	met-d-Glucose	Fat_Liver	Inverse variance weighted	30.4606	22	0.107693	75.7206	0.0149113
Glucose	Glucose	NAFLD	Non-alcoholic fatty liver disease	met-d-Glucose	NAFLD	MR Egger	37.5319	23	0.0285754	72.0819	0.0154213
Glucose	Glucose	NAFLD	Non-alcoholic fatty liver disease	met-d-Glucose	NAFLD	Inverse variance weighted	37.6146	24	0.0379541	72.0819	0.0154213
Gly	Glycine	Fat_Liver	Liver Fat	met-d-Gly	Fat_Liver	MR Egger	165.556	89	1.55013e-06	203.387	0.138644
Gly	Glycine	Fat_Liver	Liver Fat	met-d-Gly	Fat_Liver	Inverse variance weighted	172.425	90	3.97472e-07	203.387	0.138644
Gly	Glycine	NAFLD	Non-alcoholic fatty liver disease	met-d-Gly	NAFLD	MR Egger	163.35	80	1.15945e-07	209.528	0.129988
Gly	Glycine	NAFLD	Non-alcoholic fatty liver disease	met-d-Gly	NAFLD	Inverse variance weighted	167.045	81	6.28966e-08	209.528	0.129988
GlycA	Glycoprotein acetyls	Fat_Liver	Liver Fat	met-d-GlycA	Fat_Liver	MR Egger	185.87	78	8.59741e-11	99.708	0.0648646
GlycA	Glycoprotein acetyls	Fat_Liver	Liver Fat	met-d-GlycA	Fat_Liver	Inverse variance weighted	188.198	79	6.71686e-11	99.708	0.0648646
GlycA	Glycoprotein acetyls	NAFLD	Non-alcoholic fatty liver disease	met-d-GlycA	NAFLD	MR Egger	441.714	74	9.48989e-54	98.0561	0.060858
GlycA	Glycoprotein acetyls	NAFLD	Non-alcoholic fatty liver disease	met-d-GlycA	NAFLD	Inverse variance weighted	441.722	75	2.32503e-53	98.0561	0.060858
HDL_C	HDL cholesterol	Fat_Liver	Liver Fat	met-d-HDL_C	Fat_Liver	MR Egger	270.381	131	1.00188e-11	112.353	0.115046
HDL_C	HDL cholesterol	Fat_Liver	Liver Fat	met-d-HDL_C	Fat_Liver	Inverse variance weighted	274.166	132	5.33554e-12	112.353	0.115046
HDL_C	HDL cholesterol	NAFLD	Non-alcoholic fatty liver disease	met-d-HDL_C	NAFLD	MR Egger	193.737	123	4.90726e-05	116.229	0.112207
HDL_C	HDL cholesterol	NAFLD	Non-alcoholic fatty liver disease	met-d-HDL_C	NAFLD	Inverse variance weighted	194.978	124	4.91295e-05	116.229	0.112207
HDL_CE	Cholesteryl esters in HDL	Fat_Liver	Liver Fat	met-d-HDL_CE	Fat_Liver	MR Egger	268.823	135	6.44717e-11	108.266	0.114295
HDL_CE	Cholesteryl esters in HDL	Fat_Liver	Liver Fat	met-d-HDL_CE	Fat_Liver	Inverse variance weighted	273.374	136	2.85972e-11	108.266	0.114295
HDL_CE	Cholesteryl esters in HDL	NAFLD	Non-alcoholic fatty liver disease	met-d-HDL_CE	NAFLD	MR Egger	227.757	128	1.38695e-07	111.834	0.112279
HDL_CE	Cholesteryl esters in HDL	NAFLD	Non-alcoholic fatty liver disease	met-d-HDL_CE	NAFLD	Inverse variance weighted	229.187	129	1.35198e-07	111.834	0.112279
HDL_FC	Free cholesterol in HDL	Fat_Liver	Liver Fat	met-d-HDL_FC	Fat_Liver	MR Egger	221.388	122	9.62349e-08	125.863	0.119539
HDL_FC	Free cholesterol in HDL	Fat_Liver	Liver Fat	met-d-HDL_FC	Fat_Liver	Inverse variance weighted	225.495	123	5.01347e-08	125.863	0.119539
HDL_FC	Free cholesterol in HDL	NAFLD	Non-alcoholic fatty liver disease	met-d-HDL_FC	NAFLD	MR Egger	139.358	115	0.0607835	131.479	0.11802
HDL_FC	Free cholesterol in HDL	NAFLD	Non-alcoholic fatty liver disease	met-d-HDL_FC	NAFLD	Inverse variance weighted	139.638	116	0.0667336	131.479	0.11802
HDL_L	Total lipids in HDL	Fat_Liver	Liver Fat	met-d-HDL_L	Fat_Liver	MR Egger	235.666	121	2.15916e-09	113.136	0.107983
HDL_L	Total lipids in HDL	Fat_Liver	Liver Fat	met-d-HDL_L	Fat_Liver	Inverse variance weighted	235.682	122	3.03214e-09	113.136	0.107983
HDL_L	Total lipids in HDL	NAFLD	Non-alcoholic fatty liver disease	met-d-HDL_L	NAFLD	MR Egger	211.246	118	2.95908e-07	116.785	0.108661
HDL_L	Total lipids in HDL	NAFLD	Non-alcoholic fatty liver disease	met-d-HDL_L	NAFLD	Inverse variance weighted	219.276	119	6.15346e-08	116.785	0.108661
HDL_P	Concentration of HDL particles	Fat_Liver	Liver Fat	met-d-HDL_P	Fat_Liver	MR Egger	200.299	87	6.37809e-11	102.279	0.0733565
HDL_P	Concentration of HDL particles	Fat_Liver	Liver Fat	met-d-HDL_P	Fat_Liver	Inverse variance weighted	200.319	88	9.72972e-11	102.279	0.0733565
HDL_P	Concentration of HDL particles	NAFLD	Non-alcoholic fatty liver disease	met-d-HDL_P	NAFLD	MR Egger	196.264	83	3.62714e-11	104.804	0.0718994
HDL_P	Concentration of HDL particles	NAFLD	Non-alcoholic fatty liver disease	met-d-HDL_P	NAFLD	Inverse variance weighted	201.528	84	1.1805e-11	104.804	0.0718994
HDL_PL	Phospholipids in HDL	Fat_Liver	Liver Fat	met-d-HDL_PL	Fat_Liver	MR Egger	230.156	111	2.43446e-10	116.158	0.102474
HDL_PL	Phospholipids in HDL	Fat_Liver	Liver Fat	met-d-HDL_PL	Fat_Liver	Inverse variance weighted	230.279	112	3.42864e-10	116.158	0.102474
HDL_PL	Phospholipids in HDL	NAFLD	Non-alcoholic fatty liver disease	met-d-HDL_PL	NAFLD	MR Egger	203.386	107	5.71608e-08	119.19	0.101529
HDL_PL	Phospholipids in HDL	NAFLD	Non-alcoholic fatty liver disease	met-d-HDL_PL	NAFLD	Inverse variance weighted	207.609	108	2.81121e-08	119.19	0.101529
HDL_TG	Triglycerides in HDL	Fat_Liver	Liver Fat	met-d-HDL_TG	Fat_Liver	MR Egger	208.05	99	9.59512e-10	155.846	0.120417
HDL_TG	Triglycerides in HDL	Fat_Liver	Liver Fat	met-d-HDL_TG	Fat_Liver	Inverse variance weighted	227.236	100	6.75116e-12	155.846	0.120417
HDL_TG	Triglycerides in HDL	NAFLD	Non-alcoholic fatty liver disease	met-d-HDL_TG	NAFLD	MR Egger	248.109	90	1.01279e-16	158.103	0.112294
HDL_TG	Triglycerides in HDL	NAFLD	Non-alcoholic fatty liver disease	met-d-HDL_TG	NAFLD	Inverse variance weighted	262.963	91	1.30267e-18	158.103	0.112294
HDL_size	Average diameter for HDL particles	Fat_Liver	Liver Fat	met-d-HDL_size	Fat_Liver	MR Egger	265.761	151	2.40263e-08	115.472	0.133246
HDL_size	Average diameter for HDL particles	Fat_Liver	Liver Fat	met-d-HDL_size	Fat_Liver	Inverse variance weighted	279.443	152	1.40221e-09	115.472	0.133246
HDL_size	Average diameter for HDL particles	NAFLD	Non-alcoholic fatty liver disease	met-d-HDL_size	NAFLD	MR Egger	354.2	143	6.31544e-20	118.749	0.130295
HDL_size	Average diameter for HDL particles	NAFLD	Non-alcoholic fatty liver disease	met-d-HDL_size	NAFLD	Inverse variance weighted	354.218	144	9.949e-20	118.749	0.130295
His	Histidine	Fat_Liver	Liver Fat	met-d-His	Fat_Liver	MR Egger	38.2939	19	0.00544397	74.6638	0.0134444
His	Histidine	Fat_Liver	Liver Fat	met-d-His	Fat_Liver	Inverse variance weighted	43.7924	20	0.00160427	74.6638	0.0134444
His	Histidine	NAFLD	Non-alcoholic fatty liver disease	met-d-His	NAFLD	MR Egger	41.3902	18	0.00134451	71.9096	0.0123455
His	Histidine	NAFLD	Non-alcoholic fatty liver disease	met-d-His	NAFLD	Inverse variance weighted	47.3018	19	0.000323326	71.9096	0.0123455
IDL_C	Cholesterol in IDL	Fat_Liver	Liver Fat	met-d-IDL_C	Fat_Liver	MR Egger	255.253	82	1.147e-19	134.471	0.0894424
IDL_C	Cholesterol in IDL	Fat_Liver	Liver Fat	met-d-IDL_C	Fat_Liver	Inverse variance weighted	264.829	83	7.43607e-21	134.471	0.0894424
IDL_C	Cholesterol in IDL	NAFLD	Non-alcoholic fatty liver disease	met-d-IDL_C	NAFLD	MR Egger	229.372	75	1.49766e-17	136.955	0.0839975
IDL_C	Cholesterol in IDL	NAFLD	Non-alcoholic fatty liver disease	met-d-IDL_C	NAFLD	Inverse variance weighted	229.485	76	2.54376e-17	136.955	0.0839975
IDL_CE	Cholesteryl esters in IDL	Fat_Liver	Liver Fat	met-d-IDL_CE	Fat_Liver	MR Egger	233.695	80	5.68938e-17	136.332	0.0886015
IDL_CE	Cholesteryl esters in IDL	Fat_Liver	Liver Fat	met-d-IDL_CE	Fat_Liver	Inverse variance weighted	244.174	81	2.88313e-18	136.332	0.0886015
IDL_CE	Cholesteryl esters in IDL	NAFLD	Non-alcoholic fatty liver disease	met-d-IDL_CE	NAFLD	MR Egger	225.236	72	1.10135e-17	139.903	0.0825875
IDL_CE	Cholesteryl esters in IDL	NAFLD	Non-alcoholic fatty liver disease	met-d-IDL_CE	NAFLD	Inverse variance weighted	227.726	73	8.32815e-18	139.903	0.0825875
IDL_FC	Free cholesterol in IDL	Fat_Liver	Liver Fat	met-d-IDL_FC	Fat_Liver	MR Egger	224.934	75	6.81187e-17	138.905	0.0850919
IDL_FC	Free cholesterol in IDL	Fat_Liver	Liver Fat	met-d-IDL_FC	Fat_Liver	Inverse variance weighted	229.317	76	2.69385e-17	138.905	0.0850919
IDL_FC	Free cholesterol in IDL	NAFLD	Non-alcoholic fatty liver disease	met-d-IDL_FC	NAFLD	MR Egger	229.921	71	1.18646e-18	139.069	0.0811152
IDL_FC	Free cholesterol in IDL	NAFLD	Non-alcoholic fatty liver disease	met-d-IDL_FC	NAFLD	Inverse variance weighted	230.161	72	1.98212e-18	139.069	0.0811152
IDL_L	Total lipids in IDL	Fat_Liver	Liver Fat	met-d-IDL_L	Fat_Liver	MR Egger	278.969	78	2.15128e-24	143.376	0.0906961
IDL_L	Total lipids in IDL	Fat_Liver	Liver Fat	met-d-IDL_L	Fat_Liver	Inverse variance weighted	294.106	79	1.58959e-26	143.376	0.0906961
IDL_L	Total lipids in IDL	NAFLD	Non-alcoholic fatty liver disease	met-d-IDL_L	NAFLD	MR Egger	235.375	73	5.79121e-19	143.784	0.0857315
IDL_L	Total lipids in IDL	NAFLD	Non-alcoholic fatty liver disease	met-d-IDL_L	NAFLD	Inverse variance weighted	238.1	74	4.04675e-19	143.784	0.0857315
IDL_P	Concentration of IDL particles	Fat_Liver	Liver Fat	met-d-IDL_P	Fat_Liver	MR Egger	256.58	62	1.66272e-25	161.851	0.0826223
IDL_P	Concentration of IDL particles	Fat_Liver	Liver Fat	met-d-IDL_P	Fat_Liver	Inverse variance weighted	276.064	63	1.83072e-28	161.851	0.0826223
IDL_P	Concentration of IDL particles	NAFLD	Non-alcoholic fatty liver disease	met-d-IDL_P	NAFLD	MR Egger	218.843	59	3.22853e-20	161.594	0.0789381
IDL_P	Concentration of IDL particles	NAFLD	Non-alcoholic fatty liver disease	met-d-IDL_P	NAFLD	Inverse variance weighted	223.662	60	1.05368e-20	161.594	0.0789381
IDL_PL	Phospholipids in IDL	Fat_Liver	Liver Fat	met-d-IDL_PL	Fat_Liver	MR Egger	268.536	79	1.76746e-22	153.547	0.0975983
IDL_PL	Phospholipids in IDL	Fat_Liver	Liver Fat	met-d-IDL_PL	Fat_Liver	Inverse variance weighted	285.936	80	6.18463e-25	153.547	0.0975983
IDL_PL	Phospholipids in IDL	NAFLD	Non-alcoholic fatty liver disease	met-d-IDL_PL	NAFLD	MR Egger	239.799	75	4.04959e-19	152.453	0.0926224
IDL_PL	Phospholipids in IDL	NAFLD	Non-alcoholic fatty liver disease	met-d-IDL_PL	NAFLD	Inverse variance weighted	246.887	76	6.12922e-20	152.453	0.0926224
IDL_TG	Triglycerides in IDL	Fat_Liver	Liver Fat	met-d-IDL_TG	Fat_Liver	MR Egger	274.636	99	1.95932e-18	132.077	0.103961
IDL_TG	Triglycerides in IDL	Fat_Liver	Liver Fat	met-d-IDL_TG	Fat_Liver	Inverse variance weighted	285.69	100	8.86431e-20	132.077	0.103961
IDL_TG	Triglycerides in IDL	NAFLD	Non-alcoholic fatty liver disease	met-d-IDL_TG	NAFLD	MR Egger	477.747	93	4.45113e-53	136.152	0.101116
IDL_TG	Triglycerides in IDL	NAFLD	Non-alcoholic fatty liver disease	met-d-IDL_TG	NAFLD	Inverse variance weighted	497.964	94	2.75327e-56	136.152	0.101116
Ile	Isoleucine	Fat_Liver	Liver Fat	met-d-Ile	Fat_Liver	MR Egger	34.5248	7	1.3735e-05	97.1157	0.00753861
Ile	Isoleucine	Fat_Liver	Liver Fat	met-d-Ile	Fat_Liver	Inverse variance weighted	49.2574	8	5.67484e-08	97.1157	0.00753861
Ile	Isoleucine	NAFLD	Non-alcoholic fatty liver disease	met-d-Ile	NAFLD	MR Egger	22.9735	7	0.00172279	97.1157	0.00753861
Ile	Isoleucine	NAFLD	Non-alcoholic fatty liver disease	met-d-Ile	NAFLD	Inverse variance weighted	26.4667	8	0.00087353	97.1157	0.00753861
LA	Linoleic acid	Fat_Liver	Liver Fat	met-d-LA	Fat_Liver	MR Egger	243.431	81	3.71075e-18	107.087	0.0717471
LA	Linoleic acid	Fat_Liver	Liver Fat	met-d-LA	Fat_Liver	Inverse variance weighted	246.864	82	2.02939e-18	107.087	0.0717471
LA	Linoleic acid	NAFLD	Non-alcoholic fatty liver disease	met-d-LA	NAFLD	MR Egger	222.789	71	1.43447e-17	111.133	0.0658943
LA	Linoleic acid	NAFLD	Non-alcoholic fatty liver disease	met-d-LA	NAFLD	Inverse variance weighted	228.411	72	3.65248e-18	111.133	0.0658943
LDL_C	LDL cholesterol	Fat_Liver	Liver Fat	met-d-LDL_C	Fat_Liver	MR Egger	261.849	70	5.99607e-24	136.385	0.0786682
LDL_C	LDL cholesterol	Fat_Liver	Liver Fat	met-d-LDL_C	Fat_Liver	Inverse variance weighted	288.746	71	4.77152e-28	136.385	0.0786682
LDL_C	LDL cholesterol	NAFLD	Non-alcoholic fatty liver disease	met-d-LDL_C	NAFLD	MR Egger	237.948	63	3.89855e-22	142.431	0.0744989
LDL_C	LDL cholesterol	NAFLD	Non-alcoholic fatty liver disease	met-d-LDL_C	NAFLD	Inverse variance weighted	245.798	64	4.08542e-23	142.431	0.0744989
LDL_CE	Cholesteryl esters in LDL	Fat_Liver	Liver Fat	met-d-LDL_CE	Fat_Liver	MR Egger	293.3	68	9.3116e-30	137.082	0.0770108
LDL_CE	Cholesteryl esters in LDL	Fat_Liver	Liver Fat	met-d-LDL_CE	Fat_Liver	Inverse variance weighted	324.343	69	1.00189e-34	137.082	0.0770108
LDL_CE	Cholesteryl esters in LDL	NAFLD	Non-alcoholic fatty liver disease	met-d-LDL_CE	NAFLD	MR Egger	230.991	60	6.80397e-22	145.101	0.0725439
LDL_CE	Cholesteryl esters in LDL	NAFLD	Non-alcoholic fatty liver disease	met-d-LDL_CE	NAFLD	Inverse variance weighted	240.536	61	3.71606e-23	145.101	0.0725439
LDL_FC	Free cholesterol in LDL	Fat_Liver	Liver Fat	met-d-LDL_FC	Fat_Liver	MR Egger	191.65	69	1.75282e-13	150.504	0.0850157
LDL_FC	Free cholesterol in LDL	Fat_Liver	Liver Fat	met-d-LDL_FC	Fat_Liver	Inverse variance weighted	201.01	70	1.35387e-14	150.504	0.0850157
LDL_FC	Free cholesterol in LDL	NAFLD	Non-alcoholic fatty liver disease	met-d-LDL_FC	NAFLD	MR Egger	193.692	63	3.23313e-15	151.103	0.0786781
LDL_FC	Free cholesterol in LDL	NAFLD	Non-alcoholic fatty liver disease	met-d-LDL_FC	NAFLD	Inverse variance weighted	197.083	64	1.78812e-15	151.103	0.0786781
LDL_L	Total lipids in LDL	Fat_Liver	Liver Fat	met-d-LDL_L	Fat_Liver	MR Egger	288.021	68	7.19861e-29	141.749	0.079424
LDL_L	Total lipids in LDL	Fat_Liver	Liver Fat	met-d-LDL_L	Fat_Liver	Inverse variance weighted	322.825	69	1.83098e-34	141.749	0.079424
LDL_L	Total lipids in LDL	NAFLD	Non-alcoholic fatty liver disease	met-d-LDL_L	NAFLD	MR Egger	236.88	61	1.47893e-22	147.692	0.0748447
LDL_L	Total lipids in LDL	NAFLD	Non-alcoholic fatty liver disease	met-d-LDL_L	NAFLD	Inverse variance weighted	243.654	62	2.29665e-23	147.692	0.0748447
LDL_P	Concentration of LDL particles	Fat_Liver	Liver Fat	met-d-LDL_P	Fat_Liver	MR Egger	289.112	77	2.65064e-26	137.189	0.0861274
LDL_P	Concentration of LDL particles	Fat_Liver	Liver Fat	met-d-LDL_P	Fat_Liver	Inverse variance weighted	314.864	78	3.29641e-30	137.189	0.0861274
LDL_P	Concentration of LDL particles	NAFLD	Non-alcoholic fatty liver disease	met-d-LDL_P	NAFLD	MR Egger	256.511	67	5.74623e-24	142.486	0.0787535
LDL_P	Concentration of LDL particles	NAFLD	Non-alcoholic fatty liver disease	met-d-LDL_P	NAFLD	Inverse variance weighted	270.813	68	5.23792e-26	142.486	0.0787535
LDL_PL	Phospholipids in LDL	Fat_Liver	Liver Fat	met-d-LDL_PL	Fat_Liver	MR Egger	244.226	68	1.06301e-21	150.647	0.0839912
LDL_PL	Phospholipids in LDL	Fat_Liver	Liver Fat	met-d-LDL_PL	Fat_Liver	Inverse variance weighted	268.011	69	3.03027e-25	150.647	0.0839912
LDL_PL	Phospholipids in LDL	NAFLD	Non-alcoholic fatty liver disease	met-d-LDL_PL	NAFLD	MR Egger	229.575	62	4.48182e-21	157.079	0.080382
LDL_PL	Phospholipids in LDL	NAFLD	Non-alcoholic fatty liver disease	met-d-LDL_PL	NAFLD	Inverse variance weighted	235.386	63	1.01257e-21	157.079	0.080382
LDL_TG	Triglycerides in LDL	Fat_Liver	Liver Fat	met-d-LDL_TG	Fat_Liver	MR Egger	285.085	108	6.63619e-18	128.182	0.109246
LDL_TG	Triglycerides in LDL	Fat_Liver	Liver Fat	met-d-LDL_TG	Fat_Liver	Inverse variance weighted	307.403	109	8.37509e-21	128.182	0.109246
LDL_TG	Triglycerides in LDL	NAFLD	Non-alcoholic fatty liver disease	met-d-LDL_TG	NAFLD	MR Egger	315.441	100	3.75909e-24	130.554	0.103799
LDL_TG	Triglycerides in LDL	NAFLD	Non-alcoholic fatty liver disease	met-d-LDL_TG	NAFLD	Inverse variance weighted	327.619	101	9.77966e-26	130.554	0.103799
LDL_size	Average diameter for LDL particles	Fat_Liver	Liver Fat	met-d-LDL_size	Fat_Liver	MR Egger	45.8051	36	0.126788	94.2279	0.0301861
LDL_size	Average diameter for LDL particles	Fat_Liver	Liver Fat	met-d-LDL_size	Fat_Liver	Inverse variance weighted	53.9443	37	0.0355113	94.2279	0.0301861
LDL_size	Average diameter for LDL particles	NAFLD	Non-alcoholic fatty liver disease	met-d-LDL_size	NAFLD	MR Egger	367.375	38	1.6484e-55	94.2504	0.0317323
LDL_size	Average diameter for LDL particles	NAFLD	Non-alcoholic fatty liver disease	met-d-LDL_size	NAFLD	Inverse variance weighted	373.381	39	3.46161e-56	94.2504	0.0317323
L_HDL_C	Cholesterol in large HDL	Fat_Liver	Liver Fat	met-d-L_HDL_C	Fat_Liver	MR Egger	344.363	167	2.16034e-14	117.981	0.147862
L_HDL_C	Cholesterol in large HDL	Fat_Liver	Liver Fat	met-d-L_HDL_C	Fat_Liver	Inverse variance weighted	365.32	168	1.12638e-16	117.981	0.147862
L_HDL_C	Cholesterol in large HDL	NAFLD	Non-alcoholic fatty liver disease	met-d-L_HDL_C	NAFLD	MR Egger	252.922	155	1.12641e-06	122.816	0.14368
L_HDL_C	Cholesterol in large HDL	NAFLD	Non-alcoholic fatty liver disease	met-d-L_HDL_C	NAFLD	Inverse variance weighted	252.942	156	1.44903e-06	122.816	0.14368
L_HDL_CE	Cholesteryl esters in large HDL	Fat_Liver	Liver Fat	met-d-L_HDL_CE	Fat_Liver	MR Egger	340.749	166	3.85587e-14	116.416	0.145447
L_HDL_CE	Cholesteryl esters in large HDL	Fat_Liver	Liver Fat	met-d-L_HDL_CE	Fat_Liver	Inverse variance weighted	362.418	167	1.68315e-16	116.416	0.145447
L_HDL_CE	Cholesteryl esters in large HDL	NAFLD	Non-alcoholic fatty liver disease	met-d-L_HDL_CE	NAFLD	MR Egger	275.766	156	1.10989e-08	120.757	0.142387
L_HDL_CE	Cholesteryl esters in large HDL	NAFLD	Non-alcoholic fatty liver disease	met-d-L_HDL_CE	NAFLD	Inverse variance weighted	275.773	157	1.48706e-08	120.757	0.142387
L_HDL_FC	Free cholesterol in large HDL	Fat_Liver	Liver Fat	met-d-L_HDL_FC	Fat_Liver	MR Egger	262.222	153	9.31931e-08	122.556	0.14185
L_HDL_FC	Free cholesterol in large HDL	Fat_Liver	Liver Fat	met-d-L_HDL_FC	Fat_Liver	Inverse variance weighted	277.839	154	3.79141e-09	122.556	0.14185
L_HDL_FC	Free cholesterol in large HDL	NAFLD	Non-alcoholic fatty liver disease	met-d-L_HDL_FC	NAFLD	MR Egger	242.949	145	6.33689e-07	126.527	0.139291
L_HDL_FC	Free cholesterol in large HDL	NAFLD	Non-alcoholic fatty liver disease	met-d-L_HDL_FC	NAFLD	Inverse variance weighted	243.404	146	7.53971e-07	126.527	0.139291
L_HDL_L	Total lipids in large HDL	Fat_Liver	Liver Fat	met-d-L_HDL_L	Fat_Liver	MR Egger	265.959	150	1.70933e-08	121.335	0.138286
L_HDL_L	Total lipids in large HDL	Fat_Liver	Liver Fat	met-d-L_HDL_L	Fat_Liver	Inverse variance weighted	274.301	151	3.41806e-09	121.335	0.138286
L_HDL_L	Total lipids in large HDL	NAFLD	Non-alcoholic fatty liver disease	met-d-L_HDL_L	NAFLD	MR Egger	261.458	142	4.15033e-09	125.052	0.135455
L_HDL_L	Total lipids in large HDL	NAFLD	Non-alcoholic fatty liver disease	met-d-L_HDL_L	NAFLD	Inverse variance weighted	261.537	143	5.58161e-09	125.052	0.135455
L_HDL_P	Concentration of large HDL particles	Fat_Liver	Liver Fat	met-d-L_HDL_P	Fat_Liver	MR Egger	276.255	159	2.38689e-08	118.703	0.142592
L_HDL_P	Concentration of large HDL particles	Fat_Liver	Liver Fat	met-d-L_HDL_P	Fat_Liver	Inverse variance weighted	287.048	160	2.8396e-09	118.703	0.142592
L_HDL_P	Concentration of large HDL particles	NAFLD	Non-alcoholic fatty liver disease	met-d-L_HDL_P	NAFLD	MR Egger	265.399	150	1.93973e-08	122.324	0.139257
L_HDL_P	Concentration of large HDL particles	NAFLD	Non-alcoholic fatty liver disease	met-d-L_HDL_P	NAFLD	Inverse variance weighted	265.639	151	2.46901e-08	122.324	0.139257
L_HDL_PL	Phospholipids in large HDL	Fat_Liver	Liver Fat	met-d-L_HDL_PL	Fat_Liver	MR Egger	254.147	142	2.27576e-08	122.275	0.132847
L_HDL_PL	Phospholipids in large HDL	Fat_Liver	Liver Fat	met-d-L_HDL_PL	Fat_Liver	Inverse variance weighted	262.543	143	4.40534e-09	122.275	0.132847
L_HDL_PL	Phospholipids in large HDL	NAFLD	Non-alcoholic fatty liver disease	met-d-L_HDL_PL	NAFLD	MR Egger	265.549	132	5.11927e-11	127.63	0.129519
L_HDL_PL	Phospholipids in large HDL	NAFLD	Non-alcoholic fatty liver disease	met-d-L_HDL_PL	NAFLD	Inverse variance weighted	265.907	133	6.68185e-11	127.63	0.129519
L_HDL_TG	Triglycerides in large HDL	Fat_Liver	Liver Fat	met-d-L_HDL_TG	Fat_Liver	MR Egger	186.213	84	1.03298e-09	176.136	0.116397
L_HDL_TG	Triglycerides in large HDL	Fat_Liver	Liver Fat	met-d-L_HDL_TG	Fat_Liver	Inverse variance weighted	190.101	85	5.17356e-10	176.136	0.116397
L_HDL_TG	Triglycerides in large HDL	NAFLD	Non-alcoholic fatty liver disease	met-d-L_HDL_TG	NAFLD	MR Egger	169.764	72	7.17216e-10	189.224	0.108542
L_HDL_TG	Triglycerides in large HDL	NAFLD	Non-alcoholic fatty liver disease	met-d-L_HDL_TG	NAFLD	Inverse variance weighted	177.641	73	1.05584e-10	189.224	0.108542
L_LDL_C	Cholesterol in large LDL	Fat_Liver	Liver Fat	met-d-L_LDL_C	Fat_Liver	MR Egger	259.134	71	3.18427e-23	139.657	0.08143
L_LDL_C	Cholesterol in large LDL	Fat_Liver	Liver Fat	met-d-L_LDL_C	Fat_Liver	Inverse variance weighted	283.955	72	5.95698e-27	139.657	0.08143
L_LDL_C	Cholesterol in large LDL	NAFLD	Non-alcoholic fatty liver disease	met-d-L_LDL_C	NAFLD	MR Egger	243.203	66	4.14965e-22	141.806	0.0773578
L_LDL_C	Cholesterol in large LDL	NAFLD	Non-alcoholic fatty liver disease	met-d-L_LDL_C	NAFLD	Inverse variance weighted	256.692	67	5.36931e-24	141.806	0.0773578
L_LDL_CE	Cholesteryl esters in large LDL	Fat_Liver	Liver Fat	met-d-L_LDL_CE	Fat_Liver	MR Egger	259.953	69	6.18643e-24	138.916	0.0789872
L_LDL_CE	Cholesteryl esters in large LDL	Fat_Liver	Liver Fat	met-d-L_LDL_CE	Fat_Liver	Inverse variance weighted	284.855	70	1.0321e-27	138.916	0.0789872
L_LDL_CE	Cholesteryl esters in large LDL	NAFLD	Non-alcoholic fatty liver disease	met-d-L_LDL_CE	NAFLD	MR Egger	230.32	61	1.73238e-21	147.147	0.0745891
L_LDL_CE	Cholesteryl esters in large LDL	NAFLD	Non-alcoholic fatty liver disease	met-d-L_LDL_CE	NAFLD	Inverse variance weighted	241.592	62	5.00385e-23	147.147	0.0745891
L_LDL_FC	Free cholesterol in large LDL	Fat_Liver	Liver Fat	met-d-L_LDL_FC	Fat_Liver	MR Egger	210.126	75	9.63012e-15	140.575	0.0860266
L_LDL_FC	Free cholesterol in large LDL	Fat_Liver	Liver Fat	met-d-L_LDL_FC	Fat_Liver	Inverse variance weighted	221.132	76	4.27662e-16	140.575	0.0860266
L_LDL_FC	Free cholesterol in large LDL	NAFLD	Non-alcoholic fatty liver disease	met-d-L_LDL_FC	NAFLD	MR Egger	213.635	73	1.01904e-15	136.555	0.0817736
L_LDL_FC	Free cholesterol in large LDL	NAFLD	Non-alcoholic fatty liver disease	met-d-L_LDL_FC	NAFLD	Inverse variance weighted	217.612	74	4.64277e-16	136.555	0.0817736
L_LDL_L	Total lipids in large LDL	Fat_Liver	Liver Fat	met-d-L_LDL_L	Fat_Liver	MR Egger	250.568	69	1.99552e-22	142.325	0.080769
L_LDL_L	Total lipids in large LDL	Fat_Liver	Liver Fat	met-d-L_LDL_L	Fat_Liver	Inverse variance weighted	277.754	70	1.53577e-26	142.325	0.080769
L_LDL_L	Total lipids in large LDL	NAFLD	Non-alcoholic fatty liver disease	met-d-L_LDL_L	NAFLD	MR Egger	247.797	63	9.63281e-24	146.558	0.0764925
L_LDL_L	Total lipids in large LDL	NAFLD	Non-alcoholic fatty liver disease	met-d-L_LDL_L	NAFLD	Inverse variance weighted	258.678	64	3.12624e-25	146.558	0.0764925
L_LDL_P	Concentration of large LDL particles	Fat_Liver	Liver Fat	met-d-L_LDL_P	Fat_Liver	MR Egger	256.478	76	2.04379e-21	146.652	0.0904704
L_LDL_P	Concentration of large LDL particles	Fat_Liver	Liver Fat	met-d-L_LDL_P	Fat_Liver	Inverse variance weighted	283.025	77	2.52222e-25	146.652	0.0904704
L_LDL_P	Concentration of large LDL particles	NAFLD	Non-alcoholic fatty liver disease	met-d-L_LDL_P	NAFLD	MR Egger	254.827	64	1.35324e-24	156.05	0.0821902
L_LDL_P	Concentration of large LDL particles	NAFLD	Non-alcoholic fatty liver disease	met-d-L_LDL_P	NAFLD	Inverse variance weighted	273.213	65	2.43544e-27	156.05	0.0821902
L_LDL_PL	Phospholipids in large LDL	Fat_Liver	Liver Fat	met-d-L_LDL_PL	Fat_Liver	MR Egger	248.191	63	8.29848e-24	148.156	0.0772621
L_LDL_PL	Phospholipids in large LDL	Fat_Liver	Liver Fat	met-d-L_LDL_PL	Fat_Liver	Inverse variance weighted	271.757	64	2.05446e-27	148.156	0.0772621
L_LDL_PL	Phospholipids in large LDL	NAFLD	Non-alcoholic fatty liver disease	met-d-L_LDL_PL	NAFLD	MR Egger	221.407	59	1.24376e-20	149.121	0.0732917
L_LDL_PL	Phospholipids in large LDL	NAFLD	Non-alcoholic fatty liver disease	met-d-L_LDL_PL	NAFLD	Inverse variance weighted	230.324	60	8.74027e-22	149.121	0.0732917
L_LDL_TG	Triglycerides in large LDL	Fat_Liver	Liver Fat	met-d-L_LDL_TG	Fat_Liver	MR Egger	292.559	97	1.71446e-21	122.585	0.0954728
L_LDL_TG	Triglycerides in large LDL	Fat_Liver	Liver Fat	met-d-L_LDL_TG	Fat_Liver	Inverse variance weighted	314.236	98	1.76207e-24	122.585	0.0954728
L_LDL_TG	Triglycerides in large LDL	NAFLD	Non-alcoholic fatty liver disease	met-d-L_LDL_TG	NAFLD	MR Egger	309.028	90	8.50138e-26	120.634	0.0880237
L_LDL_TG	Triglycerides in large LDL	NAFLD	Non-alcoholic fatty liver disease	met-d-L_LDL_TG	NAFLD	Inverse variance weighted	314.158	91	2.52278e-26	120.634	0.0880237
L_VLDL_C	Cholesterol in large VLDL	Fat_Liver	Liver Fat	met-d-L_VLDL_C	Fat_Liver	MR Egger	283.749	98	5.7453e-20	118.606	0.0935104
L_VLDL_C	Cholesterol in large VLDL	Fat_Liver	Liver Fat	met-d-L_VLDL_C	Fat_Liver	Inverse variance weighted	292.701	99	4.97916e-21	118.606	0.0935104
L_VLDL_C	Cholesterol in large VLDL	NAFLD	Non-alcoholic fatty liver disease	met-d-L_VLDL_C	NAFLD	MR Egger	267.515	91	2.84649e-19	125.355	0.0920552
L_VLDL_C	Cholesterol in large VLDL	NAFLD	Non-alcoholic fatty liver disease	met-d-L_VLDL_C	NAFLD	Inverse variance weighted	271.607	92	1.25022e-19	125.355	0.0920552
L_VLDL_CE	Cholesteryl esters in large VLDL	Fat_Liver	Liver Fat	met-d-L_VLDL_CE	Fat_Liver	MR Egger	292.981	100	7.85517e-21	110.249	0.0890936
L_VLDL_CE	Cholesteryl esters in large VLDL	Fat_Liver	Liver Fat	met-d-L_VLDL_CE	Fat_Liver	Inverse variance weighted	307.266	101	1.10544e-22	110.249	0.0890936
L_VLDL_CE	Cholesteryl esters in large VLDL	NAFLD	Non-alcoholic fatty liver disease	met-d-L_VLDL_CE	NAFLD	MR Egger	286.17	94	2.76751e-21	112.562	0.0859066
L_VLDL_CE	Cholesteryl esters in large VLDL	NAFLD	Non-alcoholic fatty liver disease	met-d-L_VLDL_CE	NAFLD	Inverse variance weighted	295.413	95	2.06875e-22	112.562	0.0859066
L_VLDL_FC	Free cholesterol in large VLDL	Fat_Liver	Liver Fat	met-d-L_VLDL_FC	Fat_Liver	MR Egger	249.347	100	9.48718e-15	122.87	0.09829
L_VLDL_FC	Free cholesterol in large VLDL	Fat_Liver	Liver Fat	met-d-L_VLDL_FC	Fat_Liver	Inverse variance weighted	255.312	101	2.43184e-15	122.87	0.09829
L_VLDL_FC	Free cholesterol in large VLDL	NAFLD	Non-alcoholic fatty liver disease	met-d-L_VLDL_FC	NAFLD	MR Egger	290.093	94	7.23782e-22	127.782	0.096403
L_VLDL_FC	Free cholesterol in large VLDL	NAFLD	Non-alcoholic fatty liver disease	met-d-L_VLDL_FC	NAFLD	Inverse variance weighted	298.251	95	7.77611e-23	127.782	0.096403
L_VLDL_L	Total lipids in large VLDL	Fat_Liver	Liver Fat	met-d-L_VLDL_L	Fat_Liver	MR Egger	256.008	98	4.59576e-16	121.637	0.0956713
L_VLDL_L	Total lipids in large VLDL	Fat_Liver	Liver Fat	met-d-L_VLDL_L	Fat_Liver	Inverse variance weighted	262.146	99	1.08356e-16	121.637	0.0956713
L_VLDL_L	Total lipids in large VLDL	NAFLD	Non-alcoholic fatty liver disease	met-d-L_VLDL_L	NAFLD	MR Egger	255.348	90	9.47734e-18	124.258	0.090429
L_VLDL_L	Total lipids in large VLDL	NAFLD	Non-alcoholic fatty liver disease	met-d-L_VLDL_L	NAFLD	Inverse variance weighted	262.02	91	1.78203e-18	124.258	0.090429
L_VLDL_P	Concentration of large VLDL particles	Fat_Liver	Liver Fat	met-d-L_VLDL_P	Fat_Liver	MR Egger	236.032	94	3.35661e-14	129.555	0.0976099
L_VLDL_P	Concentration of large VLDL particles	Fat_Liver	Liver Fat	met-d-L_VLDL_P	Fat_Liver	Inverse variance weighted	242.479	95	7.36173e-15	129.555	0.0976099
L_VLDL_P	Concentration of large VLDL particles	NAFLD	Non-alcoholic fatty liver disease	met-d-L_VLDL_P	NAFLD	MR Egger	254.743	88	3.95026e-18	134.395	0.0951788
L_VLDL_P	Concentration of large VLDL particles	NAFLD	Non-alcoholic fatty liver disease	met-d-L_VLDL_P	NAFLD	Inverse variance weighted	262.004	89	6.01744e-19	134.395	0.0951788
L_VLDL_PL	Phospholipids in large VLDL	Fat_Liver	Liver Fat	met-d-L_VLDL_PL	Fat_Liver	MR Egger	240.253	100	1.48416e-13	127.516	0.101629
L_VLDL_PL	Phospholipids in large VLDL	Fat_Liver	Liver Fat	met-d-L_VLDL_PL	Fat_Liver	Inverse variance weighted	247.696	101	2.49396e-14	127.516	0.101629
L_VLDL_PL	Phospholipids in large VLDL	NAFLD	Non-alcoholic fatty liver disease	met-d-L_VLDL_PL	NAFLD	MR Egger	261.396	92	3.74687e-18	133.503	0.0984011
L_VLDL_PL	Phospholipids in large VLDL	NAFLD	Non-alcoholic fatty liver disease	met-d-L_VLDL_PL	NAFLD	Inverse variance weighted	266.786	93	1.07737e-18	133.503	0.0984011
L_VLDL_TG	Triglycerides in large VLDL	Fat_Liver	Liver Fat	met-d-L_VLDL_TG	Fat_Liver	MR Egger	276.866	98	5.58902e-19	119.573	0.0942007
L_VLDL_TG	Triglycerides in large VLDL	Fat_Liver	Liver Fat	met-d-L_VLDL_TG	Fat_Liver	Inverse variance weighted	294.907	99	2.37025e-21	119.573	0.0942007
L_VLDL_TG	Triglycerides in large VLDL	NAFLD	Non-alcoholic fatty liver disease	met-d-L_VLDL_TG	NAFLD	MR Egger	246.399	91	2.94341e-16	123.592	0.0908779
L_VLDL_TG	Triglycerides in large VLDL	NAFLD	Non-alcoholic fatty liver disease	met-d-L_VLDL_TG	NAFLD	Inverse variance weighted	252.603	92	6.63834e-17	123.592	0.0908779
Lactate	Lactate	Fat_Liver	Liver Fat	met-d-Lactate	Fat_Liver	MR Egger	9.38992	11	0.585949	58.9119	0.00661189
Lactate	Lactate	Fat_Liver	Liver Fat	met-d-Lactate	Fat_Liver	Inverse variance weighted	11.2198	12	0.510183	58.9119	0.00661189
Lactate	Lactate	NAFLD	Non-alcoholic fatty liver disease	met-d-Lactate	NAFLD	MR Egger	22.6236	11	0.0199636	60.2217	0.0067579
Lactate	Lactate	NAFLD	Non-alcoholic fatty liver disease	met-d-Lactate	NAFLD	Inverse variance weighted	23.767	12	0.0218765	60.2217	0.0067579
Leu	Leucine	Fat_Liver	Liver Fat	met-d-Leu	Fat_Liver	MR Egger	52.0038	18	3.73648e-05	83.8203	0.014361
Leu	Leucine	Fat_Liver	Liver Fat	met-d-Leu	Fat_Liver	Inverse variance weighted	60.1323	19	3.68766e-06	83.8203	0.014361
Leu	Leucine	NAFLD	Non-alcoholic fatty liver disease	met-d-Leu	NAFLD	MR Egger	34.4651	15	0.00292848	90.9651	0.0132618
Leu	Leucine	NAFLD	Non-alcoholic fatty liver disease	met-d-Leu	NAFLD	Inverse variance weighted	37.7732	16	0.00163016	90.9651	0.0132618
MUFA	Monounsaturated fatty acids	Fat_Liver	Liver Fat	met-d-MUFA	Fat_Liver	MR Egger	254.861	88	3.79705e-18	116.064	0.0832779
MUFA	Monounsaturated fatty acids	Fat_Liver	Liver Fat	met-d-MUFA	Fat_Liver	Inverse variance weighted	257.185	89	3.01277e-18	116.064	0.0832779
MUFA	Monounsaturated fatty acids	NAFLD	Non-alcoholic fatty liver disease	met-d-MUFA	NAFLD	MR Egger	287.675	82	1.18954e-24	121.316	0.0814045
MUFA	Monounsaturated fatty acids	NAFLD	Non-alcoholic fatty liver disease	met-d-MUFA	NAFLD	Inverse variance weighted	291.7	83	5.24139e-25	121.316	0.0814045
M_HDL_C	Cholesterol in medium HDL	Fat_Liver	Liver Fat	met-d-M_HDL_C	Fat_Liver	MR Egger	245.709	118	5.37366e-11	97.5936	0.0924559
M_HDL_C	Cholesterol in medium HDL	Fat_Liver	Liver Fat	met-d-M_HDL_C	Fat_Liver	Inverse variance weighted	245.77	119	7.70389e-11	97.5936	0.0924559
M_HDL_C	Cholesterol in medium HDL	NAFLD	Non-alcoholic fatty liver disease	met-d-M_HDL_C	NAFLD	MR Egger	214.31	115	5.5799e-08	100.778	0.0930253
M_HDL_C	Cholesterol in medium HDL	NAFLD	Non-alcoholic fatty liver disease	met-d-M_HDL_C	NAFLD	Inverse variance weighted	222.391	116	1.07638e-08	100.778	0.0930253
M_HDL_CE	Cholesteryl esters in medium HDL	Fat_Liver	Liver Fat	met-d-M_HDL_CE	Fat_Liver	MR Egger	262.053	118	6.03956e-13	96.3717	0.0914042
M_HDL_CE	Cholesteryl esters in medium HDL	Fat_Liver	Liver Fat	met-d-M_HDL_CE	Fat_Liver	Inverse variance weighted	262.621	119	7.74486e-13	96.3717	0.0914042
M_HDL_CE	Cholesteryl esters in medium HDL	NAFLD	Non-alcoholic fatty liver disease	met-d-M_HDL_CE	NAFLD	MR Egger	221.052	114	7.59532e-09	99.8067	0.0914945
M_HDL_CE	Cholesteryl esters in medium HDL	NAFLD	Non-alcoholic fatty liver disease	met-d-M_HDL_CE	NAFLD	Inverse variance weighted	229.439	115	1.27767e-09	99.8067	0.0914945
M_HDL_FC	Free cholesterol in medium HDL	Fat_Liver	Liver Fat	met-d-M_HDL_FC	Fat_Liver	MR Egger	237.65	115	1.48827e-10	105.271	0.096771
M_HDL_FC	Free cholesterol in medium HDL	Fat_Liver	Liver Fat	met-d-M_HDL_FC	Fat_Liver	Inverse variance weighted	237.653	116	2.15914e-10	105.271	0.096771
M_HDL_FC	Free cholesterol in medium HDL	NAFLD	Non-alcoholic fatty liver disease	met-d-M_HDL_FC	NAFLD	MR Egger	205.34	109	6.88654e-08	110.74	0.0965923
M_HDL_FC	Free cholesterol in medium HDL	NAFLD	Non-alcoholic fatty liver disease	met-d-M_HDL_FC	NAFLD	Inverse variance weighted	212.853	110	1.50174e-08	110.74	0.0965923
M_HDL_L	Total lipids in medium HDL	Fat_Liver	Liver Fat	met-d-M_HDL_L	Fat_Liver	MR Egger	229.767	96	5.6301e-13	118.698	0.0918746
M_HDL_L	Total lipids in medium HDL	Fat_Liver	Liver Fat	met-d-M_HDL_L	Fat_Liver	Inverse variance weighted	230.062	97	8.05718e-13	118.698	0.0918746
M_HDL_L	Total lipids in medium HDL	NAFLD	Non-alcoholic fatty liver disease	met-d-M_HDL_L	NAFLD	MR Egger	188.63	92	1.23582e-08	125.059	0.0927542
M_HDL_L	Total lipids in medium HDL	NAFLD	Non-alcoholic fatty liver disease	met-d-M_HDL_L	NAFLD	Inverse variance weighted	196.064	93	2.44741e-09	125.059	0.0927542
M_HDL_P	Concentration of medium HDL particles	Fat_Liver	Liver Fat	met-d-M_HDL_P	Fat_Liver	MR Egger	245.94	104	1.63098e-13	116.004	0.0966188
M_HDL_P	Concentration of medium HDL particles	Fat_Liver	Liver Fat	met-d-M_HDL_P	Fat_Liver	Inverse variance weighted	246.058	105	2.44517e-13	116.004	0.0966188
M_HDL_P	Concentration of medium HDL particles	NAFLD	Non-alcoholic fatty liver disease	met-d-M_HDL_P	NAFLD	MR Egger	185.915	98	2.08392e-07	122.908	0.0965743
M_HDL_P	Concentration of medium HDL particles	NAFLD	Non-alcoholic fatty liver disease	met-d-M_HDL_P	NAFLD	Inverse variance weighted	190.002	99	1.05879e-07	122.908	0.0965743
M_HDL_PL	Phospholipids in medium HDL	Fat_Liver	Liver Fat	met-d-M_HDL_PL	Fat_Liver	MR Egger	319.507	89	1.01178e-27	127.212	0.0914671
M_HDL_PL	Phospholipids in medium HDL	Fat_Liver	Liver Fat	met-d-M_HDL_PL	Fat_Liver	Inverse variance weighted	319.519	90	1.92206e-27	127.212	0.0914671
M_HDL_PL	Phospholipids in medium HDL	NAFLD	Non-alcoholic fatty liver disease	met-d-M_HDL_PL	NAFLD	MR Egger	205.684	84	3.36813e-12	130.027	0.0886268
M_HDL_PL	Phospholipids in medium HDL	NAFLD	Non-alcoholic fatty liver disease	met-d-M_HDL_PL	NAFLD	Inverse variance weighted	210.629	85	1.18684e-12	130.027	0.0886268
M_HDL_TG	Triglycerides in medium HDL	Fat_Liver	Liver Fat	met-d-M_HDL_TG	Fat_Liver	MR Egger	196.112	97	1.09133e-08	157.578	0.11947
M_HDL_TG	Triglycerides in medium HDL	Fat_Liver	Liver Fat	met-d-M_HDL_TG	Fat_Liver	Inverse variance weighted	221.876	98	1.35332e-11	157.578	0.11947
M_HDL_TG	Triglycerides in medium HDL	NAFLD	Non-alcoholic fatty liver disease	met-d-M_HDL_TG	NAFLD	MR Egger	267.343	89	9.93216e-20	153.839	0.108534
M_HDL_TG	Triglycerides in medium HDL	NAFLD	Non-alcoholic fatty liver disease	met-d-M_HDL_TG	NAFLD	Inverse variance weighted	274	90	1.81478e-20	153.839	0.108534
M_LDL_C	Cholesterol in medium LDL	Fat_Liver	Liver Fat	met-d-M_LDL_C	Fat_Liver	MR Egger	285.056	63	5.3803e-30	144.762	0.0756263
M_LDL_C	Cholesterol in medium LDL	Fat_Liver	Liver Fat	met-d-M_LDL_C	Fat_Liver	Inverse variance weighted	318.538	64	1.88169e-35	144.762	0.0756263
M_LDL_C	Cholesterol in medium LDL	NAFLD	Non-alcoholic fatty liver disease	met-d-M_LDL_C	NAFLD	MR Egger	238.713	53	2.14199e-25	153.391	0.0683346
M_LDL_C	Cholesterol in medium LDL	NAFLD	Non-alcoholic fatty liver disease	met-d-M_LDL_C	NAFLD	Inverse variance weighted	248.599	54	9.30658e-27	153.391	0.0683346
M_LDL_CE	Cholesteryl esters in medium LDL	Fat_Liver	Liver Fat	met-d-M_LDL_CE	Fat_Liver	MR Egger	326.381	65	1.79328e-36	138.929	0.0748744
M_LDL_CE	Cholesteryl esters in medium LDL	Fat_Liver	Liver Fat	met-d-M_LDL_CE	Fat_Liver	Inverse variance weighted	354.326	66	4.70734e-41	138.929	0.0748744
M_LDL_CE	Cholesteryl esters in medium LDL	NAFLD	Non-alcoholic fatty liver disease	met-d-M_LDL_CE	NAFLD	MR Egger	247.048	57	1.68632e-25	148.143	0.0706248
M_LDL_CE	Cholesteryl esters in medium LDL	NAFLD	Non-alcoholic fatty liver disease	met-d-M_LDL_CE	NAFLD	Inverse variance weighted	261.055	58	1.4858e-27	148.143	0.0706248
M_LDL_FC	Free cholesterol in medium LDL	Fat_Liver	Liver Fat	met-d-M_LDL_FC	Fat_Liver	MR Egger	180.285	63	3.05618e-13	156.47	0.0812458
M_LDL_FC	Free cholesterol in medium LDL	Fat_Liver	Liver Fat	met-d-M_LDL_FC	Fat_Liver	Inverse variance weighted	192.367	64	9.01796e-15	156.47	0.0812458
M_LDL_FC	Free cholesterol in medium LDL	NAFLD	Non-alcoholic fatty liver disease	met-d-M_LDL_FC	NAFLD	MR Egger	195.708	60	2.70946e-16	153.716	0.0765214
M_LDL_FC	Free cholesterol in medium LDL	NAFLD	Non-alcoholic fatty liver disease	met-d-M_LDL_FC	NAFLD	Inverse variance weighted	198.714	61	1.71505e-16	153.716	0.0765214
M_LDL_L	Total lipids in medium LDL	Fat_Liver	Liver Fat	met-d-M_LDL_L	Fat_Liver	MR Egger	290.743	64	1.23304e-30	147.146	0.0778658
M_LDL_L	Total lipids in medium LDL	Fat_Liver	Liver Fat	met-d-M_LDL_L	Fat_Liver	Inverse variance weighted	321.456	65	1.30795e-35	147.146	0.0778658
M_LDL_L	Total lipids in medium LDL	NAFLD	Non-alcoholic fatty liver disease	met-d-M_LDL_L	NAFLD	MR Egger	249.455	53	3.02583e-27	157.474	0.0700264
M_LDL_L	Total lipids in medium LDL	NAFLD	Non-alcoholic fatty liver disease	met-d-M_LDL_L	NAFLD	Inverse variance weighted	267.004	54	5.90209e-30	157.474	0.0700264
M_LDL_P	Concentration of medium LDL particles	Fat_Liver	Liver Fat	met-d-M_LDL_P	Fat_Liver	MR Egger	294.819	63	1.13005e-31	135.747	0.0712522
M_LDL_P	Concentration of medium LDL particles	Fat_Liver	Liver Fat	met-d-M_LDL_P	Fat_Liver	Inverse variance weighted	329.018	64	2.70031e-37	135.747	0.0712522
M_LDL_P	Concentration of medium LDL particles	NAFLD	Non-alcoholic fatty liver disease	met-d-M_LDL_P	NAFLD	MR Egger	241.135	55	3.78467e-25	145.496	0.0672539
M_LDL_P	Concentration of medium LDL particles	NAFLD	Non-alcoholic fatty liver disease	met-d-M_LDL_P	NAFLD	Inverse variance weighted	251.225	56	1.54171e-26	145.496	0.0672539
M_LDL_PL	Phospholipids in medium LDL	Fat_Liver	Liver Fat	met-d-M_LDL_PL	Fat_Liver	MR Egger	267.465	64	1.0773e-26	153.119	0.0807713
M_LDL_PL	Phospholipids in medium LDL	Fat_Liver	Liver Fat	met-d-M_LDL_PL	Fat_Liver	Inverse variance weighted	299.478	65	8.47237e-32	153.119	0.0807713
M_LDL_PL	Phospholipids in medium LDL	NAFLD	Non-alcoholic fatty liver disease	met-d-M_LDL_PL	NAFLD	MR Egger	228.367	59	9.16252e-22	158.432	0.0775131
M_LDL_PL	Phospholipids in medium LDL	NAFLD	Non-alcoholic fatty liver disease	met-d-M_LDL_PL	NAFLD	Inverse variance weighted	238.236	60	4.40781e-23	158.432	0.0775131
M_LDL_TG	Triglycerides in medium LDL	Fat_Liver	Liver Fat	met-d-M_LDL_TG	Fat_Liver	MR Egger	277.405	105	1.70105e-17	125.244	0.104394
M_LDL_TG	Triglycerides in medium LDL	Fat_Liver	Liver Fat	met-d-M_LDL_TG	Fat_Liver	Inverse variance weighted	297.109	106	5.01008e-20	125.244	0.104394
M_LDL_TG	Triglycerides in medium LDL	NAFLD	Non-alcoholic fatty liver disease	met-d-M_LDL_TG	NAFLD	MR Egger	320.144	99	4.05609e-25	127.998	0.101074
M_LDL_TG	Triglycerides in medium LDL	NAFLD	Non-alcoholic fatty liver disease	met-d-M_LDL_TG	NAFLD	Inverse variance weighted	328.541	100	3.87951e-26	127.998	0.101074
M_VLDL_C	Cholesterol in medium VLDL	Fat_Liver	Liver Fat	met-d-M_VLDL_C	Fat_Liver	MR Egger	276	73	2.3439e-25	134.727	0.0807674
M_VLDL_C	Cholesterol in medium VLDL	Fat_Liver	Liver Fat	met-d-M_VLDL_C	Fat_Liver	Inverse variance weighted	294.267	74	4.88084e-28	134.727	0.0807674
M_VLDL_C	Cholesterol in medium VLDL	NAFLD	Non-alcoholic fatty liver disease	met-d-M_VLDL_C	NAFLD	MR Egger	237.797	63	4.12452e-22	141.479	0.074038
M_VLDL_C	Cholesterol in medium VLDL	NAFLD	Non-alcoholic fatty liver disease	met-d-M_VLDL_C	NAFLD	Inverse variance weighted	247.031	64	2.57159e-23	141.479	0.074038
M_VLDL_CE	Cholesteryl esters in medium VLDL	Fat_Liver	Liver Fat	met-d-M_VLDL_CE	Fat_Liver	MR Egger	209.236	67	1.52547e-16	140.893	0.0779418
M_VLDL_CE	Cholesteryl esters in medium VLDL	Fat_Liver	Liver Fat	met-d-M_VLDL_CE	Fat_Liver	Inverse variance weighted	214.67	68	4.14845e-17	140.893	0.0779418
M_VLDL_CE	Cholesteryl esters in medium VLDL	NAFLD	Non-alcoholic fatty liver disease	met-d-M_VLDL_CE	NAFLD	MR Egger	198.555	59	5.31794e-17	144.587	0.0712219
M_VLDL_CE	Cholesteryl esters in medium VLDL	NAFLD	Non-alcoholic fatty liver disease	met-d-M_VLDL_CE	NAFLD	Inverse variance weighted	200.219	60	5.44975e-17	144.587	0.0712219
M_VLDL_FC	Free cholesterol in medium VLDL	Fat_Liver	Liver Fat	met-d-M_VLDL_FC	Fat_Liver	MR Egger	337.939	78	4.62774e-34	118.803	0.0763388
M_VLDL_FC	Free cholesterol in medium VLDL	Fat_Liver	Liver Fat	met-d-M_VLDL_FC	Fat_Liver	Inverse variance weighted	367.157	79	1.04421e-38	118.803	0.0763388
M_VLDL_FC	Free cholesterol in medium VLDL	NAFLD	Non-alcoholic fatty liver disease	met-d-M_VLDL_FC	NAFLD	MR Egger	244.623	69	1.75955e-21	125.89	0.0721148
M_VLDL_FC	Free cholesterol in medium VLDL	NAFLD	Non-alcoholic fatty liver disease	met-d-M_VLDL_FC	NAFLD	Inverse variance weighted	259.228	70	1.58438e-23	125.89	0.0721148
M_VLDL_L	Total lipids in medium VLDL	Fat_Liver	Liver Fat	met-d-M_VLDL_L	Fat_Liver	MR Egger	320.881	89	6.12579e-28	111.316	0.0809629
M_VLDL_L	Total lipids in medium VLDL	Fat_Liver	Liver Fat	met-d-M_VLDL_L	Fat_Liver	Inverse variance weighted	338.239	90	1.98607e-30	111.316	0.0809629
M_VLDL_L	Total lipids in medium VLDL	NAFLD	Non-alcoholic fatty liver disease	met-d-M_VLDL_L	NAFLD	MR Egger	260.848	85	9.42593e-20	110.697	0.07728
M_VLDL_L	Total lipids in medium VLDL	NAFLD	Non-alcoholic fatty liver disease	met-d-M_VLDL_L	NAFLD	Inverse variance weighted	268.104	86	1.3833e-20	110.697	0.07728
M_VLDL_P	Concentration of medium VLDL particles	Fat_Liver	Liver Fat	met-d-M_VLDL_P	Fat_Liver	MR Egger	275.828	83	1.55374e-22	114.3	0.0779062
M_VLDL_P	Concentration of medium VLDL particles	Fat_Liver	Liver Fat	met-d-M_VLDL_P	Fat_Liver	Inverse variance weighted	298.859	84	7.39255e-26	114.3	0.0779062
M_VLDL_P	Concentration of medium VLDL particles	NAFLD	Non-alcoholic fatty liver disease	met-d-M_VLDL_P	NAFLD	MR Egger	231.428	77	2.30887e-17	112.875	0.0719614
M_VLDL_P	Concentration of medium VLDL particles	NAFLD	Non-alcoholic fatty liver disease	met-d-M_VLDL_P	NAFLD	Inverse variance weighted	246.923	78	1.98884e-19	112.875	0.0719614
M_VLDL_PL	Phospholipids in medium VLDL	Fat_Liver	Liver Fat	met-d-M_VLDL_PL	Fat_Liver	MR Egger	273.848	86	1.88928e-21	114.02	0.0802556
M_VLDL_PL	Phospholipids in medium VLDL	Fat_Liver	Liver Fat	met-d-M_VLDL_PL	Fat_Liver	Inverse variance weighted	293.677	87	3.18478e-24	114.02	0.0802556
M_VLDL_PL	Phospholipids in medium VLDL	NAFLD	Non-alcoholic fatty liver disease	met-d-M_VLDL_PL	NAFLD	MR Egger	237.296	78	5.50104e-18	113.863	0.0733971
M_VLDL_PL	Phospholipids in medium VLDL	NAFLD	Non-alcoholic fatty liver disease	met-d-M_VLDL_PL	NAFLD	Inverse variance weighted	246.806	79	3.71758e-19	113.863	0.0733971
M_VLDL_TG	Triglycerides in medium VLDL	Fat_Liver	Liver Fat	met-d-M_VLDL_TG	Fat_Liver	MR Egger	264.474	93	2.31435e-18	123.892	0.0928564
M_VLDL_TG	Triglycerides in medium VLDL	Fat_Liver	Liver Fat	met-d-M_VLDL_TG	Fat_Liver	Inverse variance weighted	272.473	94	2.79718e-19	123.892	0.0928564
M_VLDL_TG	Triglycerides in medium VLDL	NAFLD	Non-alcoholic fatty liver disease	met-d-M_VLDL_TG	NAFLD	MR Egger	251.739	88	1.07114e-17	129.215	0.0918474
M_VLDL_TG	Triglycerides in medium VLDL	NAFLD	Non-alcoholic fatty liver disease	met-d-M_VLDL_TG	NAFLD	Inverse variance weighted	259.681	89	1.31062e-18	129.215	0.0918474
Omega_3	Omega-3 fatty acids	Fat_Liver	Liver Fat	met-d-Omega_3	Fat_Liver	MR Egger	223.31	80	1.77825e-15	169.673	0.107931
Omega_3	Omega-3 fatty acids	Fat_Liver	Liver Fat	met-d-Omega_3	Fat_Liver	Inverse variance weighted	225.146	81	1.64903e-15	169.673	0.107931
Omega_3	Omega-3 fatty acids	NAFLD	Non-alcoholic fatty liver disease	met-d-Omega_3	NAFLD	MR Egger	249.201	75	1.47424e-20	180.437	0.107792
Omega_3	Omega-3 fatty acids	NAFLD	Non-alcoholic fatty liver disease	met-d-Omega_3	NAFLD	Inverse variance weighted	253.829	76	5.25623e-21	180.437	0.107792
Omega_6	Omega-6 fatty acids	Fat_Liver	Liver Fat	met-d-Omega_6	Fat_Liver	MR Egger	264.168	85	3.01223e-20	107.687	0.0753365
Omega_6	Omega-6 fatty acids	Fat_Liver	Liver Fat	met-d-Omega_6	Fat_Liver	Inverse variance weighted	265.677	86	3.18975e-20	107.687	0.0753365
Omega_6	Omega-6 fatty acids	NAFLD	Non-alcoholic fatty liver disease	met-d-Omega_6	NAFLD	MR Egger	227.91	74	1.39414e-17	114.062	0.0700959
Omega_6	Omega-6 fatty acids	NAFLD	Non-alcoholic fatty liver disease	met-d-Omega_6	NAFLD	Inverse variance weighted	236.059	75	1.49054e-18	114.062	0.0700959
Omega_6_by_Omega_3	Ratio of omega-6 fatty acids to omega-3 fatty acids	Fat_Liver	Liver Fat	met-d-Omega_6_by_Omega_3	Fat_Liver	MR Egger	175.208	59	1.86223e-13	192.597	0.0926791
Omega_6_by_Omega_3	Ratio of omega-6 fatty acids to omega-3 fatty acids	Fat_Liver	Liver Fat	met-d-Omega_6_by_Omega_3	Fat_Liver	Inverse variance weighted	184.111	60	1.55939e-14	192.597	0.0926791
Omega_6_by_Omega_3	Ratio of omega-6 fatty acids to omega-3 fatty acids	NAFLD	Non-alcoholic fatty liver disease	met-d-Omega_6_by_Omega_3	NAFLD	MR Egger	172.494	51	4.18931e-15	211.949	0.0889713
Omega_6_by_Omega_3	Ratio of omega-6 fatty acids to omega-3 fatty acids	NAFLD	Non-alcoholic fatty liver disease	met-d-Omega_6_by_Omega_3	NAFLD	Inverse variance weighted	181.534	52	2.98845e-16	211.949	0.0889713
PUFA	Polyunsaturated fatty acids	Fat_Liver	Liver Fat	met-d-PUFA	Fat_Liver	MR Egger	276.227	93	4.59287e-20	116.715	0.0879507
PUFA	Polyunsaturated fatty acids	Fat_Liver	Liver Fat	met-d-PUFA	Fat_Liver	Inverse variance weighted	276.23	94	7.97196e-20	116.715	0.0879507
PUFA	Polyunsaturated fatty acids	NAFLD	Non-alcoholic fatty liver disease	met-d-PUFA	NAFLD	MR Egger	230.722	81	2.63423e-16	125.607	0.0831239
PUFA	Polyunsaturated fatty acids	NAFLD	Non-alcoholic fatty liver disease	met-d-PUFA	NAFLD	Inverse variance weighted	240.256	82	1.88995e-17	125.607	0.0831239
PUFA_pct	Ratio of polyunsaturated fatty acids to total fatty acids	Fat_Liver	Liver Fat	met-d-PUFA_pct	Fat_Liver	MR Egger	165.325	61	1.46197e-11	105.901	0.0548276
PUFA_pct	Ratio of polyunsaturated fatty acids to total fatty acids	Fat_Liver	Liver Fat	met-d-PUFA_pct	Fat_Liver	Inverse variance weighted	173.871	62	1.50188e-12	105.901	0.0548276
PUFA_pct	Ratio of polyunsaturated fatty acids to total fatty acids	NAFLD	Non-alcoholic fatty liver disease	met-d-PUFA_pct	NAFLD	MR Egger	105.008	54	3.98241e-05	105.021	0.0486442
PUFA_pct	Ratio of polyunsaturated fatty acids to total fatty acids	NAFLD	Non-alcoholic fatty liver disease	met-d-PUFA_pct	NAFLD	Inverse variance weighted	108.142	55	2.51682e-05	105.021	0.0486442
Phe	Phenylalanine	Fat_Liver	Liver Fat	met-d-Phe	Fat_Liver	MR Egger	22.4298	12	0.0329761	112.357	0.0134864
Phe	Phenylalanine	Fat_Liver	Liver Fat	met-d-Phe	Fat_Liver	Inverse variance weighted	22.8683	13	0.043284	112.357	0.0134864
Phe	Phenylalanine	NAFLD	Non-alcoholic fatty liver disease	met-d-Phe	NAFLD	MR Egger	14.3447	10	0.15784	120.332	0.0123938
Phe	Phenylalanine	NAFLD	Non-alcoholic fatty liver disease	met-d-Phe	NAFLD	Inverse variance weighted	14.4022	11	0.211532	120.332	0.0123938
Phosphatidylc	Phosphatidylcholines	Fat_Liver	Liver Fat	met-d-Phosphatidylc	Fat_Liver	MR Egger	231.158	84	1.11027e-15	130.277	0.0887818
Phosphatidylc	Phosphatidylcholines	Fat_Liver	Liver Fat	met-d-Phosphatidylc	Fat_Liver	Inverse variance weighted	231.158	85	1.85942e-15	130.277	0.0887818
Phosphatidylc	Phosphatidylcholines	NAFLD	Non-alcoholic fatty liver disease	met-d-Phosphatidylc	NAFLD	MR Egger	228.435	79	1.91304e-16	130.923	0.0844322
Phosphatidylc	Phosphatidylcholines	NAFLD	Non-alcoholic fatty liver disease	met-d-Phosphatidylc	NAFLD	Inverse variance weighted	231.771	80	1.08272e-16	130.923	0.0844322
Phosphoglyc	Phosphoglycerides	Fat_Liver	Liver Fat	met-d-Phosphoglyc	Fat_Liver	MR Egger	224.618	78	3.96769e-16	124.671	0.0798083
Phosphoglyc	Phosphoglycerides	Fat_Liver	Liver Fat	met-d-Phosphoglyc	Fat_Liver	Inverse variance weighted	225.276	79	5.46789e-16	124.671	0.0798083
Phosphoglyc	Phosphoglycerides	NAFLD	Non-alcoholic fatty liver disease	met-d-Phosphoglyc	NAFLD	MR Egger	223.975	75	9.4327e-17	124.683	0.0770507
Phosphoglyc	Phosphoglycerides	NAFLD	Non-alcoholic fatty liver disease	met-d-Phosphoglyc	NAFLD	Inverse variance weighted	229.052	76	2.94855e-17	124.683	0.0770507
Pyruvate	Pyruvate	Fat_Liver	Liver Fat	met-d-Pyruvate	Fat_Liver	MR Egger	19.9826	22	0.584127	103.921	0.021218
Pyruvate	Pyruvate	Fat_Liver	Liver Fat	met-d-Pyruvate	Fat_Liver	Inverse variance weighted	21.7372	23	0.536163	103.921	0.021218
Pyruvate	Pyruvate	NAFLD	Non-alcoholic fatty liver disease	met-d-Pyruvate	NAFLD	MR Egger	50.6559	21	0.000295451	103.692	0.0203077
Pyruvate	Pyruvate	NAFLD	Non-alcoholic fatty liver disease	met-d-Pyruvate	NAFLD	Inverse variance weighted	50.9778	22	0.000431899	103.692	0.0203077
Remnant_C	Remnant cholesterol (non-HDL, non-LDL -cholesterol)	Fat_Liver	Liver Fat	met-d-Remnant_C	Fat_Liver	MR Egger	277.67	73	1.25704e-25	135.133	0.0809909
Remnant_C	Remnant cholesterol (non-HDL, non-LDL -cholesterol)	Fat_Liver	Liver Fat	met-d-Remnant_C	Fat_Liver	Inverse variance weighted	304.992	74	8.21023e-30	135.133	0.0809909
Remnant_C	Remnant cholesterol (non-HDL, non-LDL -cholesterol)	NAFLD	Non-alcoholic fatty liver disease	met-d-Remnant_C	NAFLD	MR Egger	233.974	66	1.23111e-20	140.941	0.0769225
Remnant_C	Remnant cholesterol (non-HDL, non-LDL -cholesterol)	NAFLD	Non-alcoholic fatty liver disease	met-d-Remnant_C	NAFLD	Inverse variance weighted	247.092	67	1.91493e-22	140.941	0.0769225
SFA	Saturated fatty acids	Fat_Liver	Liver Fat	met-d-SFA	Fat_Liver	MR Egger	194.235	67	2.54407e-14	110.168	0.0619984
SFA	Saturated fatty acids	Fat_Liver	Liver Fat	met-d-SFA	Fat_Liver	Inverse variance weighted	194.41	68	4.13321e-14	110.168	0.0619984
SFA	Saturated fatty acids	NAFLD	Non-alcoholic fatty liver disease	met-d-SFA	NAFLD	MR Egger	268.174	66	3.46798e-26	112.098	0.062159
SFA	Saturated fatty acids	NAFLD	Non-alcoholic fatty liver disease	met-d-SFA	NAFLD	Inverse variance weighted	273.145	67	1.06055e-26	112.098	0.062159
S_HDL_C	Cholesterol in small HDL	Fat_Liver	Liver Fat	met-d-S_HDL_C	Fat_Liver	MR Egger	116.043	61	2.74662e-05	91.6262	0.0477906
S_HDL_C	Cholesterol in small HDL	Fat_Liver	Liver Fat	met-d-S_HDL_C	Fat_Liver	Inverse variance weighted	116.101	62	3.81067e-05	91.6262	0.0477906
S_HDL_C	Cholesterol in small HDL	NAFLD	Non-alcoholic fatty liver disease	met-d-S_HDL_C	NAFLD	MR Egger	439.551	59	1.39826e-59	93.423	0.0472088
S_HDL_C	Cholesterol in small HDL	NAFLD	Non-alcoholic fatty liver disease	met-d-S_HDL_C	NAFLD	Inverse variance weighted	439.635	60	3.70513e-59	93.423	0.0472088
S_HDL_CE	Cholesteryl esters in small HDL	Fat_Liver	Liver Fat	met-d-S_HDL_CE	Fat_Liver	MR Egger	111.411	58	3.14741e-05	111.353	0.0548996
S_HDL_CE	Cholesteryl esters in small HDL	Fat_Liver	Liver Fat	met-d-S_HDL_CE	Fat_Liver	Inverse variance weighted	111.624	59	4.22047e-05	111.353	0.0548996
S_HDL_CE	Cholesteryl esters in small HDL	NAFLD	Non-alcoholic fatty liver disease	met-d-S_HDL_CE	NAFLD	MR Egger	421.123	52	3.18161e-59	116.715	0.0519481
S_HDL_CE	Cholesteryl esters in small HDL	NAFLD	Non-alcoholic fatty liver disease	met-d-S_HDL_CE	NAFLD	Inverse variance weighted	421.123	53	9.12188e-59	116.715	0.0519481
S_HDL_FC	Free cholesterol in small HDL	Fat_Liver	Liver Fat	met-d-S_HDL_FC	Fat_Liver	MR Egger	174.479	58	1.35828e-13	104.244	0.0515756
S_HDL_FC	Free cholesterol in small HDL	Fat_Liver	Liver Fat	met-d-S_HDL_FC	Fat_Liver	Inverse variance weighted	175.383	59	1.75469e-13	104.244	0.0515756
S_HDL_FC	Free cholesterol in small HDL	NAFLD	Non-alcoholic fatty liver disease	met-d-S_HDL_FC	NAFLD	MR Egger	230.465	59	4.15325e-22	102.855	0.0517286
S_HDL_FC	Free cholesterol in small HDL	NAFLD	Non-alcoholic fatty liver disease	met-d-S_HDL_FC	NAFLD	Inverse variance weighted	232.822	60	3.41556e-22	102.855	0.0517286
S_HDL_L	Total lipids in small HDL	Fat_Liver	Liver Fat	met-d-S_HDL_L	Fat_Liver	MR Egger	142.985	60	9.94904e-09	101.927	0.052083
S_HDL_L	Total lipids in small HDL	Fat_Liver	Liver Fat	met-d-S_HDL_L	Fat_Liver	Inverse variance weighted	144.002	61	1.15083e-08	101.927	0.052083
S_HDL_L	Total lipids in small HDL	NAFLD	Non-alcoholic fatty liver disease	met-d-S_HDL_L	NAFLD	MR Egger	217.674	59	4.98106e-20	103.226	0.0519052
S_HDL_L	Total lipids in small HDL	NAFLD	Non-alcoholic fatty liver disease	met-d-S_HDL_L	NAFLD	Inverse variance weighted	219.567	60	4.80793e-20	103.226	0.0519052
S_HDL_P	Concentration of small HDL particles	Fat_Liver	Liver Fat	met-d-S_HDL_P	Fat_Liver	MR Egger	112	58	2.70489e-05	97.806	0.0485448
S_HDL_P	Concentration of small HDL particles	Fat_Liver	Liver Fat	met-d-S_HDL_P	Fat_Liver	Inverse variance weighted	112.006	59	3.83164e-05	97.806	0.0485448
S_HDL_P	Concentration of small HDL particles	NAFLD	Non-alcoholic fatty liver disease	met-d-S_HDL_P	NAFLD	MR Egger	425.47	55	1.08696e-58	100.474	0.04743
S_HDL_P	Concentration of small HDL particles	NAFLD	Non-alcoholic fatty liver disease	met-d-S_HDL_P	NAFLD	Inverse variance weighted	425.639	56	2.8286e-58	100.474	0.04743
S_HDL_PL	Phospholipids in small HDL	Fat_Liver	Liver Fat	met-d-S_HDL_PL	Fat_Liver	MR Egger	171.821	68	6.02752e-11	101.123	0.0579808
S_HDL_PL	Phospholipids in small HDL	Fat_Liver	Liver Fat	met-d-S_HDL_PL	Fat_Liver	Inverse variance weighted	172.708	69	7.37629e-11	101.123	0.0579808
S_HDL_PL	Phospholipids in small HDL	NAFLD	Non-alcoholic fatty liver disease	met-d-S_HDL_PL	NAFLD	MR Egger	291.985	66	3.47641e-30	104.072	0.0579663
S_HDL_PL	Phospholipids in small HDL	NAFLD	Non-alcoholic fatty liver disease	met-d-S_HDL_PL	NAFLD	Inverse variance weighted	295.909	67	1.59282e-30	104.072	0.0579663
S_HDL_TG	Triglycerides in small HDL	Fat_Liver	Liver Fat	met-d-S_HDL_TG	Fat_Liver	MR Egger	237.755	110	2.0987e-11	140.286	0.120236
S_HDL_TG	Triglycerides in small HDL	Fat_Liver	Liver Fat	met-d-S_HDL_TG	Fat_Liver	Inverse variance weighted	251.766	111	6.12894e-13	140.286	0.120236
S_HDL_TG	Triglycerides in small HDL	NAFLD	Non-alcoholic fatty liver disease	met-d-S_HDL_TG	NAFLD	MR Egger	245.916	102	6.72386e-14	145.89	0.116581
S_HDL_TG	Triglycerides in small HDL	NAFLD	Non-alcoholic fatty liver disease	met-d-S_HDL_TG	NAFLD	Inverse variance weighted	250.895	103	2.37314e-14	145.89	0.116581
S_LDL_C	Cholesterol in small LDL	Fat_Liver	Liver Fat	met-d-S_LDL_C	Fat_Liver	MR Egger	284.618	72	4.63725e-27	139.176	0.0821938
S_LDL_C	Cholesterol in small LDL	Fat_Liver	Liver Fat	met-d-S_LDL_C	Fat_Liver	Inverse variance weighted	311.435	73	3.32045e-31	139.176	0.0821938
S_LDL_C	Cholesterol in small LDL	NAFLD	Non-alcoholic fatty liver disease	met-d-S_LDL_C	NAFLD	MR Egger	231.349	62	2.31904e-21	150.357	0.0772078
S_LDL_C	Cholesterol in small LDL	NAFLD	Non-alcoholic fatty liver disease	met-d-S_LDL_C	NAFLD	Inverse variance weighted	240.505	63	1.49862e-22	150.357	0.0772078
S_LDL_CE	Cholesteryl esters in small LDL	Fat_Liver	Liver Fat	met-d-S_LDL_CE	Fat_Liver	MR Egger	319.703	69	6.31411e-34	145.073	0.0822003
S_LDL_CE	Cholesteryl esters in small LDL	Fat_Liver	Liver Fat	met-d-S_LDL_CE	Fat_Liver	Inverse variance weighted	357.627	70	3.50489e-40	145.073	0.0822003
S_LDL_CE	Cholesteryl esters in small LDL	NAFLD	Non-alcoholic fatty liver disease	met-d-S_LDL_CE	NAFLD	MR Egger	255.146	58	1.51133e-26	157.452	0.0759025
S_LDL_CE	Cholesteryl esters in small LDL	NAFLD	Non-alcoholic fatty liver disease	met-d-S_LDL_CE	NAFLD	Inverse variance weighted	274.865	59	1.36691e-29	157.452	0.0759025
S_LDL_FC	Free cholesterol in small LDL	Fat_Liver	Liver Fat	met-d-S_LDL_FC	Fat_Liver	MR Egger	172.192	63	4.40874e-12	172.507	0.088833
S_LDL_FC	Free cholesterol in small LDL	Fat_Liver	Liver Fat	met-d-S_LDL_FC	Fat_Liver	Inverse variance weighted	184.624	64	1.23501e-13	172.507	0.088833
S_LDL_FC	Free cholesterol in small LDL	NAFLD	Non-alcoholic fatty liver disease	met-d-S_LDL_FC	NAFLD	MR Egger	178.789	57	1.72027e-14	155.367	0.0738145
S_LDL_FC	Free cholesterol in small LDL	NAFLD	Non-alcoholic fatty liver disease	met-d-S_LDL_FC	NAFLD	Inverse variance weighted	180.609	58	1.64144e-14	155.367	0.0738145
S_LDL_L	Total lipids in small LDL	Fat_Liver	Liver Fat	met-d-S_LDL_L	Fat_Liver	MR Egger	287.769	71	6.92613e-28	149.807	0.0868345
S_LDL_L	Total lipids in small LDL	Fat_Liver	Liver Fat	met-d-S_LDL_L	Fat_Liver	Inverse variance weighted	312.219	72	1.16814e-31	149.807	0.0868345
S_LDL_L	Total lipids in small LDL	NAFLD	Non-alcoholic fatty liver disease	met-d-S_LDL_L	NAFLD	MR Egger	246.608	62	7.49875e-24	161.022	0.0822338
S_LDL_L	Total lipids in small LDL	NAFLD	Non-alcoholic fatty liver disease	met-d-S_LDL_L	NAFLD	Inverse variance weighted	259.77	63	1.00605e-25	161.022	0.0822338
S_LDL_P	Concentration of small LDL particles	Fat_Liver	Liver Fat	met-d-S_LDL_P	Fat_Liver	MR Egger	319.962	76	1.11207e-31	140.084	0.0867699
S_LDL_P	Concentration of small LDL particles	Fat_Liver	Liver Fat	met-d-S_LDL_P	Fat_Liver	Inverse variance weighted	350.582	77	1.54728e-36	140.084	0.0867699
S_LDL_P	Concentration of small LDL particles	NAFLD	Non-alcoholic fatty liver disease	met-d-S_LDL_P	NAFLD	MR Egger	238.199	64	6.96961e-22	151.088	0.0797856
S_LDL_P	Concentration of small LDL particles	NAFLD	Non-alcoholic fatty liver disease	met-d-S_LDL_P	NAFLD	Inverse variance weighted	259.375	65	4.86646e-25	151.088	0.0797856
S_LDL_PL	Phospholipids in small LDL	Fat_Liver	Liver Fat	met-d-S_LDL_PL	Fat_Liver	MR Egger	228.814	79	1.68587e-16	155.636	0.0987954
S_LDL_PL	Phospholipids in small LDL	Fat_Liver	Liver Fat	met-d-S_LDL_PL	Fat_Liver	Inverse variance weighted	260.699	80	5.27366e-21	155.636	0.0987954
S_LDL_PL	Phospholipids in small LDL	NAFLD	Non-alcoholic fatty liver disease	met-d-S_LDL_PL	NAFLD	MR Egger	234.347	69	7.23464e-20	149.605	0.0845511
S_LDL_PL	Phospholipids in small LDL	NAFLD	Non-alcoholic fatty liver disease	met-d-S_LDL_PL	NAFLD	Inverse variance weighted	243.555	70	4.92249e-21	149.605	0.0845511
S_LDL_TG	Triglycerides in small LDL	Fat_Liver	Liver Fat	met-d-S_LDL_TG	Fat_Liver	MR Egger	253.466	97	6.25919e-16	137.895	0.106131
S_LDL_TG	Triglycerides in small LDL	Fat_Liver	Liver Fat	met-d-S_LDL_TG	Fat_Liver	Inverse variance weighted	265.86	98	1.99982e-17	137.895	0.106131
S_LDL_TG	Triglycerides in small LDL	NAFLD	Non-alcoholic fatty liver disease	met-d-S_LDL_TG	NAFLD	MR Egger	273.899	91	3.30343e-20	142.252	0.103183
S_LDL_TG	Triglycerides in small LDL	NAFLD	Non-alcoholic fatty liver disease	met-d-S_LDL_TG	NAFLD	Inverse variance weighted	280.591	92	5.96226e-21	142.252	0.103183
S_VLDL_C	Cholesterol in small VLDL	Fat_Liver	Liver Fat	met-d-S_VLDL_C	Fat_Liver	MR Egger	327.532	81	2.23169e-31	132.507	0.0872917
S_VLDL_C	Cholesterol in small VLDL	Fat_Liver	Liver Fat	met-d-S_VLDL_C	Fat_Liver	Inverse variance weighted	352.67	82	2.96124e-35	132.507	0.0872917
S_VLDL_C	Cholesterol in small VLDL	NAFLD	Non-alcoholic fatty liver disease	met-d-S_VLDL_C	NAFLD	MR Egger	243.749	75	1.0133e-19	135.536	0.0831999
S_VLDL_C	Cholesterol in small VLDL	NAFLD	Non-alcoholic fatty liver disease	met-d-S_VLDL_C	NAFLD	Inverse variance weighted	255.481	76	2.91763e-21	135.536	0.0831999
S_VLDL_CE	Cholesteryl esters in small VLDL	Fat_Liver	Liver Fat	met-d-S_VLDL_CE	Fat_Liver	MR Egger	376.394	91	2.25753e-36	126.427	0.0927693
S_VLDL_CE	Cholesteryl esters in small VLDL	Fat_Liver	Liver Fat	met-d-S_VLDL_CE	Fat_Liver	Inverse variance weighted	407.659	92	2.6587e-41	126.427	0.0927693
S_VLDL_CE	Cholesteryl esters in small VLDL	NAFLD	Non-alcoholic fatty liver disease	met-d-S_VLDL_CE	NAFLD	MR Egger	251.976	83	6.26372e-19	129.557	0.0873964
S_VLDL_CE	Cholesteryl esters in small VLDL	NAFLD	Non-alcoholic fatty liver disease	met-d-S_VLDL_CE	NAFLD	Inverse variance weighted	264.666	84	1.4172e-20	129.557	0.0873964
S_VLDL_FC	Free cholesterol in small VLDL	Fat_Liver	Liver Fat	met-d-S_VLDL_FC	Fat_Liver	MR Egger	327.836	78	2.30192e-32	128.09	0.0818178
S_VLDL_FC	Free cholesterol in small VLDL	Fat_Liver	Liver Fat	met-d-S_VLDL_FC	Fat_Liver	Inverse variance weighted	361.002	79	1.18731e-37	128.09	0.0818178
S_VLDL_FC	Free cholesterol in small VLDL	NAFLD	Non-alcoholic fatty liver disease	met-d-S_VLDL_FC	NAFLD	MR Egger	249.841	71	9.54045e-22	132.145	0.077389
S_VLDL_FC	Free cholesterol in small VLDL	NAFLD	Non-alcoholic fatty liver disease	met-d-S_VLDL_FC	NAFLD	Inverse variance weighted	268.887	72	1.68268e-24	132.145	0.077389
S_VLDL_L	Total lipids in small VLDL	Fat_Liver	Liver Fat	met-d-S_VLDL_L	Fat_Liver	MR Egger	356.737	105	3.77959e-29	115.288	0.0968989
S_VLDL_L	Total lipids in small VLDL	Fat_Liver	Liver Fat	met-d-S_VLDL_L	Fat_Liver	Inverse variance weighted	375.253	106	9.10571e-32	115.288	0.0968989
S_VLDL_L	Total lipids in small VLDL	NAFLD	Non-alcoholic fatty liver disease	met-d-S_VLDL_L	NAFLD	MR Egger	287.095	99	3.24564e-20	114.55	0.0914261
S_VLDL_L	Total lipids in small VLDL	NAFLD	Non-alcoholic fatty liver disease	met-d-S_VLDL_L	NAFLD	Inverse variance weighted	296.585	100	2.34518e-21	114.55	0.0914261
S_VLDL_P	Concentration of small VLDL particles	Fat_Liver	Liver Fat	met-d-S_VLDL_P	Fat_Liver	MR Egger	361.015	106	1.52722e-29	119.056	0.100589
S_VLDL_P	Concentration of small VLDL particles	Fat_Liver	Liver Fat	met-d-S_VLDL_P	Fat_Liver	Inverse variance weighted	374.942	107	1.92803e-31	119.056	0.100589
S_VLDL_P	Concentration of small VLDL particles	NAFLD	Non-alcoholic fatty liver disease	met-d-S_VLDL_P	NAFLD	MR Egger	282.362	97	5.29643e-20	120.17	0.0937679
S_VLDL_P	Concentration of small VLDL particles	NAFLD	Non-alcoholic fatty liver disease	met-d-S_VLDL_P	NAFLD	Inverse variance weighted	288.838	98	1.04943e-20	120.17	0.0937679
S_VLDL_PL	Phospholipids in small VLDL	Fat_Liver	Liver Fat	met-d-S_VLDL_PL	Fat_Liver	MR Egger	388.959	91	1.80069e-38	119.489	0.0881266
S_VLDL_PL	Phospholipids in small VLDL	Fat_Liver	Liver Fat	met-d-S_VLDL_PL	Fat_Liver	Inverse variance weighted	422.9	92	6.73184e-44	119.489	0.0881266
S_VLDL_PL	Phospholipids in small VLDL	NAFLD	Non-alcoholic fatty liver disease	met-d-S_VLDL_PL	NAFLD	MR Egger	247.883	82	1.43491e-18	127.41	0.0851459
S_VLDL_PL	Phospholipids in small VLDL	NAFLD	Non-alcoholic fatty liver disease	met-d-S_VLDL_PL	NAFLD	Inverse variance weighted	259.729	83	4.36871e-20	127.41	0.0851459
S_VLDL_TG	Triglycerides in small VLDL	Fat_Liver	Liver Fat	met-d-S_VLDL_TG	Fat_Liver	MR Egger	255.17	112	3.51976e-13	131.858	0.115634
S_VLDL_TG	Triglycerides in small VLDL	Fat_Liver	Liver Fat	met-d-S_VLDL_TG	Fat_Liver	Inverse variance weighted	261.659	113	8.26994e-14	131.858	0.115634
S_VLDL_TG	Triglycerides in small VLDL	NAFLD	Non-alcoholic fatty liver disease	met-d-S_VLDL_TG	NAFLD	MR Egger	241.89	102	2.22913e-13	122.429	0.0997029
S_VLDL_TG	Triglycerides in small VLDL	NAFLD	Non-alcoholic fatty liver disease	met-d-S_VLDL_TG	NAFLD	Inverse variance weighted	247.904	103	5.82447e-14	122.429	0.0997029
Sphingomyelins	Sphingomyelins	Fat_Liver	Liver Fat	met-d-Sphingomyelins	Fat_Liver	MR Egger	254.849	80	4.09408e-20	135.742	0.0882517
Sphingomyelins	Sphingomyelins	Fat_Liver	Liver Fat	met-d-Sphingomyelins	Fat_Liver	Inverse variance weighted	262.233	81	5.60754e-21	135.742	0.0882517
Sphingomyelins	Sphingomyelins	NAFLD	Non-alcoholic fatty liver disease	met-d-Sphingomyelins	NAFLD	MR Egger	249.41	73	3.96181e-21	142.477	0.0850182
Sphingomyelins	Sphingomyelins	NAFLD	Non-alcoholic fatty liver disease	met-d-Sphingomyelins	NAFLD	Inverse variance weighted	252.547	74	2.40256e-21	142.477	0.0850182
Total_BCAA	Total concentration of branched-chain amino acids (leucine + isoleucine + valine)	Fat_Liver	Liver Fat	met-d-Total_BCAA	Fat_Liver	MR Egger	55.4507	19	1.98235e-05	94.6706	0.0169858
Total_BCAA	Total concentration of branched-chain amino acids (leucine + isoleucine + valine)	Fat_Liver	Liver Fat	met-d-Total_BCAA	Fat_Liver	Inverse variance weighted	66.2949	20	7.24593e-07	94.6706	0.0169858
Total_BCAA	Total concentration of branched-chain amino acids (leucine + isoleucine + valine)	NAFLD	Non-alcoholic fatty liver disease	met-d-Total_BCAA	NAFLD	MR Egger	39.6276	15	0.000516034	105.923	0.0154088
Total_BCAA	Total concentration of branched-chain amino acids (leucine + isoleucine + valine)	NAFLD	Non-alcoholic fatty liver disease	met-d-Total_BCAA	NAFLD	Inverse variance weighted	41.2032	16	0.000518186	105.923	0.0154088
Total_C	Total cholesterol	Fat_Liver	Liver Fat	met-d-Total_C	Fat_Liver	MR Egger	286.649	79	2.48276e-25	125.174	0.0810254
Total_C	Total cholesterol	Fat_Liver	Liver Fat	met-d-Total_C	Fat_Liver	Inverse variance weighted	309.147	80	1.15142e-28	125.174	0.0810254
Total_C	Total cholesterol	NAFLD	Non-alcoholic fatty liver disease	met-d-Total_C	NAFLD	MR Egger	248.997	72	2.44947e-21	130.391	0.077407
Total_C	Total cholesterol	NAFLD	Non-alcoholic fatty liver disease	met-d-Total_C	NAFLD	Inverse variance weighted	261.749	73	4.52069e-23	130.391	0.077407
Total_CE	Total esterified cholesterol	Fat_Liver	Liver Fat	met-d-Total_CE	Fat_Liver	MR Egger	246.408	83	4.14353e-18	119.513	0.081171
Total_CE	Total esterified cholesterol	Fat_Liver	Liver Fat	met-d-Total_CE	Fat_Liver	Inverse variance weighted	264.486	84	1.50872e-20	119.513	0.081171
Total_CE	Total esterified cholesterol	NAFLD	Non-alcoholic fatty liver disease	met-d-Total_CE	NAFLD	MR Egger	239.506	77	1.44988e-18	123.494	0.0782023
Total_CE	Total esterified cholesterol	NAFLD	Non-alcoholic fatty liver disease	met-d-Total_CE	NAFLD	Inverse variance weighted	247.114	78	1.86079e-19	123.494	0.0782023
Total_FA	Total fatty acids	Fat_Liver	Liver Fat	met-d-Total_FA	Fat_Liver	MR Egger	239.411	79	4.71353e-18	117.174	0.0762417
Total_FA	Total fatty acids	Fat_Liver	Liver Fat	met-d-Total_FA	Fat_Liver	Inverse variance weighted	239.576	80	7.83206e-18	117.174	0.0762417
Total_FA	Total fatty acids	NAFLD	Non-alcoholic fatty liver disease	met-d-Total_FA	NAFLD	MR Egger	293.547	79	1.95443e-26	119.331	0.0775362
Total_FA	Total fatty acids	NAFLD	Non-alcoholic fatty liver disease	met-d-Total_FA	NAFLD	Inverse variance weighted	300.48	80	2.92282e-27	119.331	0.0775362
Total_FC	Total free cholesterol	Fat_Liver	Liver Fat	met-d-Total_FC	Fat_Liver	MR Egger	320.81	80	1.41482e-30	126.746	0.0828879
Total_FC	Total free cholesterol	Fat_Liver	Liver Fat	met-d-Total_FC	Fat_Liver	Inverse variance weighted	350.378	81	3.4328e-35	126.746	0.0828879
Total_FC	Total free cholesterol	NAFLD	Non-alcoholic fatty liver disease	met-d-Total_FC	NAFLD	MR Egger	251.952	71	4.42383e-22	133.48	0.0781095
Total_FC	Total free cholesterol	NAFLD	Non-alcoholic fatty liver disease	met-d-Total_FC	NAFLD	Inverse variance weighted	266.155	72	4.63063e-24	133.48	0.0781095
Total_L	Total lipids in lipoprotein particles	Fat_Liver	Liver Fat	met-d-Total_L	Fat_Liver	MR Egger	234.761	77	7.4063e-18	111.482	0.0711368
Total_L	Total lipids in lipoprotein particles	Fat_Liver	Liver Fat	met-d-Total_L	Fat_Liver	Inverse variance weighted	237.33	78	5.43763e-18	111.482	0.0711368
Total_L	Total lipids in lipoprotein particles	NAFLD	Non-alcoholic fatty liver disease	met-d-Total_L	NAFLD	MR Egger	251.205	72	1.1024e-21	120.539	0.0719793
Total_L	Total lipids in lipoprotein particles	NAFLD	Non-alcoholic fatty liver disease	met-d-Total_L	NAFLD	Inverse variance weighted	260.894	73	6.17885e-23	120.539	0.0719793
Total_P	Total concentration of lipoprotein particles	Fat_Liver	Liver Fat	met-d-Total_P	Fat_Liver	MR Egger	202.992	78	4.43767e-13	101.004	0.0656525
Total_P	Total concentration of lipoprotein particles	Fat_Liver	Liver Fat	met-d-Total_P	Fat_Liver	Inverse variance weighted	203.126	79	6.93989e-13	101.004	0.0656525
Total_P	Total concentration of lipoprotein particles	NAFLD	Non-alcoholic fatty liver disease	met-d-Total_P	NAFLD	MR Egger	232.775	73	1.43934e-18	104.763	0.0639533
Total_P	Total concentration of lipoprotein particles	NAFLD	Non-alcoholic fatty liver disease	met-d-Total_P	NAFLD	Inverse variance weighted	244.32	74	4.51996e-20	104.763	0.0639533
Total_PL	Total phospholipids in lipoprotein particles	Fat_Liver	Liver Fat	met-d-Total_PL	Fat_Liver	MR Egger	259.136	77	1.46988e-21	117.991	0.0749786
Total_PL	Total phospholipids in lipoprotein particles	Fat_Liver	Liver Fat	met-d-Total_PL	Fat_Liver	Inverse variance weighted	261.121	78	1.34328e-21	117.991	0.0749786
Total_PL	Total phospholipids in lipoprotein particles	NAFLD	Non-alcoholic fatty liver disease	met-d-Total_PL	NAFLD	MR Egger	207.086	70	1.76087e-15	122.389	0.0711695
Total_PL	Total phospholipids in lipoprotein particles	NAFLD	Non-alcoholic fatty liver disease	met-d-Total_PL	NAFLD	Inverse variance weighted	216.946	71	1.07744e-16	122.389	0.0711695
Total_TG	Total triglycerides	Fat_Liver	Liver Fat	met-d-Total_TG	Fat_Liver	MR Egger	223.801	96	3.28633e-12	130.741	0.100262
Total_TG	Total triglycerides	Fat_Liver	Liver Fat	met-d-Total_TG	Fat_Liver	Inverse variance weighted	237.099	97	9.79826e-14	130.741	0.100262
Total_TG	Total triglycerides	NAFLD	Non-alcoholic fatty liver disease	met-d-Total_TG	NAFLD	MR Egger	256.246	90	7.04648e-18	135.79	0.0979989
Total_TG	Total triglycerides	NAFLD	Non-alcoholic fatty liver disease	met-d-Total_TG	NAFLD	Inverse variance weighted	263.246	91	1.18529e-18	135.79	0.0979989
Tyr	Tyrosine	Fat_Liver	Liver Fat	met-d-Tyr	Fat_Liver	MR Egger	42.9925	41	0.385913	107.266	0.0385505
Tyr	Tyrosine	Fat_Liver	Liver Fat	met-d-Tyr	Fat_Liver	Inverse variance weighted	46.3145	42	0.298834	107.266	0.0385505
Tyr	Tyrosine	NAFLD	Non-alcoholic fatty liver disease	met-d-Tyr	NAFLD	MR Egger	281.784	35	2.44949e-40	104.557	0.0325342
Tyr	Tyrosine	NAFLD	Non-alcoholic fatty liver disease	met-d-Tyr	NAFLD	Inverse variance weighted	302.333	36	7.94938e-44	104.557	0.0325342
UKB-b-9405	Waist circumference	Fat_Liver	Liver Fat	UKB-b-9405	Fat_Liver	MR Egger	370.052	492	0.999989	55.3538	0.055918
UKB-b-9405	Waist circumference	Fat_Liver	Liver Fat	UKB-b-9405	Fat_Liver	Inverse variance weighted	370.19	493	0.99999	55.3538	0.055918
UKB-b-9405	Waist circumference	NAFLD	Non-alcoholic fatty liver disease	UKB-b-9405	NAFLD	MR Egger	661.745	570	0.00461682	54.4986	0.0632616
UKB-b-9405	Waist circumference	NAFLD	Non-alcoholic fatty liver disease	UKB-b-9405	NAFLD	Inverse variance weighted	661.746	571	0.00502046	54.4986	0.0632616
Unsaturation	Degree of unsaturation	Fat_Liver	Liver Fat	met-d-Unsaturation	Fat_Liver	MR Egger	121.554	69	9.73885e-05	168.5	0.0942236
Unsaturation	Degree of unsaturation	Fat_Liver	Liver Fat	met-d-Unsaturation	Fat_Liver	Inverse variance weighted	127.827	70	3.00623e-05	168.5	0.0942236
Unsaturation	Degree of unsaturation	NAFLD	Non-alcoholic fatty liver disease	met-d-Unsaturation	NAFLD	MR Egger	159.953	62	1.35246e-10	177.581	0.08993
Unsaturation	Degree of unsaturation	NAFLD	Non-alcoholic fatty liver disease	met-d-Unsaturation	NAFLD	Inverse variance weighted	186.46	63	3.83176e-14	177.581	0.08993
VLDL_C	VLDL cholesterol	Fat_Liver	Liver Fat	met-d-VLDL_C	Fat_Liver	MR Egger	292.367	81	1.12966e-25	122.495	0.0812322
VLDL_C	VLDL cholesterol	Fat_Liver	Liver Fat	met-d-VLDL_C	Fat_Liver	Inverse variance weighted	315.227	82	4.64846e-29	122.495	0.0812322
VLDL_C	VLDL cholesterol	NAFLD	Non-alcoholic fatty liver disease	met-d-VLDL_C	NAFLD	MR Egger	222.091	74	1.01991e-16	124.631	0.0760965
VLDL_C	VLDL cholesterol	NAFLD	Non-alcoholic fatty liver disease	met-d-VLDL_C	NAFLD	Inverse variance weighted	233.442	75	3.6893e-18	124.631	0.0760965
VLDL_CE	Cholesteryl esters in VLDL	Fat_Liver	Liver Fat	met-d-VLDL_CE	Fat_Liver	MR Egger	271.173	77	1.92915e-23	129.079	0.081451
VLDL_CE	Cholesteryl esters in VLDL	Fat_Liver	Liver Fat	met-d-VLDL_CE	Fat_Liver	Inverse variance weighted	285.26	78	2.14396e-25	129.079	0.081451
VLDL_CE	Cholesteryl esters in VLDL	NAFLD	Non-alcoholic fatty liver disease	met-d-VLDL_CE	NAFLD	MR Egger	226.63	70	2.07115e-18	127.788	0.0740767
VLDL_CE	Cholesteryl esters in VLDL	NAFLD	Non-alcoholic fatty liver disease	met-d-VLDL_CE	NAFLD	Inverse variance weighted	236.894	71	1.00574e-19	127.788	0.0740767
VLDL_FC	Free cholesterol in VLDL	Fat_Liver	Liver Fat	met-d-VLDL_FC	Fat_Liver	MR Egger	323.393	93	3.20669e-27	111.944	0.08466
VLDL_FC	Free cholesterol in VLDL	Fat_Liver	Liver Fat	met-d-VLDL_FC	Fat_Liver	Inverse variance weighted	341.814	94	7.53813e-30	111.944	0.08466
VLDL_FC	Free cholesterol in VLDL	NAFLD	Non-alcoholic fatty liver disease	met-d-VLDL_FC	NAFLD	MR Egger	239.383	87	3.63665e-16	111.63	0.0795294
VLDL_FC	Free cholesterol in VLDL	NAFLD	Non-alcoholic fatty liver disease	met-d-VLDL_FC	NAFLD	Inverse variance weighted	250.622	88	1.55017e-17	111.63	0.0795294
VLDL_L	Total lipids in VLDL	Fat_Liver	Liver Fat	met-d-VLDL_L	Fat_Liver	MR Egger	280.023	102	1.61483e-18	112.744	0.0925453
VLDL_L	Total lipids in VLDL	Fat_Liver	Liver Fat	met-d-VLDL_L	Fat_Liver	Inverse variance weighted	289.176	103	1.38478e-19	112.744	0.0925453
VLDL_L	Total lipids in VLDL	NAFLD	Non-alcoholic fatty liver disease	met-d-VLDL_L	NAFLD	MR Egger	279.034	94	3.10693e-20	119.239	0.090541
VLDL_L	Total lipids in VLDL	NAFLD	Non-alcoholic fatty liver disease	met-d-VLDL_L	NAFLD	Inverse variance weighted	287.478	95	3.12173e-21	119.239	0.090541
VLDL_P	Concentration of VLDL particles	Fat_Liver	Liver Fat	met-d-VLDL_P	Fat_Liver	MR Egger	356.003	102	7.49758e-30	112.061	0.0920364
VLDL_P	Concentration of VLDL particles	Fat_Liver	Liver Fat	met-d-VLDL_P	Fat_Liver	Inverse variance weighted	380.225	103	2.10116e-33	112.061	0.0920364
VLDL_P	Concentration of VLDL particles	NAFLD	Non-alcoholic fatty liver disease	met-d-VLDL_P	NAFLD	MR Egger	255.753	93	4.00942e-17	113.019	0.0854031
VLDL_P	Concentration of VLDL particles	NAFLD	Non-alcoholic fatty liver disease	met-d-VLDL_P	NAFLD	Inverse variance weighted	265.596	94	2.72251e-18	113.019	0.0854031
VLDL_PL	Phospholipids in VLDL	Fat_Liver	Liver Fat	met-d-VLDL_PL	Fat_Liver	MR Egger	330.223	100	2.14441e-26	112.273	0.090581
VLDL_PL	Phospholipids in VLDL	Fat_Liver	Liver Fat	met-d-VLDL_PL	Fat_Liver	Inverse variance weighted	347.114	101	9.76135e-29	112.273	0.090581
VLDL_PL	Phospholipids in VLDL	NAFLD	Non-alcoholic fatty liver disease	met-d-VLDL_PL	NAFLD	MR Egger	259.033	91	4.79087e-18	113.587	0.0841401
VLDL_PL	Phospholipids in VLDL	NAFLD	Non-alcoholic fatty liver disease	met-d-VLDL_PL	NAFLD	Inverse variance weighted	266.228	92	7.55792e-19	113.587	0.0841401
VLDL_TG	Triglycerides in VLDL	Fat_Liver	Liver Fat	met-d-VLDL_TG	Fat_Liver	MR Egger	257.521	100	7.58647e-16	129.146	0.102795
VLDL_TG	Triglycerides in VLDL	Fat_Liver	Liver Fat	met-d-VLDL_TG	Fat_Liver	Inverse variance weighted	274.992	101	4.9007e-18	129.146	0.102795
VLDL_TG	Triglycerides in VLDL	NAFLD	Non-alcoholic fatty liver disease	met-d-VLDL_TG	NAFLD	MR Egger	255.952	92	2.23412e-17	134.602	0.0991308
VLDL_TG	Triglycerides in VLDL	NAFLD	Non-alcoholic fatty liver disease	met-d-VLDL_TG	NAFLD	Inverse variance weighted	263.784	93	2.90465e-18	134.602	0.0991308
VLDL_size	Average diameter for VLDL particles	Fat_Liver	Liver Fat	met-d-VLDL_size	Fat_Liver	MR Egger	278.859	109	7.59591e-17	144.964	0.122779
VLDL_size	Average diameter for VLDL particles	Fat_Liver	Liver Fat	met-d-VLDL_size	Fat_Liver	Inverse variance weighted	302.263	110	7.51413e-20	144.964	0.122779
VLDL_size	Average diameter for VLDL particles	NAFLD	Non-alcoholic fatty liver disease	met-d-VLDL_size	NAFLD	MR Egger	427.727	101	8.76993e-42	148.496	0.117411
VLDL_size	Average diameter for VLDL particles	NAFLD	Non-alcoholic fatty liver disease	met-d-VLDL_size	NAFLD	Inverse variance weighted	427.797	102	1.76682e-41	148.496	0.117411
Val	Valine	Fat_Liver	Liver Fat	met-d-Val	Fat_Liver	MR Egger	67.1605	25	1.00715e-05	96.4762	0.0221398
Val	Valine	Fat_Liver	Liver Fat	met-d-Val	Fat_Liver	Inverse variance weighted	73.2424	26	2.21219e-06	96.4762	0.0221398
Val	Valine	NAFLD	Non-alcoholic fatty liver disease	met-d-Val	NAFLD	MR Egger	46.0234	21	0.00126868	101.401	0.019868
Val	Valine	NAFLD	Non-alcoholic fatty liver disease	met-d-Val	NAFLD	Inverse variance weighted	48.6878	22	0.000879526	101.401	0.019868
XL_HDL_C	Cholesterol in very large HDL	Fat_Liver	Liver Fat	met-d-XL_HDL_C	Fat_Liver	MR Egger	250.5	149	3.80244e-07	132.492	0.148269
XL_HDL_C	Cholesterol in very large HDL	Fat_Liver	Liver Fat	met-d-XL_HDL_C	Fat_Liver	Inverse variance weighted	283.459	150	2.8201e-10	132.492	0.148269
XL_HDL_C	Cholesterol in very large HDL	NAFLD	Non-alcoholic fatty liver disease	met-d-XL_HDL_C	NAFLD	MR Egger	244.71	141	1.41633e-07	134.501	0.143355
XL_HDL_C	Cholesterol in very large HDL	NAFLD	Non-alcoholic fatty liver disease	met-d-XL_HDL_C	NAFLD	Inverse variance weighted	248.746	142	7.72281e-08	134.501	0.143355
XL_HDL_CE	Cholesteryl esters in very large HDL	Fat_Liver	Liver Fat	met-d-XL_HDL_CE	Fat_Liver	MR Egger	263.62	155	1.20493e-07	123.835	0.144699
XL_HDL_CE	Cholesteryl esters in very large HDL	Fat_Liver	Liver Fat	met-d-XL_HDL_CE	Fat_Liver	Inverse variance weighted	300.495	156	3.21185e-11	123.835	0.144699
XL_HDL_CE	Cholesteryl esters in very large HDL	NAFLD	Non-alcoholic fatty liver disease	met-d-XL_HDL_CE	NAFLD	MR Egger	239.403	146	1.72854e-06	124.959	0.138611
XL_HDL_CE	Cholesteryl esters in very large HDL	NAFLD	Non-alcoholic fatty liver disease	met-d-XL_HDL_CE	NAFLD	Inverse variance weighted	243.348	147	9.96032e-07	124.959	0.138611
XL_HDL_FC	Free cholesterol in very large HDL	Fat_Liver	Liver Fat	met-d-XL_HDL_FC	Fat_Liver	MR Egger	204.63	118	1.32516e-06	143.054	0.129927
XL_HDL_FC	Free cholesterol in very large HDL	Fat_Liver	Liver Fat	met-d-XL_HDL_FC	Fat_Liver	Inverse variance weighted	243.41	119	1.43768e-10	143.054	0.129927
XL_HDL_FC	Free cholesterol in very large HDL	NAFLD	Non-alcoholic fatty liver disease	met-d-XL_HDL_FC	NAFLD	MR Egger	214.767	111	1.3102e-08	147.686	0.126762
XL_HDL_FC	Free cholesterol in very large HDL	NAFLD	Non-alcoholic fatty liver disease	met-d-XL_HDL_FC	NAFLD	Inverse variance weighted	224.374	112	1.60982e-09	147.686	0.126762
XL_HDL_L	Total lipids in very large HDL	Fat_Liver	Liver Fat	met-d-XL_HDL_L	Fat_Liver	MR Egger	210.381	134	2.77585e-05	125.321	0.129133
XL_HDL_L	Total lipids in very large HDL	Fat_Liver	Liver Fat	met-d-XL_HDL_L	Fat_Liver	Inverse variance weighted	244.086	135	2.72709e-08	125.321	0.129133
XL_HDL_L	Total lipids in very large HDL	NAFLD	Non-alcoholic fatty liver disease	met-d-XL_HDL_L	NAFLD	MR Egger	223.19	129	5.19491e-07	125.344	0.124995
XL_HDL_L	Total lipids in very large HDL	NAFLD	Non-alcoholic fatty liver disease	met-d-XL_HDL_L	NAFLD	Inverse variance weighted	227.455	130	2.68988e-07	125.344	0.124995
XL_HDL_P	Concentration of very large HDL particles	Fat_Liver	Liver Fat	met-d-XL_HDL_P	Fat_Liver	MR Egger	244.143	134	1.97318e-08	121.325	0.125533
XL_HDL_P	Concentration of very large HDL particles	Fat_Liver	Liver Fat	met-d-XL_HDL_P	Fat_Liver	Inverse variance weighted	267.114	135	9.97428e-11	121.325	0.125533
XL_HDL_P	Concentration of very large HDL particles	NAFLD	Non-alcoholic fatty liver disease	met-d-XL_HDL_P	NAFLD	MR Egger	199.219	129	7.16486e-05	121.796	0.121888
XL_HDL_P	Concentration of very large HDL particles	NAFLD	Non-alcoholic fatty liver disease	met-d-XL_HDL_P	NAFLD	Inverse variance weighted	201.497	130	5.88199e-05	121.796	0.121888
XL_HDL_PL	Phospholipids in very large HDL	Fat_Liver	Liver Fat	met-d-XL_HDL_PL	Fat_Liver	MR Egger	198.074	128	7.04104e-05	124.969	0.123833
XL_HDL_PL	Phospholipids in very large HDL	Fat_Liver	Liver Fat	met-d-XL_HDL_PL	Fat_Liver	Inverse variance weighted	232.402	129	6.45907e-08	124.969	0.123833
XL_HDL_PL	Phospholipids in very large HDL	NAFLD	Non-alcoholic fatty liver disease	met-d-XL_HDL_PL	NAFLD	MR Egger	203.213	122	5.52485e-06	128.022	0.121341
XL_HDL_PL	Phospholipids in very large HDL	NAFLD	Non-alcoholic fatty liver disease	met-d-XL_HDL_PL	NAFLD	Inverse variance weighted	209.135	123	2.04902e-06	128.022	0.121341
XL_HDL_TG	Triglycerides in very large HDL	Fat_Liver	Liver Fat	met-d-XL_HDL_TG	Fat_Liver	MR Egger	229.717	92	9.10478e-14	150.663	0.109662
XL_HDL_TG	Triglycerides in very large HDL	Fat_Liver	Liver Fat	met-d-XL_HDL_TG	Fat_Liver	Inverse variance weighted	230.278	93	1.22413e-13	150.663	0.109662
XL_HDL_TG	Triglycerides in very large HDL	NAFLD	Non-alcoholic fatty liver disease	met-d-XL_HDL_TG	NAFLD	MR Egger	271.636	85	2.26142e-21	143.34	0.097839
XL_HDL_TG	Triglycerides in very large HDL	NAFLD	Non-alcoholic fatty liver disease	met-d-XL_HDL_TG	NAFLD	Inverse variance weighted	273.202	86	2.36533e-21	143.34	0.097839
XL_VLDL_C	Cholesterol in very large VLDL	Fat_Liver	Liver Fat	met-d-XL_VLDL_C	Fat_Liver	MR Egger	269.667	100	1.6291e-17	118.673	0.0952522
XL_VLDL_C	Cholesterol in very large VLDL	Fat_Liver	Liver Fat	met-d-XL_VLDL_C	Fat_Liver	Inverse variance weighted	281.673	101	5.62253e-19	118.673	0.0952522
XL_VLDL_C	Cholesterol in very large VLDL	NAFLD	Non-alcoholic fatty liver disease	met-d-XL_VLDL_C	NAFLD	MR Egger	299.953	95	4.3158e-23	123.278	0.094203
XL_VLDL_C	Cholesterol in very large VLDL	NAFLD	Non-alcoholic fatty liver disease	met-d-XL_VLDL_C	NAFLD	Inverse variance weighted	305.128	96	1.28845e-23	123.278	0.094203
XL_VLDL_CE	Cholesteryl esters in very large VLDL	Fat_Liver	Liver Fat	met-d-XL_VLDL_CE	Fat_Liver	MR Egger	316.858	101	4.12411e-24	112.263	0.0913807
XL_VLDL_CE	Cholesteryl esters in very large VLDL	Fat_Liver	Liver Fat	met-d-XL_VLDL_CE	Fat_Liver	Inverse variance weighted	335.175	102	1.25608e-26	112.263	0.0913807
XL_VLDL_CE	Cholesteryl esters in very large VLDL	NAFLD	Non-alcoholic fatty liver disease	met-d-XL_VLDL_CE	NAFLD	MR Egger	261.643	94	9.93459e-18	109.803	0.0839783
XL_VLDL_CE	Cholesteryl esters in very large VLDL	NAFLD	Non-alcoholic fatty liver disease	met-d-XL_VLDL_CE	NAFLD	Inverse variance weighted	269.034	95	1.49425e-18	109.803	0.0839783
XL_VLDL_FC	Free cholesterol in very large VLDL	Fat_Liver	Liver Fat	met-d-XL_VLDL_FC	Fat_Liver	MR Egger	238.582	94	1.52761e-14	130.026	0.0979298
XL_VLDL_FC	Free cholesterol in very large VLDL	Fat_Liver	Liver Fat	met-d-XL_VLDL_FC	Fat_Liver	Inverse variance weighted	246.462	95	2.12296e-15	130.026	0.0979298
XL_VLDL_FC	Free cholesterol in very large VLDL	NAFLD	Non-alcoholic fatty liver disease	met-d-XL_VLDL_FC	NAFLD	MR Egger	278.503	86	3.71386e-22	136.951	0.0948646
XL_VLDL_FC	Free cholesterol in very large VLDL	NAFLD	Non-alcoholic fatty liver disease	met-d-XL_VLDL_FC	NAFLD	Inverse variance weighted	286.32	87	4.33362e-23	136.951	0.0948646
XL_VLDL_L	Total lipids in very large VLDL	Fat_Liver	Liver Fat	met-d-XL_VLDL_L	Fat_Liver	MR Egger	266.328	97	1.02973e-17	129.126	0.100057
XL_VLDL_L	Total lipids in very large VLDL	Fat_Liver	Liver Fat	met-d-XL_VLDL_L	Fat_Liver	Inverse variance weighted	281.327	98	1.28347e-19	129.126	0.100057
XL_VLDL_L	Total lipids in very large VLDL	NAFLD	Non-alcoholic fatty liver disease	met-d-XL_VLDL_L	NAFLD	MR Egger	262.299	90	9.4348e-19	133.246	0.0963399
XL_VLDL_L	Total lipids in very large VLDL	NAFLD	Non-alcoholic fatty liver disease	met-d-XL_VLDL_L	NAFLD	Inverse variance weighted	267.42	91	2.9392e-19	133.246	0.0963399
XL_VLDL_P	Concentration of very large VLDL particles	Fat_Liver	Liver Fat	met-d-XL_VLDL_P	Fat_Liver	MR Egger	237.221	99	2.34123e-13	128.664	0.101547
XL_VLDL_P	Concentration of very large VLDL particles	Fat_Liver	Liver Fat	met-d-XL_VLDL_P	Fat_Liver	Inverse variance weighted	248.473	100	1.23913e-14	128.664	0.101547
XL_VLDL_P	Concentration of very large VLDL particles	NAFLD	Non-alcoholic fatty liver disease	met-d-XL_VLDL_P	NAFLD	MR Egger	251.952	90	2.8927e-17	135.341	0.0977068
XL_VLDL_P	Concentration of very large VLDL particles	NAFLD	Non-alcoholic fatty liver disease	met-d-XL_VLDL_P	NAFLD	Inverse variance weighted	254.994	91	1.80801e-17	135.341	0.0977068
XL_VLDL_PL	Phospholipids in very large VLDL	Fat_Liver	Liver Fat	met-d-XL_VLDL_PL	Fat_Liver	MR Egger	237.692	95	3.22928e-14	130.048	0.0988654
XL_VLDL_PL	Phospholipids in very large VLDL	Fat_Liver	Liver Fat	met-d-XL_VLDL_PL	Fat_Liver	Inverse variance weighted	245.452	96	4.72479e-15	130.048	0.0988654
XL_VLDL_PL	Phospholipids in very large VLDL	NAFLD	Non-alcoholic fatty liver disease	met-d-XL_VLDL_PL	NAFLD	MR Egger	251.14	87	7.62031e-18	136.334	0.0954498
XL_VLDL_PL	Phospholipids in very large VLDL	NAFLD	Non-alcoholic fatty liver disease	met-d-XL_VLDL_PL	NAFLD	Inverse variance weighted	258.616	88	1.08192e-18	136.334	0.0954498
XL_VLDL_TG	Triglycerides in very large VLDL	Fat_Liver	Liver Fat	met-d-XL_VLDL_TG	Fat_Liver	MR Egger	270.442	109	1.01014e-15	120.304	0.104066
XL_VLDL_TG	Triglycerides in very large VLDL	Fat_Liver	Liver Fat	met-d-XL_VLDL_TG	Fat_Liver	Inverse variance weighted	291.891	110	2.07767e-18	120.304	0.104066
XL_VLDL_TG	Triglycerides in very large VLDL	NAFLD	Non-alcoholic fatty liver disease	met-d-XL_VLDL_TG	NAFLD	MR Egger	254.382	97	4.68888e-16	126.928	0.0985218
XL_VLDL_TG	Triglycerides in very large VLDL	NAFLD	Non-alcoholic fatty liver disease	met-d-XL_VLDL_TG	NAFLD	Inverse variance weighted	259.857	98	1.36152e-16	126.928	0.0985218
XS_VLDL_C	Cholesterol in very small VLDL	Fat_Liver	Liver Fat	met-d-XS_VLDL_C	Fat_Liver	MR Egger	270.964	86	5.14551e-21	153.57	0.105166
XS_VLDL_C	Cholesterol in very small VLDL	Fat_Liver	Liver Fat	met-d-XS_VLDL_C	Fat_Liver	Inverse variance weighted	278.126	87	7.68199e-22	153.57	0.105166
XS_VLDL_C	Cholesterol in very small VLDL	NAFLD	Non-alcoholic fatty liver disease	met-d-XS_VLDL_C	NAFLD	MR Egger	228.147	79	2.10634e-16	153.975	0.0978441
XS_VLDL_C	Cholesterol in very small VLDL	NAFLD	Non-alcoholic fatty liver disease	met-d-XS_VLDL_C	NAFLD	Inverse variance weighted	230.029	80	1.93516e-16	153.975	0.0978441
XS_VLDL_CE	Cholesteryl esters in very small VLDL	Fat_Liver	Liver Fat	met-d-XS_VLDL_CE	Fat_Liver	MR Egger	266.815	84	6.71793e-21	155.215	0.104009
XS_VLDL_CE	Cholesteryl esters in very small VLDL	Fat_Liver	Liver Fat	met-d-XS_VLDL_CE	Fat_Liver	Inverse variance weighted	276.445	85	4.19879e-22	155.215	0.104009
XS_VLDL_CE	Cholesteryl esters in very small VLDL	NAFLD	Non-alcoholic fatty liver disease	met-d-XS_VLDL_CE	NAFLD	MR Egger	224.111	81	2.3116e-15	153.942	0.1
XS_VLDL_CE	Cholesteryl esters in very small VLDL	NAFLD	Non-alcoholic fatty liver disease	met-d-XS_VLDL_CE	NAFLD	Inverse variance weighted	225.911	82	2.1646e-15	153.942	0.1
XS_VLDL_FC	Free cholesterol in very small VLDL	Fat_Liver	Liver Fat	met-d-XS_VLDL_FC	Fat_Liver	MR Egger	236.736	90	3.88754e-15	153.296	0.109253
XS_VLDL_FC	Free cholesterol in very small VLDL	Fat_Liver	Liver Fat	met-d-XS_VLDL_FC	Fat_Liver	Inverse variance weighted	242.35	91	1.07615e-15	153.296	0.109253
XS_VLDL_FC	Free cholesterol in very small VLDL	NAFLD	Non-alcoholic fatty liver disease	met-d-XS_VLDL_FC	NAFLD	MR Egger	239.542	83	4.14207e-17	149.753	0.0996623
XS_VLDL_FC	Free cholesterol in very small VLDL	NAFLD	Non-alcoholic fatty liver disease	met-d-XS_VLDL_FC	NAFLD	Inverse variance weighted	242.146	84	2.99251e-17	149.753	0.0996623
XS_VLDL_L	Total lipids in very small VLDL	Fat_Liver	Liver Fat	met-d-XS_VLDL_L	Fat_Liver	MR Egger	268.535	92	3.5007e-19	132.672	0.097848
XS_VLDL_L	Total lipids in very small VLDL	Fat_Liver	Liver Fat	met-d-XS_VLDL_L	Fat_Liver	Inverse variance weighted	281.979	93	6.54871e-21	132.672	0.097848
XS_VLDL_L	Total lipids in very small VLDL	NAFLD	Non-alcoholic fatty liver disease	met-d-XS_VLDL_L	NAFLD	MR Egger	249.734	84	2.35154e-18	124.814	0.0853766
XS_VLDL_L	Total lipids in very small VLDL	NAFLD	Non-alcoholic fatty liver disease	met-d-XS_VLDL_L	NAFLD	Inverse variance weighted	254.034	85	9.59878e-19	124.814	0.0853766
XS_VLDL_P	Concentration of very small VLDL particles	Fat_Liver	Liver Fat	met-d-XS_VLDL_P	Fat_Liver	MR Egger	252.569	85	1.57494e-18	154.13	0.104435
XS_VLDL_P	Concentration of very small VLDL particles	Fat_Liver	Liver Fat	met-d-XS_VLDL_P	Fat_Liver	Inverse variance weighted	268.386	86	1.25487e-20	154.13	0.104435
XS_VLDL_P	Concentration of very small VLDL particles	NAFLD	Non-alcoholic fatty liver disease	met-d-XS_VLDL_P	NAFLD	MR Egger	236.144	76	2.59192e-18	150.27	0.0924958
XS_VLDL_P	Concentration of very small VLDL particles	NAFLD	Non-alcoholic fatty liver disease	met-d-XS_VLDL_P	NAFLD	Inverse variance weighted	239.535	77	1.43547e-18	150.27	0.0924958
XS_VLDL_PL	Phospholipids in very small VLDL	Fat_Liver	Liver Fat	met-d-XS_VLDL_PL	Fat_Liver	MR Egger	315.012	99	2.42738e-24	128.943	0.101745
XS_VLDL_PL	Phospholipids in very small VLDL	Fat_Liver	Liver Fat	met-d-XS_VLDL_PL	Fat_Liver	Inverse variance weighted	327.597	100	5.40931e-26	128.943	0.101745
XS_VLDL_PL	Phospholipids in very small VLDL	NAFLD	Non-alcoholic fatty liver disease	met-d-XS_VLDL_PL	NAFLD	MR Egger	453.117	91	1.80664e-49	119.75	0.0883025
XS_VLDL_PL	Phospholipids in very small VLDL	NAFLD	Non-alcoholic fatty liver disease	met-d-XS_VLDL_PL	NAFLD	Inverse variance weighted	464.944	92	3.47081e-51	119.75	0.0883025
XS_VLDL_TG	Triglycerides in very small VLDL	Fat_Liver	Liver Fat	met-d-XS_VLDL_TG	Fat_Liver	MR Egger	302.986	116	1.21448e-18	133.312	0.120368
XS_VLDL_TG	Triglycerides in very small VLDL	Fat_Liver	Liver Fat	met-d-XS_VLDL_TG	Fat_Liver	Inverse variance weighted	311.674	117	1.28353e-19	133.312	0.120368
XS_VLDL_TG	Triglycerides in very small VLDL	NAFLD	Non-alcoholic fatty liver disease	met-d-XS_VLDL_TG	NAFLD	MR Egger	263.183	106	2.28368e-15	131.763	0.110143
XS_VLDL_TG	Triglycerides in very small VLDL	NAFLD	Non-alcoholic fatty liver disease	met-d-XS_VLDL_TG	NAFLD	Inverse variance weighted	271.91	107	2.51049e-16	131.763	0.110143
XXL_VLDL_C	Cholesterol in chylomicrons and extremely large VLDL	Fat_Liver	Liver Fat	met-d-XXL_VLDL_C	Fat_Liver	MR Egger	262.286	97	3.78896e-17	144.922	0.110939
XXL_VLDL_C	Cholesterol in chylomicrons and extremely large VLDL	Fat_Liver	Liver Fat	met-d-XXL_VLDL_C	Fat_Liver	Inverse variance weighted	278.707	98	3.04972e-19	144.922	0.110939
XXL_VLDL_C	Cholesterol in chylomicrons and extremely large VLDL	NAFLD	Non-alcoholic fatty liver disease	met-d-XXL_VLDL_C	NAFLD	MR Egger	232.78	91	2.19485e-14	147.18	0.106377
XXL_VLDL_C	Cholesterol in chylomicrons and extremely large VLDL	NAFLD	Non-alcoholic fatty liver disease	met-d-XXL_VLDL_C	NAFLD	Inverse variance weighted	239.378	92	4.52727e-15	147.18	0.106377
XXL_VLDL_CE	Cholesteryl esters in chylomicrons and extremely large VLDL	Fat_Liver	Liver Fat	met-d-XXL_VLDL_CE	Fat_Liver	MR Egger	233.537	95	1.14786e-13	142.775	0.1075
XXL_VLDL_CE	Cholesteryl esters in chylomicrons and extremely large VLDL	Fat_Liver	Liver Fat	met-d-XXL_VLDL_CE	Fat_Liver	Inverse variance weighted	247.876	96	2.21854e-15	142.775	0.1075
XXL_VLDL_CE	Cholesteryl esters in chylomicrons and extremely large VLDL	NAFLD	Non-alcoholic fatty liver disease	met-d-XXL_VLDL_CE	NAFLD	MR Egger	229.073	90	4.29805e-14	144.955	0.103926
XXL_VLDL_CE	Cholesteryl esters in chylomicrons and extremely large VLDL	NAFLD	Non-alcoholic fatty liver disease	met-d-XXL_VLDL_CE	NAFLD	Inverse variance weighted	237.653	91	4.76861e-15	144.955	0.103926
XXL_VLDL_FC	Free cholesterol in chylomicrons and extremely large VLDL	Fat_Liver	Liver Fat	met-d-XXL_VLDL_FC	Fat_Liver	MR Egger	258.234	97	1.38339e-16	145.825	0.111553
XXL_VLDL_FC	Free cholesterol in chylomicrons and extremely large VLDL	Fat_Liver	Liver Fat	met-d-XXL_VLDL_FC	Fat_Liver	Inverse variance weighted	280.093	98	1.93013e-19	145.825	0.111553
XXL_VLDL_FC	Free cholesterol in chylomicrons and extremely large VLDL	NAFLD	Non-alcoholic fatty liver disease	met-d-XXL_VLDL_FC	NAFLD	MR Egger	215.19	92	7.16855e-12	141.871	0.103927
XXL_VLDL_FC	Free cholesterol in chylomicrons and extremely large VLDL	NAFLD	Non-alcoholic fatty liver disease	met-d-XXL_VLDL_FC	NAFLD	Inverse variance weighted	220.084	93	2.62736e-12	141.871	0.103927
XXL_VLDL_L	Total lipids in chylomicrons and extremely large VLDL	Fat_Liver	Liver Fat	met-d-XXL_VLDL_L	Fat_Liver	MR Egger	253.365	97	6.46147e-16	136.705	0.105312
XXL_VLDL_L	Total lipids in chylomicrons and extremely large VLDL	Fat_Liver	Liver Fat	met-d-XXL_VLDL_L	Fat_Liver	Inverse variance weighted	273.66	98	1.59734e-18	136.705	0.105312
XXL_VLDL_L	Total lipids in chylomicrons and extremely large VLDL	NAFLD	Non-alcoholic fatty liver disease	met-d-XXL_VLDL_L	NAFLD	MR Egger	208.297	88	9.40447e-12	136.32	0.0964105
XXL_VLDL_L	Total lipids in chylomicrons and extremely large VLDL	NAFLD	Non-alcoholic fatty liver disease	met-d-XXL_VLDL_L	NAFLD	Inverse variance weighted	214.965	89	2.01078e-12	136.32	0.0964105
XXL_VLDL_P	Concentration of chylomicrons and extremely large VLDL particles	Fat_Liver	Liver Fat	met-d-XXL_VLDL_P	Fat_Liver	MR Egger	256.703	93	2.94566e-17	142.057	0.105041
XXL_VLDL_P	Concentration of chylomicrons and extremely large VLDL particles	Fat_Liver	Liver Fat	met-d-XXL_VLDL_P	Fat_Liver	Inverse variance weighted	278.85	94	3.3058e-20	142.057	0.105041
XXL_VLDL_P	Concentration of chylomicrons and extremely large VLDL particles	NAFLD	Non-alcoholic fatty liver disease	met-d-XXL_VLDL_P	NAFLD	MR Egger	200.488	84	1.61114e-11	142.38	0.0962364
XXL_VLDL_P	Concentration of chylomicrons and extremely large VLDL particles	NAFLD	Non-alcoholic fatty liver disease	met-d-XXL_VLDL_P	NAFLD	Inverse variance weighted	209.644	85	1.60328e-12	142.38	0.0962364
XXL_VLDL_PL	Phospholipids in chylomicrons and extremely large VLDL	Fat_Liver	Liver Fat	met-d-XXL_VLDL_PL	Fat_Liver	MR Egger	268.135	105	3.10605e-16	137.671	0.113576
XXL_VLDL_PL	Phospholipids in chylomicrons and extremely large VLDL	Fat_Liver	Liver Fat	met-d-XXL_VLDL_PL	Fat_Liver	Inverse variance weighted	283.538	106	3.99839e-18	137.671	0.113576
XXL_VLDL_PL	Phospholipids in chylomicrons and extremely large VLDL	NAFLD	Non-alcoholic fatty liver disease	met-d-XXL_VLDL_PL	NAFLD	MR Egger	212.329	94	3.88394e-11	139.118	0.104065
XXL_VLDL_PL	Phospholipids in chylomicrons and extremely large VLDL	NAFLD	Non-alcoholic fatty liver disease	met-d-XXL_VLDL_PL	NAFLD	Inverse variance weighted	217.21	95	1.45487e-11	139.118	0.104065
XXL_VLDL_TG	Triglycerides in chylomicrons and extremely large VLDL	Fat_Liver	Liver Fat	met-d-XXL_VLDL_TG	Fat_Liver	MR Egger	252.932	93	9.97747e-17	134.669	0.100125
XXL_VLDL_TG	Triglycerides in chylomicrons and extremely large VLDL	Fat_Liver	Liver Fat	met-d-XXL_VLDL_TG	Fat_Liver	Inverse variance weighted	274.469	94	1.4372e-19	134.669	0.100125
XXL_VLDL_TG	Triglycerides in chylomicrons and extremely large VLDL	NAFLD	Non-alcoholic fatty liver disease	met-d-XXL_VLDL_TG	NAFLD	MR Egger	396.567	83	2.03494e-42	135.863	0.0912625
XXL_VLDL_TG	Triglycerides in chylomicrons and extremely large VLDL	NAFLD	Non-alcoholic fatty liver disease	met-d-XXL_VLDL_TG	NAFLD	Inverse variance weighted	397.988	84	2.54432e-42	135.863	0.0912625
bOHbutyrate	3-Hydroxybutyrate	Fat_Liver	Liver Fat	met-d-bOHbutyrate	Fat_Liver	MR Egger	21.3258	14	0.0935709	60.6868	0.00836828
bOHbutyrate	3-Hydroxybutyrate	Fat_Liver	Liver Fat	met-d-bOHbutyrate	Fat_Liver	Inverse variance weighted	22.1133	15	0.104869	60.6868	0.00836828
bOHbutyrate	3-Hydroxybutyrate	NAFLD	Non-alcoholic fatty liver disease	met-d-bOHbutyrate	NAFLD	MR Egger	46.8698	16	7.13558e-05	63.6177	0.00985437
bOHbutyrate	3-Hydroxybutyrate	NAFLD	Non-alcoholic fatty liver disease	met-d-bOHbutyrate	NAFLD	Inverse variance weighted	59.106	17	1.47493e-06	63.6177	0.00985437
non_HDL_C	Total cholesterol minus HDL-C	Fat_Liver	Liver Fat	met-d-non_HDL_C	Fat_Liver	MR Egger	264.919	70	1.91222e-24	140.591	0.0808979
non_HDL_C	Total cholesterol minus HDL-C	Fat_Liver	Liver Fat	met-d-non_HDL_C	Fat_Liver	Inverse variance weighted	290.646	71	2.30882e-28	140.591	0.0808979
non_HDL_C	Total cholesterol minus HDL-C	NAFLD	Non-alcoholic fatty liver disease	met-d-non_HDL_C	NAFLD	MR Egger	235.362	63	1.02163e-21	142.822	0.0746886
non_HDL_C	Total cholesterol minus HDL-C	NAFLD	Non-alcoholic fatty liver disease	met-d-non_HDL_C	NAFLD	Inverse variance weighted	246.303	64	3.38095e-23	142.822	0.0746886
