# Supplementary material for: Large-scale metabolomic profiling and incident non-alcoholic fatty liver disease
Source: iScience. 2023 Jun 14;26(7):107127. doi: 10.1016/j.isci.2023.107127 (PMC10339047; doi:10.1016/j.isci.2023.107127)
Supplement: Table S5. Univariable Mendelian Randomization results using different pleiotropy robust MR analyses, related to STAR methods [file mmc6.xlsx]

## Sheet: Sheet1
exposure	exposure_long	outcome	outcome_long	method	nsnp	b	se	pval	lci	uci	type_of_test
Acetate	Acetate	Fat_Liver	Liver Fat	Inverse variance weighted	12	-0.195625	0.0714021	0.00614821	-0.335574	-0.0556773	Primary analysis
Acetate	Acetate	Fat_Liver	Liver Fat	Weighted mode	12	-0.276583	0.128114	0.0538096	-0.527687	-0.0254786	Consensus methods
Acetate	Acetate	Fat_Liver	Liver Fat	Weighted median	12	-0.205948	0.0986305	0.0367907	-0.399264	-0.0126325	Consensus methods
Acetate	Acetate	Fat_Liver	Liver Fat	MR Egger	12	-0.384121	0.188458	0.0688501	-0.753498	-0.0147442	Pleiotropy test
Acetate	Acetate	Fat_Liver	Liver Fat	Robust adjusted profile score (RAPS)	12	-0.206673	0.07529	0.00605071	-0.354241	-0.0591042	Pleiotropy test
Acetate	Acetate	Fat_Liver	Liver Fat	MR-PRESSO (outlier-corrected)	12	-0.195625	0.0639788	0.0108973	-0.321024	-0.0702271	Outlier-robust methods
Acetate	Acetate	Fat_Liver	Liver Fat	Contamination mixture	12	-0.268904		0.0152714	-0.458904	-0.128904	Pleiotropy test
Acetate	Acetate	NAFLD	Non-alcoholic fatty liver disease	Inverse variance weighted	14	-0.774586	0.297973	0.00933551	-1.35861	-0.190559	Primary analysis
Acetate	Acetate	NAFLD	Non-alcoholic fatty liver disease	Weighted mode	14	-0.43418	0.265559	0.126026	-0.954676	0.086316	Consensus methods
Acetate	Acetate	NAFLD	Non-alcoholic fatty liver disease	Weighted median	14	-0.511354	0.209175	0.0145004	-0.921338	-0.101371	Consensus methods
Acetate	Acetate	NAFLD	Non-alcoholic fatty liver disease	MR Egger	14	-0.00120881	0.781662	0.998792	-1.53327	1.53085	Pleiotropy test
Acetate	Acetate	NAFLD	Non-alcoholic fatty liver disease	Robust adjusted profile score (RAPS)	14	-0.544218	0.164524	0.000940242	-0.866685	-0.22175	Pleiotropy test
Acetate	Acetate	NAFLD	Non-alcoholic fatty liver disease	MR-PRESSO (outlier-corrected)	13	-0.592863	0.206152	0.0139375	-0.996921	-0.188805	Outlier-robust methods
Acetate	Acetate	NAFLD	Non-alcoholic fatty liver disease	Contamination mixture	14	-0.542572		0.00956458	-0.892572	-0.172572	Pleiotropy test
Acetoacetate	Acetoacetate	Fat_Liver	Liver Fat	Inverse variance weighted	6	0.0841632	0.155059	0.58728	-0.219752	0.388079	Primary analysis
Acetoacetate	Acetoacetate	Fat_Liver	Liver Fat	Weighted mode	6	-0.0530286	0.129034	0.698118	-0.305936	0.199878	Consensus methods
Acetoacetate	Acetoacetate	Fat_Liver	Liver Fat	Weighted median	6	0.0260684	0.120325	0.828481	-0.209768	0.261905	Consensus methods
Acetoacetate	Acetoacetate	Fat_Liver	Liver Fat	MR Egger	6	-0.166573	0.553142	0.778313	-1.25073	0.917585	Pleiotropy test
Acetoacetate	Acetoacetate	Fat_Liver	Liver Fat	Robust adjusted profile score (RAPS)	6	0.111387	0.142411	0.434123	-0.167738	0.390513	Pleiotropy test
Acetoacetate	Acetoacetate	Fat_Liver	Liver Fat	MR-PRESSO (outlier-corrected)	6	0.0841632	0.155059	0.61059	-0.219752	0.388079	Outlier-robust methods
Acetoacetate	Acetoacetate	Fat_Liver	Liver Fat	Contamination mixture	6	0.785391		1	0.125391	1.20539	Pleiotropy test
Acetoacetate	Acetoacetate	NAFLD	Non-alcoholic fatty liver disease	Inverse variance weighted	7	-0.131424	0.271307	0.628095	-0.663187	0.400338	Primary analysis
Acetoacetate	Acetoacetate	NAFLD	Non-alcoholic fatty liver disease	Weighted mode	7	-0.435488	0.440652	0.361179	-1.29917	0.42819	Consensus methods
Acetoacetate	Acetoacetate	NAFLD	Non-alcoholic fatty liver disease	Weighted median	7	-0.263938	0.276192	0.339258	-0.805273	0.277398	Consensus methods
Acetoacetate	Acetoacetate	NAFLD	Non-alcoholic fatty liver disease	MR Egger	7	0.737039	0.818704	0.40925	-0.867621	2.3417	Pleiotropy test
Acetoacetate	Acetoacetate	NAFLD	Non-alcoholic fatty liver disease	Robust adjusted profile score (RAPS)	7	0.00873407	0.310966	0.977593	-0.60076	0.618228	Pleiotropy test
Acetoacetate	Acetoacetate	NAFLD	Non-alcoholic fatty liver disease	MR-PRESSO (outlier-corrected)	7	-0.131424	0.271307	0.64527	-0.663187	0.400338	Outlier-robust methods
Acetoacetate	Acetoacetate	NAFLD	Non-alcoholic fatty liver disease	Contamination mixture	7	-0.648237		0.0483512	-1.49824	0.231763	Pleiotropy test
Acetone	Acetone	Fat_Liver	Liver Fat	Inverse variance weighted	12	-0.0187953	0.0799918	0.814236	-0.175579	0.137989	Primary analysis
Acetone	Acetone	Fat_Liver	Liver Fat	Weighted mode	12	-0.0637154	0.122008	0.611869	-0.302851	0.17542	Consensus methods
Acetone	Acetone	Fat_Liver	Liver Fat	Weighted median	12	-0.0347401	0.0983475	0.72391	-0.227501	0.158021	Consensus methods
Acetone	Acetone	Fat_Liver	Liver Fat	MR Egger	12	0.0241323	0.179156	0.895521	-0.327013	0.375277	Pleiotropy test
Acetone	Acetone	Fat_Liver	Liver Fat	Robust adjusted profile score (RAPS)	12	-0.00471136	0.0798909	0.952974	-0.161298	0.151875	Pleiotropy test
Acetone	Acetone	Fat_Liver	Liver Fat	MR-PRESSO (outlier-corrected)	12	-0.0187953	0.0799918	0.818552	-0.175579	0.137989	Outlier-robust methods
Acetone	Acetone	Fat_Liver	Liver Fat	Contamination mixture	12	0.185155		0.408997	-0.334845	0.405155	Pleiotropy test
Acetone	Acetone	NAFLD	Non-alcoholic fatty liver disease	Inverse variance weighted	13	-0.0807729	0.286068	0.777671	-0.641466	0.47992	Primary analysis
Acetone	Acetone	NAFLD	Non-alcoholic fatty liver disease	Weighted mode	13	-0.306501	0.288981	0.30974	-0.872904	0.259901	Consensus methods
Acetone	Acetone	NAFLD	Non-alcoholic fatty liver disease	Weighted median	13	-0.107577	0.211204	0.610507	-0.521538	0.306384	Consensus methods
Acetone	Acetone	NAFLD	Non-alcoholic fatty liver disease	MR Egger	13	0.530237	0.582688	0.382338	-0.611832	1.67231	Pleiotropy test
Acetone	Acetone	NAFLD	Non-alcoholic fatty liver disease	Robust adjusted profile score (RAPS)	13	0.242156	0.212832	0.255213	-0.174996	0.659307	Pleiotropy test
Acetone	Acetone	NAFLD	Non-alcoholic fatty liver disease	MR-PRESSO (outlier-corrected)	12	0.100981	0.168687	0.561545	-0.229646	0.431607	Outlier-robust methods
Acetone	Acetone	NAFLD	Non-alcoholic fatty liver disease	Contamination mixture	13	0.40571		0.155277	-0.45429	0.91571	Pleiotropy test
Ala	Alanine	Fat_Liver	Liver Fat	Inverse variance weighted	38	0.130347	0.047505	0.00607226	0.037237	0.223457	Primary analysis
Ala	Alanine	Fat_Liver	Liver Fat	Weighted mode	38	0.161121	0.0794639	0.0498485	0.0053722	0.316871	Consensus methods
Ala	Alanine	Fat_Liver	Liver Fat	Weighted median	38	0.155617	0.0546375	0.0043971	0.0485275	0.262706	Consensus methods
Ala	Alanine	Fat_Liver	Liver Fat	MR Egger	38	0.251903	0.120742	0.0440982	0.0152481	0.488558	Pleiotropy test
Ala	Alanine	Fat_Liver	Liver Fat	Robust adjusted profile score (RAPS)	38	0.0956183	0.0393583	0.0151226	0.018476	0.172761	Pleiotropy test
Ala	Alanine	Fat_Liver	Liver Fat	MR-PRESSO (outlier-corrected)	37	0.0846517	0.0397274	0.0400049	0.00678606	0.162517	Outlier-robust methods
Ala	Alanine	Fat_Liver	Liver Fat	Contamination mixture	38	0.141104		0.00853978	0.0311037	0.261104	Pleiotropy test
Ala	Alanine	NAFLD	Non-alcoholic fatty liver disease	Inverse variance weighted	36	0.332115	0.0982373	0.000722905	0.13957	0.52466	Primary analysis
Ala	Alanine	NAFLD	Non-alcoholic fatty liver disease	Weighted mode	36	0.198999	0.234815	0.40249	-0.261238	0.659236	Consensus methods
Ala	Alanine	NAFLD	Non-alcoholic fatty liver disease	Weighted median	36	0.288335	0.124724	0.0207897	0.0438756	0.532795	Consensus methods
Ala	Alanine	NAFLD	Non-alcoholic fatty liver disease	MR Egger	36	0.531241	0.26527	0.053242	0.0113112	1.05117	Pleiotropy test
Ala	Alanine	NAFLD	Non-alcoholic fatty liver disease	Robust adjusted profile score (RAPS)	36	0.29	0.10009	0.00376267	0.0938241	0.486175	Pleiotropy test
Ala	Alanine	NAFLD	Non-alcoholic fatty liver disease	MR-PRESSO (outlier-corrected)	35	0.254938	0.0904778	0.00800175	0.0776019	0.432275	Outlier-robust methods
Ala	Alanine	NAFLD	Non-alcoholic fatty liver disease	Contamination mixture	36	0.34095		0.0862361	-0.0290496	0.57095	Pleiotropy test
Albumin	Albumin	Fat_Liver	Liver Fat	Inverse variance weighted	39	0.0134561	0.0590584	0.819768	-0.102298	0.129211	Primary analysis
Albumin	Albumin	Fat_Liver	Liver Fat	Weighted mode	39	-0.114586	0.0523646	0.0348707	-0.217221	-0.0119515	Consensus methods
Albumin	Albumin	Fat_Liver	Liver Fat	Weighted median	39	-0.108965	0.0534972	0.0416659	-0.21382	-0.00411083	Consensus methods
Albumin	Albumin	Fat_Liver	Liver Fat	MR Egger	39	-0.0190502	0.0983474	0.847468	-0.211811	0.173711	Pleiotropy test
Albumin	Albumin	Fat_Liver	Liver Fat	Robust adjusted profile score (RAPS)	39	-0.0316402	0.0687337	0.645279	-0.166358	0.103078	Pleiotropy test
Albumin	Albumin	Fat_Liver	Liver Fat	MR-PRESSO (outlier-corrected)	37	-0.0502629	0.0461933	0.283782	-0.140802	0.0402759	Outlier-robust methods
Albumin	Albumin	Fat_Liver	Liver Fat	Contamination mixture	39	-0.123268		0.0158729	-0.213268	-0.0332681	Pleiotropy test
Albumin	Albumin	NAFLD	Non-alcoholic fatty liver disease	Inverse variance weighted	35	0.296441	0.095839	0.00198065	0.108597	0.484286	Primary analysis
Albumin	Albumin	NAFLD	Non-alcoholic fatty liver disease	Weighted mode	35	0.47916	0.120071	0.000332629	0.243821	0.714499	Consensus methods
Albumin	Albumin	NAFLD	Non-alcoholic fatty liver disease	Weighted median	35	0.455718	0.113029	5.53314e-05	0.234182	0.677254	Consensus methods
Albumin	Albumin	NAFLD	Non-alcoholic fatty liver disease	MR Egger	35	0.484961	0.154646	0.00358928	0.181855	0.788067	Pleiotropy test
Albumin	Albumin	NAFLD	Non-alcoholic fatty liver disease	Robust adjusted profile score (RAPS)	35	0.301632	0.088454	0.000649525	0.128262	0.475002	Pleiotropy test
Albumin	Albumin	NAFLD	Non-alcoholic fatty liver disease	MR-PRESSO (outlier-corrected)	34	0.237357	0.0850946	0.00870349	0.0705711	0.404142	Outlier-robust methods
Albumin	Albumin	NAFLD	Non-alcoholic fatty liver disease	Contamination mixture	35	0.361421		0.0108868	0.111421	0.581421	Pleiotropy test
ApoA1	Apolipoprotein A1	Fat_Liver	Liver Fat	Inverse variance weighted	108	-0.00957043	0.0287664	0.739365	-0.0659526	0.0468118	Primary analysis
ApoA1	Apolipoprotein A1	Fat_Liver	Liver Fat	Weighted mode	108	-0.0710156	0.0329002	0.0331231	-0.1355	-0.00653113	Consensus methods
ApoA1	Apolipoprotein A1	Fat_Liver	Liver Fat	Weighted median	108	-0.0511092	0.0334954	0.127046	-0.11676	0.0145419	Consensus methods
ApoA1	Apolipoprotein A1	Fat_Liver	Liver Fat	MR Egger	108	-0.0163145	0.050288	0.746258	-0.114879	0.0822499	Pleiotropy test
ApoA1	Apolipoprotein A1	Fat_Liver	Liver Fat	Robust adjusted profile score (RAPS)	108	-0.0238133	0.0270211	0.378165	-0.0767747	0.0291482	Pleiotropy test
ApoA1	Apolipoprotein A1	Fat_Liver	Liver Fat	MR-PRESSO (outlier-corrected)	105	-0.033313	0.0256462	0.196835	-0.0835796	0.0169535	Outlier-robust methods
ApoA1	Apolipoprotein A1	Fat_Liver	Liver Fat	Contamination mixture	108	-0.07955		0.0151501	-0.12955	-0.01955	Pleiotropy test
ApoA1	Apolipoprotein A1	NAFLD	Non-alcoholic fatty liver disease	Inverse variance weighted	103	-0.0976456	0.0557027	0.0796057	-0.206823	0.0115316	Primary analysis
ApoA1	Apolipoprotein A1	NAFLD	Non-alcoholic fatty liver disease	Weighted mode	103	-0.119869	0.0648144	0.0672925	-0.246905	0.00716707	Consensus methods
ApoA1	Apolipoprotein A1	NAFLD	Non-alcoholic fatty liver disease	Weighted median	103	-0.148601	0.066501	0.0254455	-0.278943	-0.0182592	Consensus methods
ApoA1	Apolipoprotein A1	NAFLD	Non-alcoholic fatty liver disease	MR Egger	103	-0.207777	0.0972098	0.034979	-0.398308	-0.0172453	Pleiotropy test
ApoA1	Apolipoprotein A1	NAFLD	Non-alcoholic fatty liver disease	Robust adjusted profile score (RAPS)	103	-0.134783	0.0460351	0.00341338	-0.225012	-0.0445541	Pleiotropy test
ApoA1	Apolipoprotein A1	NAFLD	Non-alcoholic fatty liver disease	MR-PRESSO (outlier-corrected)	99	-0.123973	0.045224	0.00727431	-0.212612	-0.0353338	Outlier-robust methods
ApoA1	Apolipoprotein A1	NAFLD	Non-alcoholic fatty liver disease	Contamination mixture	103	-0.126353		0.00827009	-0.246353	-0.0363533	Pleiotropy test
ApoB	Apolipoprotein B	Fat_Liver	Liver Fat	Inverse variance weighted	78	-0.0970132	0.038166	0.0110261	-0.171819	-0.0222077	Primary analysis
ApoB	Apolipoprotein B	Fat_Liver	Liver Fat	Weighted mode	78	-0.0737073	0.0320262	0.0240703	-0.136479	-0.010936	Consensus methods
ApoB	Apolipoprotein B	Fat_Liver	Liver Fat	Weighted median	78	-0.0932618	0.0333774	0.00520342	-0.158681	-0.0278422	Consensus methods
ApoB	Apolipoprotein B	Fat_Liver	Liver Fat	MR Egger	78	-0.208636	0.0585582	0.000637558	-0.32341	-0.0938618	Pleiotropy test
ApoB	Apolipoprotein B	Fat_Liver	Liver Fat	Robust adjusted profile score (RAPS)	78	-0.0559191	0.0336019	0.0960799	-0.121779	0.00994071	Pleiotropy test
ApoB	Apolipoprotein B	Fat_Liver	Liver Fat	MR-PRESSO (outlier-corrected)	72	-0.0542663	0.0256398	0.0378098	-0.10452	-0.00401229	Outlier-robust methods
ApoB	Apolipoprotein B	Fat_Liver	Liver Fat	Contamination mixture	78	-0.0797475		0.00889446	-0.149747	-0.0197475	Pleiotropy test
ApoB	Apolipoprotein B	NAFLD	Non-alcoholic fatty liver disease	Inverse variance weighted	68	-0.0677884	0.0823165	0.410218	-0.229129	0.0935519	Primary analysis
ApoB	Apolipoprotein B	NAFLD	Non-alcoholic fatty liver disease	Weighted mode	68	0.0119473	0.0687708	0.862604	-0.122843	0.146738	Consensus methods
ApoB	Apolipoprotein B	NAFLD	Non-alcoholic fatty liver disease	Weighted median	68	-0.0202384	0.0701772	0.773048	-0.157786	0.117309	Consensus methods
ApoB	Apolipoprotein B	NAFLD	Non-alcoholic fatty liver disease	MR Egger	68	-0.25203	0.124161	0.046405	-0.495385	-0.00867423	Pleiotropy test
ApoB	Apolipoprotein B	NAFLD	Non-alcoholic fatty liver disease	Robust adjusted profile score (RAPS)	68	-0.0329872	0.0434501	0.447735	-0.118149	0.0521751	Pleiotropy test
ApoB	Apolipoprotein B	NAFLD	Non-alcoholic fatty liver disease	MR-PRESSO (outlier-corrected)	62	-0.0324991	0.0500361	0.518445	-0.13057	0.0655717	Outlier-robust methods
ApoB	Apolipoprotein B	NAFLD	Non-alcoholic fatty liver disease	Contamination mixture	68	-0.021716		0.690785	-0.111716	0.078284	Pleiotropy test
Cholines	Total cholines	Fat_Liver	Liver Fat	Inverse variance weighted	85	0.00824568	0.0345909	0.811589	-0.0595525	0.0760438	Primary analysis
Cholines	Total cholines	Fat_Liver	Liver Fat	Weighted mode	85	-0.0656715	0.0338079	0.0554283	-0.131935	0.000591939	Consensus methods
Cholines	Total cholines	Fat_Liver	Liver Fat	Weighted median	85	-0.0434236	0.035886	0.226263	-0.11376	0.026913	Consensus methods
Cholines	Total cholines	Fat_Liver	Liver Fat	MR Egger	85	-0.00463994	0.0628166	0.941296	-0.127761	0.118481	Pleiotropy test
Cholines	Total cholines	Fat_Liver	Liver Fat	Robust adjusted profile score (RAPS)	85	-0.0197916	0.035317	0.575206	-0.0890129	0.0494296	Pleiotropy test
Cholines	Total cholines	Fat_Liver	Liver Fat	MR-PRESSO (outlier-corrected)	82	-0.0356561	0.0287093	0.21783	-0.0919263	0.020614	Outlier-robust methods
Cholines	Total cholines	Fat_Liver	Liver Fat	Contamination mixture	85	-0.104617		0.00505051	-0.154617	-0.0446166	Pleiotropy test
Cholines	Total cholines	NAFLD	Non-alcoholic fatty liver disease	Inverse variance weighted	79	-0.0211528	0.0760282	0.780841	-0.170168	0.127863	Primary analysis
Cholines	Total cholines	NAFLD	Non-alcoholic fatty liver disease	Weighted mode	79	-0.0992885	0.0697763	0.158736	-0.23605	0.037473	Consensus methods
Cholines	Total cholines	NAFLD	Non-alcoholic fatty liver disease	Weighted median	79	-0.0817408	0.0691929	0.237465	-0.217359	0.0538772	Consensus methods
Cholines	Total cholines	NAFLD	Non-alcoholic fatty liver disease	MR Egger	79	-0.191011	0.136935	0.167057	-0.459404	0.077382	Pleiotropy test
Cholines	Total cholines	NAFLD	Non-alcoholic fatty liver disease	Robust adjusted profile score (RAPS)	79	-0.0511474	0.047645	0.283042	-0.144532	0.0422368	Pleiotropy test
Cholines	Total cholines	NAFLD	Non-alcoholic fatty liver disease	MR-PRESSO (outlier-corrected)	75	-0.064595	0.0502969	0.203053	-0.163177	0.033987	Outlier-robust methods
Cholines	Total cholines	NAFLD	Non-alcoholic fatty liver disease	Contamination mixture	79	-0.0888779		0.306739	-0.188878	0.0511221	Pleiotropy test
Citrate	Citrate	Fat_Liver	Liver Fat	Inverse variance weighted	45	-0.0295813	0.0445672	0.506854	-0.116933	0.0577705	Primary analysis
Citrate	Citrate	Fat_Liver	Liver Fat	Weighted mode	45	0.0243488	0.0414876	0.560275	-0.0569669	0.105665	Consensus methods
Citrate	Citrate	Fat_Liver	Liver Fat	Weighted median	45	0.0146793	0.0402919	0.715615	-0.0642928	0.0936514	Consensus methods
Citrate	Citrate	Fat_Liver	Liver Fat	MR Egger	45	-0.0341475	0.0814592	0.677159	-0.193807	0.125512	Pleiotropy test
Citrate	Citrate	Fat_Liver	Liver Fat	Robust adjusted profile score (RAPS)	45	0.0188373	0.038367	0.623442	-0.0563619	0.0940365	Pleiotropy test
Citrate	Citrate	Fat_Liver	Liver Fat	MR-PRESSO (outlier-corrected)	41	0.00905234	0.0327227	0.783483	-0.0550842	0.0731889	Outlier-robust methods
Citrate	Citrate	Fat_Liver	Liver Fat	Contamination mixture	45	0.0131548		0.586831	-0.0368452	0.103155	Pleiotropy test
Citrate	Citrate	NAFLD	Non-alcoholic fatty liver disease	Inverse variance weighted	41	-0.116427	0.0837953	0.164705	-0.280666	0.0478118	Primary analysis
Citrate	Citrate	NAFLD	Non-alcoholic fatty liver disease	Weighted mode	41	0.0688591	0.0966563	0.480345	-0.120587	0.258305	Consensus methods
Citrate	Citrate	NAFLD	Non-alcoholic fatty liver disease	Weighted median	41	0.0478648	0.0809781	0.554464	-0.110852	0.206582	Consensus methods
Citrate	Citrate	NAFLD	Non-alcoholic fatty liver disease	MR Egger	41	-0.00530928	0.153876	0.972652	-0.306906	0.296287	Pleiotropy test
Citrate	Citrate	NAFLD	Non-alcoholic fatty liver disease	Robust adjusted profile score (RAPS)	41	-0.0141274	0.0571809	0.804858	-0.126202	0.0979471	Pleiotropy test
Citrate	Citrate	NAFLD	Non-alcoholic fatty liver disease	MR-PRESSO (outlier-corrected)	39	-0.0420322	0.0543066	0.443731	-0.148473	0.0644086	Outlier-robust methods
Citrate	Citrate	NAFLD	Non-alcoholic fatty liver disease	Contamination mixture	41	0.0397761		0.584956	-0.0902239	0.159776	Pleiotropy test
Clinical_LDL_C	Clinical LDL cholesterol	Fat_Liver	Liver Fat	Inverse variance weighted	65	-0.114506	0.0361157	0.00152153	-0.185293	-0.0437197	Primary analysis
Clinical_LDL_C	Clinical LDL cholesterol	Fat_Liver	Liver Fat	Weighted mode	65	-0.0725293	0.0306214	0.0208867	-0.132547	-0.0125114	Consensus methods
Clinical_LDL_C	Clinical LDL cholesterol	Fat_Liver	Liver Fat	Weighted median	65	-0.0845057	0.0354386	0.0170993	-0.153965	-0.0150461	Consensus methods
Clinical_LDL_C	Clinical LDL cholesterol	Fat_Liver	Liver Fat	MR Egger	65	-0.188108	0.0516441	0.000547658	-0.28933	-0.0868851	Pleiotropy test
Clinical_LDL_C	Clinical LDL cholesterol	Fat_Liver	Liver Fat	Robust adjusted profile score (RAPS)	65	-0.0542222	0.0262782	0.0390752	-0.105727	-0.00271699	Pleiotropy test
Clinical_LDL_C	Clinical LDL cholesterol	Fat_Liver	Liver Fat	MR-PRESSO (outlier-corrected)	62	-0.0521604	0.0262271	0.0512143	-0.103566	-0.000755287	Outlier-robust methods
Clinical_LDL_C	Clinical LDL cholesterol	Fat_Liver	Liver Fat	Contamination mixture	65	-0.086024		0.00223571	-0.156024	-0.036024	Pleiotropy test
Clinical_LDL_C	Clinical LDL cholesterol	NAFLD	Non-alcoholic fatty liver disease	Inverse variance weighted	60	-0.135103	0.0836725	0.106384	-0.299101	0.0288952	Primary analysis
Clinical_LDL_C	Clinical LDL cholesterol	NAFLD	Non-alcoholic fatty liver disease	Weighted mode	60	-0.0236952	0.0704986	0.737981	-0.161872	0.114482	Consensus methods
Clinical_LDL_C	Clinical LDL cholesterol	NAFLD	Non-alcoholic fatty liver disease	Weighted median	60	-0.109589	0.0746941	0.142331	-0.255989	0.0368118	Consensus methods
Clinical_LDL_C	Clinical LDL cholesterol	NAFLD	Non-alcoholic fatty liver disease	MR Egger	60	-0.263962	0.122282	0.035029	-0.503634	-0.0242894	Pleiotropy test
Clinical_LDL_C	Clinical LDL cholesterol	NAFLD	Non-alcoholic fatty liver disease	Robust adjusted profile score (RAPS)	60	-0.0759629	0.0437475	0.0824939	-0.161708	0.00978212	Pleiotropy test
Clinical_LDL_C	Clinical LDL cholesterol	NAFLD	Non-alcoholic fatty liver disease	MR-PRESSO (outlier-corrected)	55	-0.0726784	0.0495292	0.148072	-0.169756	0.0243988	Outlier-robust methods
Clinical_LDL_C	Clinical LDL cholesterol	NAFLD	Non-alcoholic fatty liver disease	Contamination mixture	60	-0.0585238		0.237642	-0.158524	0.0414762	Pleiotropy test
Creatinine	Creatinine	Fat_Liver	Liver Fat	Inverse variance weighted	77	-0.0374925	0.0413481	0.364538	-0.118535	0.0435498	Primary analysis
Creatinine	Creatinine	Fat_Liver	Liver Fat	Weighted mode	77	-0.148954	0.10255	0.150478	-0.349952	0.0520439	Consensus methods
Creatinine	Creatinine	Fat_Liver	Liver Fat	Weighted median	77	-0.0876787	0.0539375	0.104043	-0.193396	0.0180387	Consensus methods
Creatinine	Creatinine	Fat_Liver	Liver Fat	MR Egger	77	-0.21908	0.134797	0.108301	-0.483281	0.0451212	Pleiotropy test
Creatinine	Creatinine	Fat_Liver	Liver Fat	Robust adjusted profile score (RAPS)	77	-0.0340258	0.044127	0.440654	-0.120515	0.052463	Pleiotropy test
Creatinine	Creatinine	Fat_Liver	Liver Fat	MR-PRESSO (outlier-corrected)	77	-0.0374925	0.0413481	0.367404	-0.118535	0.0435498	Outlier-robust methods
Creatinine	Creatinine	Fat_Liver	Liver Fat	Contamination mixture	77	-0.119808		0.0611018	-0.299808	0.000192349	Pleiotropy test
Creatinine	Creatinine	NAFLD	Non-alcoholic fatty liver disease	Inverse variance weighted	74	0.00120429	0.0899009	0.989312	-0.175001	0.17741	Primary analysis
Creatinine	Creatinine	NAFLD	Non-alcoholic fatty liver disease	Weighted mode	74	0.205469	0.196095	0.298187	-0.178878	0.589815	Consensus methods
Creatinine	Creatinine	NAFLD	Non-alcoholic fatty liver disease	Weighted median	74	0.082659	0.110322	0.453705	-0.133572	0.29889	Consensus methods
Creatinine	Creatinine	NAFLD	Non-alcoholic fatty liver disease	MR Egger	74	-0.131145	0.29097	0.653548	-0.701446	0.439156	Pleiotropy test
Creatinine	Creatinine	NAFLD	Non-alcoholic fatty liver disease	Robust adjusted profile score (RAPS)	74	-0.00639762	0.083366	0.938829	-0.169795	0.157	Pleiotropy test
Creatinine	Creatinine	NAFLD	Non-alcoholic fatty liver disease	MR-PRESSO (outlier-corrected)	71	-0.0306034	0.0754114	0.686114	-0.17841	0.117203	Outlier-robust methods
Creatinine	Creatinine	NAFLD	Non-alcoholic fatty liver disease	Contamination mixture	74	0.0432733		0.586548	-0.136727	0.293273	Pleiotropy test
DHA	Docosahexaenoic acid	Fat_Liver	Liver Fat	Inverse variance weighted	67	-0.00913689	0.0319698	0.775033	-0.0717977	0.0535239	Primary analysis
DHA	Docosahexaenoic acid	Fat_Liver	Liver Fat	Weighted mode	67	-0.0382238	0.0257643	0.142677	-0.0887219	0.0122743	Consensus methods
DHA	Docosahexaenoic acid	Fat_Liver	Liver Fat	Weighted median	67	-0.0294056	0.0281386	0.296011	-0.0845573	0.0257461	Consensus methods
DHA	Docosahexaenoic acid	Fat_Liver	Liver Fat	MR Egger	67	-0.0202643	0.0498991	0.685999	-0.118067	0.077538	Pleiotropy test
DHA	Docosahexaenoic acid	Fat_Liver	Liver Fat	Robust adjusted profile score (RAPS)	67	-0.0231089	0.0359814	0.520712	-0.0936324	0.0474145	Pleiotropy test
DHA	Docosahexaenoic acid	Fat_Liver	Liver Fat	MR-PRESSO (outlier-corrected)	64	-0.0438676	0.0239678	0.0719404	-0.0908445	0.00310928	Outlier-robust methods
DHA	Docosahexaenoic acid	Fat_Liver	Liver Fat	Contamination mixture	67	-0.0541256		0.0130522	-0.0941256	-0.0141256	Pleiotropy test
DHA	Docosahexaenoic acid	NAFLD	Non-alcoholic fatty liver disease	Inverse variance weighted	56	-0.0387001	0.0739276	0.600635	-0.183598	0.106198	Primary analysis
DHA	Docosahexaenoic acid	NAFLD	Non-alcoholic fatty liver disease	Weighted mode	56	-0.0454381	0.0568099	0.427251	-0.156786	0.0659092	Consensus methods
DHA	Docosahexaenoic acid	NAFLD	Non-alcoholic fatty liver disease	Weighted median	56	-0.0521459	0.0586668	0.374085	-0.167133	0.0628411	Consensus methods
DHA	Docosahexaenoic acid	NAFLD	Non-alcoholic fatty liver disease	MR Egger	56	-0.123125	0.114188	0.285706	-0.346933	0.100683	Pleiotropy test
DHA	Docosahexaenoic acid	NAFLD	Non-alcoholic fatty liver disease	Robust adjusted profile score (RAPS)	56	-0.0449625	0.0418272	0.282393	-0.126944	0.0370189	Pleiotropy test
DHA	Docosahexaenoic acid	NAFLD	Non-alcoholic fatty liver disease	MR-PRESSO (outlier-corrected)	53	-0.0392843	0.0432103	0.36747	-0.123976	0.0454079	Outlier-robust methods
DHA	Docosahexaenoic acid	NAFLD	Non-alcoholic fatty liver disease	Contamination mixture	56	-0.0434693		0.367627	-0.123469	0.0465307	Pleiotropy test
Fat_Liver	Liver Fat	Acetate	Acetate	Inverse variance weighted	13	0.0180847	0.0360208	0.615623	-0.0525161	0.0886856	Primary analysis
Fat_Liver	Liver Fat	Acetate	Acetate	Weighted mode	13	0.0631002	0.0167233	0.00265636	0.0303224	0.0958779	Consensus methods
Fat_Liver	Liver Fat	Acetate	Acetate	Weighted median	13	0.0520092	0.0206335	0.0117149	0.0115675	0.0924508	Consensus methods
Fat_Liver	Liver Fat	Acetate	Acetate	MR Egger	13	0.123204	0.041439	0.012674	0.0419835	0.204424	Pleiotropy test
Fat_Liver	Liver Fat	Acetate	Acetate	Robust adjusted profile score (RAPS)	13	0.0381558	0.022977	0.0967927	-0.0068792	0.0831908	Pleiotropy test
Fat_Liver	Liver Fat	Acetate	Acetate	MR-PRESSO (outlier-corrected)	10	0.0106221	0.0221999	0.643721	-0.0328897	0.0541339	Outlier-robust methods
Fat_Liver	Liver Fat	Acetate	Acetate	Contamination mixture	13	0.0601521		0.0339404	-0.0698479	0.0901521	Pleiotropy test
Fat_Liver	Liver Fat	Acetoacetate	Acetoacetate	Inverse variance weighted	13	-0.0242712	0.0296022	0.412267	-0.0822916	0.0337492	Primary analysis
Fat_Liver	Liver Fat	Acetoacetate	Acetoacetate	Weighted mode	13	-0.00337408	0.0162412	0.83891	-0.0352068	0.0284587	Consensus methods
Fat_Liver	Liver Fat	Acetoacetate	Acetoacetate	Weighted median	13	-0.00935362	0.0165071	0.570958	-0.0417076	0.0230003	Consensus methods
Fat_Liver	Liver Fat	Acetoacetate	Acetoacetate	MR Egger	13	-0.00779443	0.047678	0.873105	-0.101243	0.0856545	Pleiotropy test
Fat_Liver	Liver Fat	Acetoacetate	Acetoacetate	Robust adjusted profile score (RAPS)	13	-0.00841519	0.0196884	0.669075	-0.0470045	0.0301741	Pleiotropy test
Fat_Liver	Liver Fat	Acetoacetate	Acetoacetate	MR-PRESSO (outlier-corrected)	10	-0.00373411	0.014841	0.806995	-0.0328225	0.0253542	Outlier-robust methods
Fat_Liver	Liver Fat	Acetoacetate	Acetoacetate	Contamination mixture	13	0.000885511		0.911885	-0.0191145	0.0208855	Pleiotropy test
Fat_Liver	Liver Fat	Acetone	Acetone	Inverse variance weighted	13	-0.000200463	0.0316371	0.994944	-0.0622091	0.0618082	Primary analysis
Fat_Liver	Liver Fat	Acetone	Acetone	Weighted mode	13	0.0209561	0.0156892	0.206429	-0.00979476	0.0517069	Consensus methods
Fat_Liver	Liver Fat	Acetone	Acetone	Weighted median	13	0.0188623	0.0189499	0.319553	-0.0182795	0.056004	Consensus methods
Fat_Liver	Liver Fat	Acetone	Acetone	MR Egger	13	0.0805434	0.0404347	0.0717883	0.0012914	0.159795	Pleiotropy test
Fat_Liver	Liver Fat	Acetone	Acetone	Robust adjusted profile score (RAPS)	13	0.0264995	0.0230947	0.251204	-0.0187661	0.0717651	Pleiotropy test
Fat_Liver	Liver Fat	Acetone	Acetone	MR-PRESSO (outlier-corrected)	10	0.00866797	0.0196773	0.66996	-0.0298995	0.0472354	Outlier-robust methods
Fat_Liver	Liver Fat	Acetone	Acetone	Contamination mixture	13	0.0293295		0.0896666	-0.0106705	0.0493295	Pleiotropy test
Fat_Liver	Liver Fat	Ala	Alanine	Inverse variance weighted	13	-0.0444226	0.0403048	0.27039	-0.12342	0.0345749	Primary analysis
Fat_Liver	Liver Fat	Ala	Alanine	Weighted mode	13	-0.0770265	0.0177303	0.0009543	-0.111778	-0.0422751	Consensus methods
Fat_Liver	Liver Fat	Ala	Alanine	Weighted median	13	-0.0574741	0.0201385	0.00431808	-0.0969455	-0.0180026	Consensus methods
Fat_Liver	Liver Fat	Ala	Alanine	MR Egger	13	-0.142819	0.0528486	0.0205676	-0.246402	-0.0392359	Pleiotropy test
Fat_Liver	Liver Fat	Ala	Alanine	Robust adjusted profile score (RAPS)	13	-0.0866968	0.0326079	0.00784267	-0.150608	-0.0227854	Pleiotropy test
Fat_Liver	Liver Fat	Ala	Alanine	MR-PRESSO (outlier-corrected)	10	-0.0444295	0.020924	0.0626926	-0.0854405	-0.00341852	Outlier-robust methods
Fat_Liver	Liver Fat	Ala	Alanine	Contamination mixture	13	-0.0779626		0.0258474	-0.127963	0.0320374	Pleiotropy test
Fat_Liver	Liver Fat	Albumin	Albumin	Inverse variance weighted	13	0.0631647	0.0301293	0.036042	0.00411125	0.122218	Primary analysis
Fat_Liver	Liver Fat	Albumin	Albumin	Weighted mode	13	0.0421333	0.0167799	0.0273606	0.00924472	0.0750219	Consensus methods
Fat_Liver	Liver Fat	Albumin	Albumin	Weighted median	13	0.0428815	0.0177877	0.0159201	0.00801766	0.0777453	Consensus methods
Fat_Liver	Liver Fat	Albumin	Albumin	MR Egger	13	0.00917771	0.0441258	0.839038	-0.0773088	0.0956642	Pleiotropy test
Fat_Liver	Liver Fat	Albumin	Albumin	Robust adjusted profile score (RAPS)	13	0.0585455	0.0206759	0.00463177	0.0180208	0.0990701	Pleiotropy test
Fat_Liver	Liver Fat	Albumin	Albumin	MR-PRESSO (outlier-corrected)	10	0.0388399	0.0144423	0.0248244	0.010533	0.0671469	Outlier-robust methods
Fat_Liver	Liver Fat	Albumin	Albumin	Contamination mixture	13	0.0360071		0.00661174	0.0160071	0.0760071	Pleiotropy test
Fat_Liver	Liver Fat	ApoA1	Apolipoprotein A1	Inverse variance weighted	13	0.0370921	0.0663345	0.576047	-0.0929236	0.167108	Primary analysis
Fat_Liver	Liver Fat	ApoA1	Apolipoprotein A1	Weighted mode	13	-0.0666663	0.0142414	0.000531195	-0.0945793	-0.0387532	Consensus methods
Fat_Liver	Liver Fat	ApoA1	Apolipoprotein A1	Weighted median	13	-0.0720373	0.015108	1.85914e-06	-0.101649	-0.0424257	Consensus methods
Fat_Liver	Liver Fat	ApoA1	Apolipoprotein A1	MR Egger	13	-0.135634	0.0836988	0.133412	-0.299684	0.0284157	Pleiotropy test
Fat_Liver	Liver Fat	ApoA1	Apolipoprotein A1	Robust adjusted profile score (RAPS)	13	-0.0379818	0.0439427	0.387397	-0.124109	0.0481459	Pleiotropy test
Fat_Liver	Liver Fat	ApoA1	Apolipoprotein A1	MR-PRESSO (outlier-corrected)	6	0.0539657	0.0417187	0.252349	-0.0278029	0.135734	Outlier-robust methods
Fat_Liver	Liver Fat	ApoA1	Apolipoprotein A1	Contamination mixture	13	-0.0730456		0.000275119	-0.0930456	-0.0530456	Pleiotropy test
Fat_Liver	Liver Fat	ApoB	Apolipoprotein B	Inverse variance weighted	11	-0.0911004	0.0699681	0.192907	-0.228238	0.0460372	Primary analysis
Fat_Liver	Liver Fat	ApoB	Apolipoprotein B	Weighted mode	11	0.0382683	0.0230429	0.127749	-0.00689566	0.0834324	Consensus methods
Fat_Liver	Liver Fat	ApoB	Apolipoprotein B	Weighted median	11	0.0324578	0.031435	0.301821	-0.0291549	0.0940705	Consensus methods
Fat_Liver	Liver Fat	ApoB	Apolipoprotein B	MR Egger	11	-0.251185	0.0853739	0.0164286	-0.418518	-0.083852	Pleiotropy test
Fat_Liver	Liver Fat	ApoB	Apolipoprotein B	Robust adjusted profile score (RAPS)	11	-0.200495	0.0565377	0.0003908	-0.311309	-0.0896813	Pleiotropy test
Fat_Liver	Liver Fat	ApoB	Apolipoprotein B	MR-PRESSO (outlier-corrected)	4	-0.0138162	0.0214761	0.565805	-0.0559093	0.0282769	Outlier-robust methods
Fat_Liver	Liver Fat	ApoB	Apolipoprotein B	Contamination mixture	11	0.0365903		0.135782	-0.0034097	0.0765903	Pleiotropy test
Fat_Liver	Liver Fat	Cholines	Total cholines	Inverse variance weighted	11	-0.0901465	0.0698689	0.196973	-0.22709	0.0467966	Primary analysis
Fat_Liver	Liver Fat	Cholines	Total cholines	Weighted mode	11	-0.114423	0.0205256	0.000235854	-0.154654	-0.0741931	Consensus methods
Fat_Liver	Liver Fat	Cholines	Total cholines	Weighted median	11	-0.0951619	0.0482638	0.0486437	-0.189759	-0.000564748	Consensus methods
Fat_Liver	Liver Fat	Cholines	Total cholines	MR Egger	11	-0.269387	0.0872487	0.0129801	-0.440395	-0.09838	Pleiotropy test
Fat_Liver	Liver Fat	Cholines	Total cholines	Robust adjusted profile score (RAPS)	11	-0.183413	0.0571241	0.00132373	-0.295376	-0.07145	Pleiotropy test
Fat_Liver	Liver Fat	Cholines	Total cholines	MR-PRESSO (outlier-corrected)	4	-0.00115978	0.0414786	0.979449	-0.0824579	0.0801384	Outlier-robust methods
Fat_Liver	Liver Fat	Cholines	Total cholines	Contamination mixture	11	-0.00944946		0.541431	-0.299449	0.0205505	Pleiotropy test
Fat_Liver	Liver Fat	Citrate	Citrate	Inverse variance weighted	13	0.0193686	0.0457237	0.671857	-0.0702498	0.108987	Primary analysis
Fat_Liver	Liver Fat	Citrate	Citrate	Weighted mode	13	0.0555542	0.0147767	0.00272299	0.0265919	0.0845166	Consensus methods
Fat_Liver	Liver Fat	Citrate	Citrate	Weighted median	13	0.0362497	0.0177319	0.0409212	0.00149528	0.0710042	Consensus methods
Fat_Liver	Liver Fat	Citrate	Citrate	MR Egger	13	0.107255	0.065787	0.131304	-0.0216876	0.236198	Pleiotropy test
Fat_Liver	Liver Fat	Citrate	Citrate	Robust adjusted profile score (RAPS)	13	0.0432256	0.0158642	0.00643558	0.0121317	0.0743194	Pleiotropy test
Fat_Liver	Liver Fat	Citrate	Citrate	MR-PRESSO (outlier-corrected)	11	0.0204953	0.0214823	0.36255	-0.0216101	0.0626007	Outlier-robust methods
Fat_Liver	Liver Fat	Citrate	Citrate	Contamination mixture	13	0.0548279		0.00285321	0.0348279	0.0748279	Pleiotropy test
Fat_Liver	Liver Fat	Clinical_LDL_C	Clinical LDL cholesterol	Inverse variance weighted	12	-0.0600942	0.0764961	0.43211	-0.210027	0.0898382	Primary analysis
Fat_Liver	Liver Fat	Clinical_LDL_C	Clinical LDL cholesterol	Weighted mode	12	-0.0452488	0.0390421	0.271007	-0.121771	0.0312736	Consensus methods
Fat_Liver	Liver Fat	Clinical_LDL_C	Clinical LDL cholesterol	Weighted median	12	-0.0137569	0.0306809	0.653874	-0.0738915	0.0463777	Consensus methods
Fat_Liver	Liver Fat	Clinical_LDL_C	Clinical LDL cholesterol	MR Egger	12	-0.273213	0.0803753	0.00678005	-0.430748	-0.115677	Pleiotropy test
Fat_Liver	Liver Fat	Clinical_LDL_C	Clinical LDL cholesterol	Robust adjusted profile score (RAPS)	12	-0.163186	0.0555125	0.00328602	-0.271991	-0.0543819	Pleiotropy test
Fat_Liver	Liver Fat	Clinical_LDL_C	Clinical LDL cholesterol	MR-PRESSO (outlier-corrected)	5	0.00984884	0.0256291	0.720324	-0.0403843	0.060082	Outlier-robust methods
Fat_Liver	Liver Fat	Clinical_LDL_C	Clinical LDL cholesterol	Contamination mixture	12	-0.00923715		0.814083	-0.0392372	0.0307628	Pleiotropy test
Fat_Liver	Liver Fat	Creatinine	Creatinine	Inverse variance weighted	13	-0.00340945	0.0146136	0.815523	-0.0320521	0.0252332	Primary analysis
Fat_Liver	Liver Fat	Creatinine	Creatinine	Weighted mode	13	0.00377897	0.0157627	0.814578	-0.027116	0.0346739	Consensus methods
Fat_Liver	Liver Fat	Creatinine	Creatinine	Weighted median	13	0.0166422	0.0168805	0.324191	-0.0164436	0.049728	Consensus methods
Fat_Liver	Liver Fat	Creatinine	Creatinine	MR Egger	13	-0.00278653	0.0237517	0.908722	-0.0493398	0.0437667	Pleiotropy test
Fat_Liver	Liver Fat	Creatinine	Creatinine	Robust adjusted profile score (RAPS)	13	-0.00687277	0.0150474	0.647856	-0.0363656	0.0226201	Pleiotropy test
Fat_Liver	Liver Fat	Creatinine	Creatinine	MR-PRESSO (outlier-corrected)	13	-0.00340945	0.0146136	0.819455	-0.0320521	0.0252332	Outlier-robust methods
Fat_Liver	Liver Fat	Creatinine	Creatinine	Contamination mixture	13	-0.0423434		0.246715	-0.0623434	0.0476566	Pleiotropy test
Fat_Liver	Liver Fat	DHA	Docosahexaenoic acid	Inverse variance weighted	12	-0.08963	0.0772321	0.245834	-0.241005	0.0617449	Primary analysis
Fat_Liver	Liver Fat	DHA	Docosahexaenoic acid	Weighted mode	12	0.0906673	0.0267749	0.00607477	0.0381884	0.143146	Consensus methods
Fat_Liver	Liver Fat	DHA	Docosahexaenoic acid	Weighted median	12	0.0353803	0.0422266	0.402106	-0.0473839	0.118144	Consensus methods
Fat_Liver	Liver Fat	DHA	Docosahexaenoic acid	MR Egger	12	-0.242986	0.109829	0.0513513	-0.458251	-0.0277211	Pleiotropy test
Fat_Liver	Liver Fat	DHA	Docosahexaenoic acid	Robust adjusted profile score (RAPS)	12	-0.2528	0.08572	0.00318656	-0.420812	-0.0847893	Pleiotropy test
Fat_Liver	Liver Fat	DHA	Docosahexaenoic acid	MR-PRESSO (outlier-corrected)	6	-0.108428	0.0365783	0.0313642	-0.180121	-0.0367342	Outlier-robust methods
Fat_Liver	Liver Fat	DHA	Docosahexaenoic acid	Contamination mixture	12	-0.0463089		0.247426	-0.176309	0.113691	Pleiotropy test
Fat_Liver	Liver Fat	Gln	Glutamine	Inverse variance weighted	12	0.0626142	0.0368625	0.0893965	-0.00963622	0.134865	Primary analysis
Fat_Liver	Liver Fat	Gln	Glutamine	Weighted mode	12	0.13667	0.0223618	7.60901e-05	0.0928408	0.180499	Consensus methods
Fat_Liver	Liver Fat	Gln	Glutamine	Weighted median	12	0.0997708	0.0239567	3.11866e-05	0.0528156	0.146726	Consensus methods
Fat_Liver	Liver Fat	Gln	Glutamine	MR Egger	12	0.127832	0.0542703	0.0402637	0.0214619	0.234201	Pleiotropy test
Fat_Liver	Liver Fat	Gln	Glutamine	Robust adjusted profile score (RAPS)	12	0.0742007	0.0189905	9.33489e-05	0.0369794	0.111422	Pleiotropy test
Fat_Liver	Liver Fat	Gln	Glutamine	MR-PRESSO (outlier-corrected)	9	0.0561835	0.0184364	0.0158832	0.0200481	0.0923189	Outlier-robust methods
Fat_Liver	Liver Fat	Gln	Glutamine	Contamination mixture	12	0.138388		0.00109754	0.0383877	0.168388	Pleiotropy test
Fat_Liver	Liver Fat	Glucose	Glucose	Inverse variance weighted	13	-0.015088	0.0203126	0.457608	-0.0549008	0.0247247	Primary analysis
Fat_Liver	Liver Fat	Glucose	Glucose	Weighted mode	13	-0.00826902	0.0154482	0.60224	-0.0385475	0.0220095	Consensus methods
Fat_Liver	Liver Fat	Glucose	Glucose	Weighted median	13	-0.00698521	0.0169734	0.680677	-0.0402531	0.0262826	Consensus methods
Fat_Liver	Liver Fat	Glucose	Glucose	MR Egger	13	-0.00810153	0.0329024	0.810039	-0.0725903	0.0563872	Pleiotropy test
Fat_Liver	Liver Fat	Glucose	Glucose	Robust adjusted profile score (RAPS)	13	-0.0095571	0.0135289	0.479926	-0.0360737	0.0169595	Pleiotropy test
Fat_Liver	Liver Fat	Glucose	Glucose	MR-PRESSO (outlier-corrected)	12	-0.00745266	0.0134541	0.590709	-0.0338228	0.0189175	Outlier-robust methods
Fat_Liver	Liver Fat	Glucose	Glucose	Contamination mixture	13	-0.0081398		0.373557	-0.0381398	0.0118602	Pleiotropy test
Fat_Liver	Liver Fat	Gly	Glycine	Inverse variance weighted	12	-0.0108872	0.0343154	0.75104	-0.0781453	0.056371	Primary analysis
Fat_Liver	Liver Fat	Gly	Glycine	Weighted mode	12	-0.0484355	0.0496166	0.349948	-0.145684	0.0488131	Consensus methods
Fat_Liver	Liver Fat	Gly	Glycine	Weighted median	12	-0.0321557	0.0283806	0.257207	-0.0877817	0.0234703	Consensus methods
Fat_Liver	Liver Fat	Gly	Glycine	MR Egger	12	0.0355093	0.0529362	0.517545	-0.0682457	0.139264	Pleiotropy test
Fat_Liver	Liver Fat	Gly	Glycine	Robust adjusted profile score (RAPS)	12	-0.0653609	0.0175116	0.000189633	-0.0996836	-0.0310382	Pleiotropy test
Fat_Liver	Liver Fat	Gly	Glycine	MR-PRESSO (outlier-corrected)	9	-0.0472264	0.0212705	0.0571579	-0.0889167	-0.00553612	Outlier-robust methods
Fat_Liver	Liver Fat	Gly	Glycine	Contamination mixture	12	-0.0698754		0.0070567	-0.139875	-0.0298754	Pleiotropy test
Fat_Liver	Liver Fat	GlycA	Glycoprotein acetyls	Inverse variance weighted	11	-0.153117	0.0133573	2.01931e-30	-0.179298	-0.126937	Primary analysis
Fat_Liver	Liver Fat	GlycA	Glycoprotein acetyls	Weighted mode	11	-0.152943	0.0162698	2.79312e-06	-0.184832	-0.121054	Consensus methods
Fat_Liver	Liver Fat	GlycA	Glycoprotein acetyls	Weighted median	11	-0.152404	0.0170556	4.04669e-19	-0.185833	-0.118975	Consensus methods
Fat_Liver	Liver Fat	GlycA	Glycoprotein acetyls	MR Egger	11	-0.160367	0.0214221	3.74714e-05	-0.202355	-0.11838	Pleiotropy test
Fat_Liver	Liver Fat	GlycA	Glycoprotein acetyls	Robust adjusted profile score (RAPS)	11	-0.153846	0.014366	9.23234e-27	-0.182004	-0.125689	Pleiotropy test
Fat_Liver	Liver Fat	GlycA	Glycoprotein acetyls	MR-PRESSO (outlier-corrected)	11	-0.153117	0.0129881	3.45093e-07	-0.178574	-0.127661	Outlier-robust methods
Fat_Liver	Liver Fat	GlycA	Glycoprotein acetyls	Contamination mixture	11	-0.15632		1.83267e-06	-0.17632	-0.13632	Pleiotropy test
Fat_Liver	Liver Fat	HDL_C	HDL cholesterol	Inverse variance weighted	13	0.0369462	0.0535557	0.490279	-0.0680229	0.141915	Primary analysis
Fat_Liver	Liver Fat	HDL_C	HDL cholesterol	Weighted mode	13	-0.0191892	0.0132865	0.174265	-0.0452307	0.00685239	Consensus methods
Fat_Liver	Liver Fat	HDL_C	HDL cholesterol	Weighted median	13	-0.00722747	0.0171175	0.672859	-0.0407777	0.0263228	Consensus methods
Fat_Liver	Liver Fat	HDL_C	HDL cholesterol	MR Egger	13	-0.0338755	0.0824674	0.689127	-0.195512	0.127761	Pleiotropy test
Fat_Liver	Liver Fat	HDL_C	HDL cholesterol	Robust adjusted profile score (RAPS)	13	-0.0128659	0.0113072	0.255182	-0.035028	0.0092962	Pleiotropy test
Fat_Liver	Liver Fat	HDL_C	HDL cholesterol	MR-PRESSO (outlier-corrected)	8	0.00728976	0.0167809	0.677068	-0.0256008	0.0401803	Outlier-robust methods
Fat_Liver	Liver Fat	HDL_C	HDL cholesterol	Contamination mixture	13	-0.00874389		0.285765	-0.0387439	0.0212561	Pleiotropy test
Fat_Liver	Liver Fat	HDL_CE	Cholesteryl esters in HDL	Inverse variance weighted	13	0.0381848	0.0565036	0.499172	-0.0725623	0.148932	Primary analysis
Fat_Liver	Liver Fat	HDL_CE	Cholesteryl esters in HDL	Weighted mode	13	-0.0183783	0.0132727	0.191359	-0.0443928	0.00763618	Consensus methods
Fat_Liver	Liver Fat	HDL_CE	Cholesteryl esters in HDL	Weighted median	13	-0.0106288	0.0199182	0.593604	-0.0496684	0.0284109	Consensus methods
Fat_Liver	Liver Fat	HDL_CE	Cholesteryl esters in HDL	MR Egger	13	-0.0181589	0.0891237	0.842269	-0.192841	0.156523	Pleiotropy test
Fat_Liver	Liver Fat	HDL_CE	Cholesteryl esters in HDL	Robust adjusted profile score (RAPS)	13	-0.0105938	0.0112837	0.347805	-0.0327099	0.0115223	Pleiotropy test
Fat_Liver	Liver Fat	HDL_CE	Cholesteryl esters in HDL	MR-PRESSO (outlier-corrected)	8	0.0128525	0.0146942	0.410761	-0.0159482	0.0416532	Outlier-robust methods
Fat_Liver	Liver Fat	HDL_CE	Cholesteryl esters in HDL	Contamination mixture	13	-0.0126377		0.283848	-0.0526377	0.0373623	Pleiotropy test
Fat_Liver	Liver Fat	HDL_FC	Free cholesterol in HDL	Inverse variance weighted	13	0.0312152	0.0490222	0.524284	-0.0648684	0.127299	Primary analysis
Fat_Liver	Liver Fat	HDL_FC	Free cholesterol in HDL	Weighted mode	13	-0.0267723	0.0127598	0.0577309	-0.0517814	-0.00176318	Consensus methods
Fat_Liver	Liver Fat	HDL_FC	Free cholesterol in HDL	Weighted median	13	-0.0298661	0.0153096	0.0510801	-0.0598729	0.000140759	Consensus methods
Fat_Liver	Liver Fat	HDL_FC	Free cholesterol in HDL	MR Egger	13	-0.0844431	0.0654055	0.223152	-0.212638	0.0437516	Pleiotropy test
Fat_Liver	Liver Fat	HDL_FC	Free cholesterol in HDL	Robust adjusted profile score (RAPS)	13	-0.0145216	0.0164217	0.376539	-0.0467081	0.017665	Pleiotropy test
Fat_Liver	Liver Fat	HDL_FC	Free cholesterol in HDL	MR-PRESSO (outlier-corrected)	9	0.0409731	0.0362673	0.291313	-0.0301108	0.112057	Outlier-robust methods
Fat_Liver	Liver Fat	HDL_FC	Free cholesterol in HDL	Contamination mixture	13	-0.0256818		0.0434313	-0.0456818	-0.00568178	Pleiotropy test
Fat_Liver	Liver Fat	HDL_L	Total lipids in HDL	Inverse variance weighted	13	0.0493544	0.0607786	0.416771	-0.0697716	0.16848	Primary analysis
Fat_Liver	Liver Fat	HDL_L	Total lipids in HDL	Weighted mode	13	-0.0454078	0.0130864	0.00463235	-0.0710573	-0.0197584	Consensus methods
Fat_Liver	Liver Fat	HDL_L	Total lipids in HDL	Weighted median	13	-0.0440262	0.0153108	0.00403375	-0.0740353	-0.0140171	Consensus methods
Fat_Liver	Liver Fat	HDL_L	Total lipids in HDL	MR Egger	13	-0.0904294	0.0820602	0.293994	-0.251267	0.0704086	Pleiotropy test
Fat_Liver	Liver Fat	HDL_L	Total lipids in HDL	Robust adjusted profile score (RAPS)	13	-0.0414563	0.0112182	0.000219498	-0.063444	-0.0194686	Pleiotropy test
Fat_Liver	Liver Fat	HDL_L	Total lipids in HDL	MR-PRESSO (outlier-corrected)	7	-0.00570648	0.0407703	0.893267	-0.0856163	0.0742033	Outlier-robust methods
Fat_Liver	Liver Fat	HDL_L	Total lipids in HDL	Contamination mixture	13	-0.0471805		0.00108949	-0.0671805	-0.0171805	Pleiotropy test
Fat_Liver	Liver Fat	HDL_P	Concentration of HDL particles	Inverse variance weighted	13	-0.00505896	0.0659635	0.938867	-0.134347	0.124229	Primary analysis
Fat_Liver	Liver Fat	HDL_P	Concentration of HDL particles	Weighted mode	13	-0.106557	0.0147853	1.07639e-05	-0.135536	-0.0775775	Consensus methods
Fat_Liver	Liver Fat	HDL_P	Concentration of HDL particles	Weighted median	13	-0.103135	0.0173741	2.91848e-09	-0.137188	-0.0690814	Consensus methods
Fat_Liver	Liver Fat	HDL_P	Concentration of HDL particles	MR Egger	13	-0.209727	0.0707775	0.0129015	-0.348451	-0.0710034	Pleiotropy test
Fat_Liver	Liver Fat	HDL_P	Concentration of HDL particles	Robust adjusted profile score (RAPS)	13	-0.0811281	0.0539766	0.132833	-0.186922	0.0246661	Pleiotropy test
Fat_Liver	Liver Fat	HDL_P	Concentration of HDL particles	MR-PRESSO (outlier-corrected)	5	0.0302305	0.0382017	0.473026	-0.0446449	0.105106	Outlier-robust methods
Fat_Liver	Liver Fat	HDL_P	Concentration of HDL particles	Contamination mixture	13	-0.111329		0.00138327	-0.141329	-0.0913289	Pleiotropy test
Fat_Liver	Liver Fat	HDL_PL	Phospholipids in HDL	Inverse variance weighted	13	0.0584972	0.0690509	0.396905	-0.0768425	0.193837	Primary analysis
Fat_Liver	Liver Fat	HDL_PL	Phospholipids in HDL	Weighted mode	13	-0.0498742	0.0141725	0.00423055	-0.0776522	-0.0220961	Consensus methods
Fat_Liver	Liver Fat	HDL_PL	Phospholipids in HDL	Weighted median	13	-0.0508891	0.014884	0.000628427	-0.0800619	-0.0217164	Consensus methods
Fat_Liver	Liver Fat	HDL_PL	Phospholipids in HDL	MR Egger	13	-0.105928	0.0917082	0.272542	-0.285676	0.07382	Pleiotropy test
Fat_Liver	Liver Fat	HDL_PL	Phospholipids in HDL	Robust adjusted profile score (RAPS)	13	-0.0478808	0.0110565	1.48744e-05	-0.0695516	-0.02621	Pleiotropy test
Fat_Liver	Liver Fat	HDL_PL	Phospholipids in HDL	MR-PRESSO (outlier-corrected)	6	0.0606016	0.048208	0.264246	-0.033886	0.155089	Outlier-robust methods
Fat_Liver	Liver Fat	HDL_PL	Phospholipids in HDL	Contamination mixture	13	-0.05165		0.000336025	-0.07165	-0.02165	Pleiotropy test
Fat_Liver	Liver Fat	HDL_TG	Triglycerides in HDL	Inverse variance weighted	11	-0.039438	0.048159	0.412836	-0.13383	0.0549536	Primary analysis
Fat_Liver	Liver Fat	HDL_TG	Triglycerides in HDL	Weighted mode	11	-0.0120769	0.0430835	0.784949	-0.0965205	0.0723666	Consensus methods
Fat_Liver	Liver Fat	HDL_TG	Triglycerides in HDL	Weighted median	11	-0.00115022	0.0298448	0.969257	-0.0596461	0.0573457	Consensus methods
Fat_Liver	Liver Fat	HDL_TG	Triglycerides in HDL	MR Egger	11	-0.12826	0.0705786	0.102547	-0.266594	0.0100741	Pleiotropy test
Fat_Liver	Liver Fat	HDL_TG	Triglycerides in HDL	Robust adjusted profile score (RAPS)	11	-0.104546	0.0441318	0.0178392	-0.191044	-0.0180472	Pleiotropy test
Fat_Liver	Liver Fat	HDL_TG	Triglycerides in HDL	MR-PRESSO (outlier-corrected)	7	-0.0474432	0.0491605	0.371781	-0.143798	0.0489114	Outlier-robust methods
Fat_Liver	Liver Fat	HDL_TG	Triglycerides in HDL	Contamination mixture	11	0.012804		0.541585	-0.207196	0.042804	Pleiotropy test
Fat_Liver	Liver Fat	HDL_size	Average diameter for HDL particles	Inverse variance weighted	13	0.102456	0.0568687	0.0716041	-0.00900646	0.213919	Primary analysis
Fat_Liver	Liver Fat	HDL_size	Average diameter for HDL particles	Weighted mode	13	0.0899656	0.0151944	7.02124e-05	0.0601846	0.119747	Consensus methods
Fat_Liver	Liver Fat	HDL_size	Average diameter for HDL particles	Weighted median	13	0.0604737	0.0225395	0.00729622	0.0162963	0.104651	Consensus methods
Fat_Liver	Liver Fat	HDL_size	Average diameter for HDL particles	MR Egger	13	0.144959	0.090911	0.139127	-0.0332263	0.323145	Pleiotropy test
Fat_Liver	Liver Fat	HDL_size	Average diameter for HDL particles	Robust adjusted profile score (RAPS)	13	0.124947	0.0300398	3.19131e-05	0.0660686	0.183825	Pleiotropy test
Fat_Liver	Liver Fat	HDL_size	Average diameter for HDL particles	MR-PRESSO (outlier-corrected)	7	0.114979	0.0271033	0.00542631	0.0618565	0.168101	Outlier-robust methods
Fat_Liver	Liver Fat	HDL_size	Average diameter for HDL particles	Contamination mixture	13	0.127092		0.00114294	0.0270924	0.167092	Pleiotropy test
Fat_Liver	Liver Fat	His	Histidine	Inverse variance weighted	13	-0.00211445	0.0341153	0.950579	-0.0689804	0.0647516	Primary analysis
Fat_Liver	Liver Fat	His	Histidine	Weighted mode	13	0.0371409	0.0231097	0.133998	-0.00815423	0.0824359	Consensus methods
Fat_Liver	Liver Fat	His	Histidine	Weighted median	13	0.0302481	0.0216691	0.162742	-0.0122234	0.0727196	Consensus methods
Fat_Liver	Liver Fat	His	Histidine	MR Egger	13	-0.00565156	0.0554349	0.920631	-0.114304	0.103001	Pleiotropy test
Fat_Liver	Liver Fat	His	Histidine	Robust adjusted profile score (RAPS)	13	0.00224186	0.0257123	0.93052	-0.0481542	0.0526379	Pleiotropy test
Fat_Liver	Liver Fat	His	Histidine	MR-PRESSO (outlier-corrected)	8	0.0735076	0.0201318	0.00816367	0.0340493	0.112966	Outlier-robust methods
Fat_Liver	Liver Fat	His	Histidine	Contamination mixture	13	0.052648		0.00234566	0.022648	0.082648	Pleiotropy test
Fat_Liver	Liver Fat	IDL_C	Cholesterol in IDL	Inverse variance weighted	12	-0.0357086	0.0752517	0.635128	-0.183202	0.111785	Primary analysis
Fat_Liver	Liver Fat	IDL_C	Cholesterol in IDL	Weighted mode	12	-0.0142069	0.0419343	0.741148	-0.096398	0.0679843	Consensus methods
Fat_Liver	Liver Fat	IDL_C	Cholesterol in IDL	Weighted median	12	-0.0125813	0.0309488	0.68436	-0.0732409	0.0480782	Consensus methods
Fat_Liver	Liver Fat	IDL_C	Cholesterol in IDL	MR Egger	12	-0.241366	0.0809118	0.0137353	-0.399953	-0.082779	Pleiotropy test
Fat_Liver	Liver Fat	IDL_C	Cholesterol in IDL	Robust adjusted profile score (RAPS)	12	-0.128543	0.050129	0.01034	-0.226796	-0.0302903	Pleiotropy test
Fat_Liver	Liver Fat	IDL_C	Cholesterol in IDL	MR-PRESSO (outlier-corrected)	7	-0.000197975	0.016439	0.990782	-0.0324185	0.0320225	Outlier-robust methods
Fat_Liver	Liver Fat	IDL_C	Cholesterol in IDL	Contamination mixture	12	-0.0079086		0.653707	-0.0379086	0.0320914	Pleiotropy test
Fat_Liver	Liver Fat	IDL_CE	Cholesteryl esters in IDL	Inverse variance weighted	12	-0.0389893	0.0770232	0.612715	-0.189955	0.111976	Primary analysis
Fat_Liver	Liver Fat	IDL_CE	Cholesteryl esters in IDL	Weighted mode	12	-0.0130963	0.0445434	0.774223	-0.100401	0.0742088	Consensus methods
Fat_Liver	Liver Fat	IDL_CE	Cholesteryl esters in IDL	Weighted median	12	-0.0267194	0.0312254	0.392167	-0.0879213	0.0344824	Consensus methods
Fat_Liver	Liver Fat	IDL_CE	Cholesteryl esters in IDL	MR Egger	12	-0.25126	0.0819997	0.0119595	-0.411979	-0.0905401	Pleiotropy test
Fat_Liver	Liver Fat	IDL_CE	Cholesteryl esters in IDL	Robust adjusted profile score (RAPS)	12	-0.138592	0.0527123	0.00855804	-0.241909	-0.0352763	Pleiotropy test
Fat_Liver	Liver Fat	IDL_CE	Cholesteryl esters in IDL	MR-PRESSO (outlier-corrected)	7	0.00105144	0.0175134	0.954076	-0.0332748	0.0353777	Outlier-robust methods
Fat_Liver	Liver Fat	IDL_CE	Cholesteryl esters in IDL	Contamination mixture	12	-0.00557759		0.694755	-0.0355776	0.0244224	Pleiotropy test
Fat_Liver	Liver Fat	IDL_FC	Free cholesterol in IDL	Inverse variance weighted	12	-0.0257073	0.0687667	0.708528	-0.16049	0.109075	Primary analysis
Fat_Liver	Liver Fat	IDL_FC	Free cholesterol in IDL	Weighted mode	12	-0.0193197	0.0366972	0.609018	-0.0912462	0.0526068	Consensus methods
Fat_Liver	Liver Fat	IDL_FC	Free cholesterol in IDL	Weighted median	12	-0.0216014	0.0295167	0.464269	-0.0794541	0.0362514	Consensus methods
Fat_Liver	Liver Fat	IDL_FC	Free cholesterol in IDL	MR Egger	12	-0.207771	0.0765364	0.0217588	-0.357782	-0.0577592	Pleiotropy test
Fat_Liver	Liver Fat	IDL_FC	Free cholesterol in IDL	Robust adjusted profile score (RAPS)	12	-0.0968801	0.042691	0.0232483	-0.180555	-0.0132056	Pleiotropy test
Fat_Liver	Liver Fat	IDL_FC	Free cholesterol in IDL	MR-PRESSO (outlier-corrected)	8	-0.0180404	0.0203199	0.404111	-0.0578674	0.0217867	Outlier-robust methods
Fat_Liver	Liver Fat	IDL_FC	Free cholesterol in IDL	Contamination mixture	12	-0.0057263		0.881923	-0.0457263	0.0242737	Pleiotropy test
Fat_Liver	Liver Fat	IDL_L	Total lipids in IDL	Inverse variance weighted	11	-0.0513657	0.0699414	0.462699	-0.188451	0.0857194	Primary analysis
Fat_Liver	Liver Fat	IDL_L	Total lipids in IDL	Weighted mode	11	-0.0448417	0.0482012	0.374128	-0.139316	0.0496327	Consensus methods
Fat_Liver	Liver Fat	IDL_L	Total lipids in IDL	Weighted median	11	0.0135607	0.034159	0.691377	-0.053391	0.0805124	Consensus methods
Fat_Liver	Liver Fat	IDL_L	Total lipids in IDL	MR Egger	11	-0.225938	0.0794667	0.0193029	-0.381692	-0.0701831	Pleiotropy test
Fat_Liver	Liver Fat	IDL_L	Total lipids in IDL	Robust adjusted profile score (RAPS)	11	-0.139881	0.0505026	0.00560953	-0.238866	-0.0408957	Pleiotropy test
Fat_Liver	Liver Fat	IDL_L	Total lipids in IDL	MR-PRESSO (outlier-corrected)	4	-0.00971589	0.0124179	0.491049	-0.0340549	0.0146231	Outlier-robust methods
Fat_Liver	Liver Fat	IDL_L	Total lipids in IDL	Contamination mixture	11	0.0114867		0.599922	-0.0185133	0.0414867	Pleiotropy test
Fat_Liver	Liver Fat	IDL_P	Concentration of IDL particles	Inverse variance weighted	11	-0.0719907	0.0649838	0.267937	-0.199359	0.0553775	Primary analysis
Fat_Liver	Liver Fat	IDL_P	Concentration of IDL particles	Weighted mode	11	0.00981986	0.0306397	0.75519	-0.0502339	0.0698737	Consensus methods
Fat_Liver	Liver Fat	IDL_P	Concentration of IDL particles	Weighted median	11	0.00723353	0.0323165	0.822887	-0.0561069	0.0705739	Consensus methods
Fat_Liver	Liver Fat	IDL_P	Concentration of IDL particles	MR Egger	11	-0.231148	0.0751398	0.0132201	-0.378422	-0.0838737	Pleiotropy test
Fat_Liver	Liver Fat	IDL_P	Concentration of IDL particles	Robust adjusted profile score (RAPS)	11	-0.159344	0.0497438	0.00135862	-0.256842	-0.0618465	Pleiotropy test
Fat_Liver	Liver Fat	IDL_P	Concentration of IDL particles	MR-PRESSO (outlier-corrected)	5	0.0160007	0.0246021	0.550913	-0.0322194	0.0642209	Outlier-robust methods
Fat_Liver	Liver Fat	IDL_P	Concentration of IDL particles	Contamination mixture	11	0.00847853		0.538356	-0.0215215	0.0484785	Pleiotropy test
Fat_Liver	Liver Fat	IDL_PL	Phospholipids in IDL	Inverse variance weighted	11	-0.0370764	0.0675661	0.583182	-0.169506	0.0953532	Primary analysis
Fat_Liver	Liver Fat	IDL_PL	Phospholipids in IDL	Weighted mode	11	0.007279	0.0424635	0.867315	-0.0759495	0.0905075	Consensus methods
Fat_Liver	Liver Fat	IDL_PL	Phospholipids in IDL	Weighted median	11	0.0223229	0.033328	0.50299	-0.0430001	0.0876458	Consensus methods
Fat_Liver	Liver Fat	IDL_PL	Phospholipids in IDL	MR Egger	11	-0.195525	0.0809686	0.0389395	-0.354224	-0.0368268	Pleiotropy test
Fat_Liver	Liver Fat	IDL_PL	Phospholipids in IDL	Robust adjusted profile score (RAPS)	11	-0.130504	0.0510025	0.0105041	-0.230469	-0.0305392	Pleiotropy test
Fat_Liver	Liver Fat	IDL_PL	Phospholipids in IDL	MR-PRESSO (outlier-corrected)	5	0.0297465	0.0461468	0.554289	-0.0607012	0.120194	Outlier-robust methods
Fat_Liver	Liver Fat	IDL_PL	Phospholipids in IDL	Contamination mixture	11	0.0497088		0.0278739	0.00970877	0.0797088	Pleiotropy test
Fat_Liver	Liver Fat	IDL_TG	Triglycerides in IDL	Inverse variance weighted	11	-0.0709493	0.0682058	0.298236	-0.204633	0.0627341	Primary analysis
Fat_Liver	Liver Fat	IDL_TG	Triglycerides in IDL	Weighted mode	11	0.0993878	0.0348384	0.0171667	0.0311046	0.167671	Consensus methods
Fat_Liver	Liver Fat	IDL_TG	Triglycerides in IDL	Weighted median	11	-0.0673959	0.047778	0.158361	-0.161041	0.026249	Consensus methods
Fat_Liver	Liver Fat	IDL_TG	Triglycerides in IDL	MR Egger	11	-0.113969	0.112162	0.336113	-0.333806	0.105868	Pleiotropy test
Fat_Liver	Liver Fat	IDL_TG	Triglycerides in IDL	Robust adjusted profile score (RAPS)	11	-0.206085	0.0326462	2.74262e-10	-0.270072	-0.142098	Pleiotropy test
Fat_Liver	Liver Fat	IDL_TG	Triglycerides in IDL	MR-PRESSO (outlier-corrected)	7	-0.0839492	0.052382	0.160135	-0.186618	0.0187194	Outlier-robust methods
Fat_Liver	Liver Fat	IDL_TG	Triglycerides in IDL	Contamination mixture	11	-0.218854		0.0128554	-0.278854	0.171146	Pleiotropy test
Fat_Liver	Liver Fat	Ile	Isoleucine	Inverse variance weighted	13	0.0290188	0.0308923	0.347549	-0.0315301	0.0895676	Primary analysis
Fat_Liver	Liver Fat	Ile	Isoleucine	Weighted mode	13	-0.00716217	0.0172994	0.686169	-0.041069	0.0267446	Consensus methods
Fat_Liver	Liver Fat	Ile	Isoleucine	Weighted median	13	-0.0032437	0.017331	0.851534	-0.0372125	0.0307251	Consensus methods
Fat_Liver	Liver Fat	Ile	Isoleucine	MR Egger	13	-0.031755	0.0441533	0.487017	-0.118295	0.0547855	Pleiotropy test
Fat_Liver	Liver Fat	Ile	Isoleucine	Robust adjusted profile score (RAPS)	13	0.022052	0.0237427	0.352997	-0.0244836	0.0685876	Pleiotropy test
Fat_Liver	Liver Fat	Ile	Isoleucine	MR-PRESSO (outlier-corrected)	9	0.0315962	0.0228113	0.203416	-0.013114	0.0763063	Outlier-robust methods
Fat_Liver	Liver Fat	Ile	Isoleucine	Contamination mixture	13	0.124213		0.299122	-0.0157872	0.194213	Pleiotropy test
Fat_Liver	Liver Fat	LA	Linoleic acid	Inverse variance weighted	12	-0.132654	0.0912712	0.14611	-0.311546	0.0462372	Primary analysis
Fat_Liver	Liver Fat	LA	Linoleic acid	Weighted mode	12	0.0725756	0.0311887	0.0400815	0.0114458	0.133705	Consensus methods
Fat_Liver	Liver Fat	LA	Linoleic acid	Weighted median	12	0.0475228	0.0415811	0.253082	-0.0339761	0.129022	Consensus methods
Fat_Liver	Liver Fat	LA	Linoleic acid	MR Egger	12	-0.260441	0.140141	0.0927542	-0.535117	0.0142345	Pleiotropy test
Fat_Liver	Liver Fat	LA	Linoleic acid	Robust adjusted profile score (RAPS)	12	-0.239893	0.0578208	3.34068e-05	-0.353222	-0.126564	Pleiotropy test
Fat_Liver	Liver Fat	LA	Linoleic acid	MR-PRESSO (outlier-corrected)	4	-0.040251	0.0816409	0.655826	-0.200267	0.119765	Outlier-robust methods
Fat_Liver	Liver Fat	LA	Linoleic acid	Contamination mixture	12	0.0811355		0.000173344	-0.328864	0.181136	Pleiotropy test
Fat_Liver	Liver Fat	LDL_C	LDL cholesterol	Inverse variance weighted	11	-0.0891306	0.0664046	0.17952	-0.219284	0.0410224	Primary analysis
Fat_Liver	Liver Fat	LDL_C	LDL cholesterol	Weighted mode	11	-0.0115374	0.036065	0.755624	-0.0822247	0.05915	Consensus methods
Fat_Liver	Liver Fat	LDL_C	LDL cholesterol	Weighted median	11	-0.00781405	0.031855	0.806224	-0.0702498	0.0546217	Consensus methods
Fat_Liver	Liver Fat	LDL_C	LDL cholesterol	MR Egger	11	-0.256975	0.0745286	0.00729759	-0.403052	-0.110899	Pleiotropy test
Fat_Liver	Liver Fat	LDL_C	LDL cholesterol	Robust adjusted profile score (RAPS)	11	-0.181457	0.0541206	0.00079993	-0.287533	-0.0753802	Pleiotropy test
Fat_Liver	Liver Fat	LDL_C	LDL cholesterol	MR-PRESSO (outlier-corrected)	5	0.0106047	0.0343204	0.772753	-0.0566633	0.0778727	Outlier-robust methods
Fat_Liver	Liver Fat	LDL_C	LDL cholesterol	Contamination mixture	11	-0.00403403		1	-0.034034	0.035966	Pleiotropy test
Fat_Liver	Liver Fat	LDL_CE	Cholesteryl esters in LDL	Inverse variance weighted	11	-0.0950017	0.0709761	0.180733	-0.234115	0.0441115	Primary analysis
Fat_Liver	Liver Fat	LDL_CE	Cholesteryl esters in LDL	Weighted mode	11	-0.0124929	0.0331565	0.714206	-0.0774797	0.052494	Consensus methods
Fat_Liver	Liver Fat	LDL_CE	Cholesteryl esters in LDL	Weighted median	11	-0.00223915	0.0320844	0.944361	-0.0651245	0.0606463	Consensus methods
Fat_Liver	Liver Fat	LDL_CE	Cholesteryl esters in LDL	MR Egger	11	-0.271697	0.0808579	0.00838683	-0.430178	-0.113215	Pleiotropy test
Fat_Liver	Liver Fat	LDL_CE	Cholesteryl esters in LDL	Robust adjusted profile score (RAPS)	11	-0.19711	0.0575185	0.000610506	-0.309846	-0.084374	Pleiotropy test
Fat_Liver	Liver Fat	LDL_CE	Cholesteryl esters in LDL	MR-PRESSO (outlier-corrected)	5	0.0175635	0.0402518	0.685109	-0.0613301	0.0964571	Outlier-robust methods
Fat_Liver	Liver Fat	LDL_CE	Cholesteryl esters in LDL	Contamination mixture	11	0.0042041		0.906379	-0.0357959	0.0342041	Pleiotropy test
Fat_Liver	Liver Fat	LDL_FC	Free cholesterol in LDL	Inverse variance weighted	12	-0.0495865	0.0644229	0.441476	-0.175855	0.0766823	Primary analysis
Fat_Liver	Liver Fat	LDL_FC	Free cholesterol in LDL	Weighted mode	12	-0.0388986	0.0358811	0.301512	-0.109226	0.0314284	Consensus methods
Fat_Liver	Liver Fat	LDL_FC	Free cholesterol in LDL	Weighted median	12	-0.0239655	0.0291867	0.411582	-0.0811714	0.0332404	Consensus methods
Fat_Liver	Liver Fat	LDL_FC	Free cholesterol in LDL	MR Egger	12	-0.226533	0.0688576	0.00815168	-0.361494	-0.0915723	Pleiotropy test
Fat_Liver	Liver Fat	LDL_FC	Free cholesterol in LDL	Robust adjusted profile score (RAPS)	12	-0.128268	0.0466822	0.00600176	-0.219765	-0.0367709	Pleiotropy test
Fat_Liver	Liver Fat	LDL_FC	Free cholesterol in LDL	MR-PRESSO (outlier-corrected)	7	-0.0317625	0.0244598	0.241768	-0.0797038	0.0161787	Outlier-robust methods
Fat_Liver	Liver Fat	LDL_FC	Free cholesterol in LDL	Contamination mixture	12	-0.00765374		0.559208	-0.0476537	0.0223463	Pleiotropy test
Fat_Liver	Liver Fat	LDL_L	Total lipids in LDL	Inverse variance weighted	11	-0.0895546	0.0683779	0.190297	-0.223575	0.0444661	Primary analysis
Fat_Liver	Liver Fat	LDL_L	Total lipids in LDL	Weighted mode	11	-0.00948002	0.0390511	0.813098	-0.0860202	0.0670601	Consensus methods
Fat_Liver	Liver Fat	LDL_L	Total lipids in LDL	Weighted median	11	-0.00415921	0.0324509	0.898015	-0.0677631	0.0594446	Consensus methods
Fat_Liver	Liver Fat	LDL_L	Total lipids in LDL	MR Egger	11	-0.261308	0.0772232	0.00807816	-0.412665	-0.10995	Pleiotropy test
Fat_Liver	Liver Fat	LDL_L	Total lipids in LDL	Robust adjusted profile score (RAPS)	11	-0.184581	0.054834	0.00076216	-0.292056	-0.0771066	Pleiotropy test
Fat_Liver	Liver Fat	LDL_L	Total lipids in LDL	MR-PRESSO (outlier-corrected)	5	0.01452	0.037332	0.717135	-0.0586507	0.0876907	Outlier-robust methods
Fat_Liver	Liver Fat	LDL_L	Total lipids in LDL	Contamination mixture	11	0.00261863		0.926864	-0.0373814	0.0326186	Pleiotropy test
Fat_Liver	Liver Fat	LDL_P	Concentration of LDL particles	Inverse variance weighted	11	-0.0908536	0.0685975	0.185355	-0.225305	0.0435974	Primary analysis
Fat_Liver	Liver Fat	LDL_P	Concentration of LDL particles	Weighted mode	11	0.0407267	0.0230688	0.107946	-0.00448805	0.0859414	Consensus methods
Fat_Liver	Liver Fat	LDL_P	Concentration of LDL particles	Weighted median	11	0.0338183	0.0324073	0.296699	-0.0297	0.0973366	Consensus methods
Fat_Liver	Liver Fat	LDL_P	Concentration of LDL particles	MR Egger	11	-0.241041	0.086125	0.0207556	-0.409846	-0.0722358	Pleiotropy test
Fat_Liver	Liver Fat	LDL_P	Concentration of LDL particles	Robust adjusted profile score (RAPS)	11	-0.198957	0.0552167	0.000314328	-0.307181	-0.0907318	Pleiotropy test
Fat_Liver	Liver Fat	LDL_P	Concentration of LDL particles	MR-PRESSO (outlier-corrected)	5	0.0200161	0.0349301	0.597297	-0.048447	0.0884792	Outlier-robust methods
Fat_Liver	Liver Fat	LDL_P	Concentration of LDL particles	Contamination mixture	11	0.0407144		0.0511004	0.000714403	0.0807144	Pleiotropy test
Fat_Liver	Liver Fat	LDL_PL	Phospholipids in LDL	Inverse variance weighted	11	-0.0904043	0.064856	0.163341	-0.217522	0.0367135	Primary analysis
Fat_Liver	Liver Fat	LDL_PL	Phospholipids in LDL	Weighted mode	11	-0.00962395	0.0344059	0.785394	-0.0770595	0.0578116	Consensus methods
Fat_Liver	Liver Fat	LDL_PL	Phospholipids in LDL	Weighted median	11	-0.00890597	0.0320657	0.781211	-0.0717548	0.0539429	Consensus methods
Fat_Liver	Liver Fat	LDL_PL	Phospholipids in LDL	MR Egger	11	-0.255667	0.0721817	0.00629445	-0.397143	-0.114191	Pleiotropy test
Fat_Liver	Liver Fat	LDL_PL	Phospholipids in LDL	Robust adjusted profile score (RAPS)	11	-0.179369	0.0526916	0.000663755	-0.282644	-0.0760934	Pleiotropy test
Fat_Liver	Liver Fat	LDL_PL	Phospholipids in LDL	MR-PRESSO (outlier-corrected)	5	0.0115487	0.0291538	0.71223	-0.0455928	0.0686902	Outlier-robust methods
Fat_Liver	Liver Fat	LDL_PL	Phospholipids in LDL	Contamination mixture	11	0.00078744		1	-0.0392126	0.0307874	Pleiotropy test
Fat_Liver	Liver Fat	LDL_TG	Triglycerides in LDL	Inverse variance weighted	11	-0.122602	0.0753511	0.103721	-0.27029	0.0250863	Primary analysis
Fat_Liver	Liver Fat	LDL_TG	Triglycerides in LDL	Weighted mode	11	0.0482372	0.0322221	0.165269	-0.0149182	0.111393	Consensus methods
Fat_Liver	Liver Fat	LDL_TG	Triglycerides in LDL	Weighted median	11	-0.0475514	0.0464027	0.305478	-0.138501	0.0433978	Consensus methods
Fat_Liver	Liver Fat	LDL_TG	Triglycerides in LDL	MR Egger	11	-0.151167	0.124986	0.257291	-0.396139	0.0938047	Pleiotropy test
Fat_Liver	Liver Fat	LDL_TG	Triglycerides in LDL	Robust adjusted profile score (RAPS)	11	-0.200452	0.0265443	4.29967e-14	-0.252478	-0.148425	Pleiotropy test
Fat_Liver	Liver Fat	LDL_TG	Triglycerides in LDL	MR-PRESSO (outlier-corrected)	6	-0.131358	0.0396831	0.0212363	-0.209137	-0.0535791	Outlier-robust methods
Fat_Liver	Liver Fat	LDL_TG	Triglycerides in LDL	Contamination mixture	11	-0.21717		0.000485752	-0.27717	0.10283	Pleiotropy test
Fat_Liver	Liver Fat	LDL_size	Average diameter for LDL particles	Inverse variance weighted	13	-0.0509714	0.0681601	0.454569	-0.184565	0.0826224	Primary analysis
Fat_Liver	Liver Fat	LDL_size	Average diameter for LDL particles	Weighted mode	13	-0.112554	0.0291653	0.00227206	-0.169718	-0.0553899	Consensus methods
Fat_Liver	Liver Fat	LDL_size	Average diameter for LDL particles	Weighted median	13	-0.030003	0.0325331	0.356409	-0.0937679	0.0337619	Consensus methods
Fat_Liver	Liver Fat	LDL_size	Average diameter for LDL particles	MR Egger	13	0.0242918	0.106756	0.824173	-0.184949	0.233533	Pleiotropy test
Fat_Liver	Liver Fat	LDL_size	Average diameter for LDL particles	Robust adjusted profile score (RAPS)	13	-0.115517	0.0183199	2.87175e-10	-0.151424	-0.07961	Pleiotropy test
Fat_Liver	Liver Fat	LDL_size	Average diameter for LDL particles	MR-PRESSO (outlier-corrected)	8	-0.0425389	0.0283605	0.177315	-0.0981256	0.0130477	Outlier-robust methods
Fat_Liver	Liver Fat	LDL_size	Average diameter for LDL particles	Contamination mixture	13	-0.103188		0.12107	-0.133188	0.0268122	Pleiotropy test
Fat_Liver	Liver Fat	L_HDL_C	Cholesterol in large HDL	Inverse variance weighted	13	0.0734998	0.0590047	0.212889	-0.0421494	0.189149	Primary analysis
Fat_Liver	Liver Fat	L_HDL_C	Cholesterol in large HDL	Weighted mode	13	0.084826	0.0138931	5.29059e-05	0.0575956	0.112056	Consensus methods
Fat_Liver	Liver Fat	L_HDL_C	Cholesterol in large HDL	Weighted median	13	0.0957657	0.0189755	4.49233e-07	0.0585738	0.132958	Consensus methods
Fat_Liver	Liver Fat	L_HDL_C	Cholesterol in large HDL	MR Egger	13	0.117143	0.0943559	0.240241	-0.0677943	0.302081	Pleiotropy test
Fat_Liver	Liver Fat	L_HDL_C	Cholesterol in large HDL	Robust adjusted profile score (RAPS)	13	0.0987488	0.0249444	7.53413e-05	0.0498578	0.14764	Pleiotropy test
Fat_Liver	Liver Fat	L_HDL_C	Cholesterol in large HDL	MR-PRESSO (outlier-corrected)	9	0.0780349	0.0178768	0.00239606	0.0429963	0.113073	Outlier-robust methods
Fat_Liver	Liver Fat	L_HDL_C	Cholesterol in large HDL	Contamination mixture	13	0.0783794		1.23312e-06	0.0383794	0.148379	Pleiotropy test
Fat_Liver	Liver Fat	L_HDL_CE	Cholesteryl esters in large HDL	Inverse variance weighted	12	0.0981764	0.0466494	0.0353297	0.00674362	0.189609	Primary analysis
Fat_Liver	Liver Fat	L_HDL_CE	Cholesteryl esters in large HDL	Weighted mode	12	0.0889139	0.0143485	6.74709e-05	0.0607908	0.117037	Consensus methods
Fat_Liver	Liver Fat	L_HDL_CE	Cholesteryl esters in large HDL	Weighted median	12	0.101204	0.0203967	6.98493e-07	0.0612266	0.141182	Consensus methods
Fat_Liver	Liver Fat	L_HDL_CE	Cholesteryl esters in large HDL	MR Egger	12	0.087904	0.0763807	0.276562	-0.0618021	0.23761	Pleiotropy test
Fat_Liver	Liver Fat	L_HDL_CE	Cholesteryl esters in large HDL	Robust adjusted profile score (RAPS)	12	0.10573	0.0236675	7.92e-06	0.0593422	0.152119	Pleiotropy test
Fat_Liver	Liver Fat	L_HDL_CE	Cholesteryl esters in large HDL	MR-PRESSO (outlier-corrected)	8	0.108945	0.0221846	0.00173161	0.0654631	0.152427	Outlier-robust methods
Fat_Liver	Liver Fat	L_HDL_CE	Cholesteryl esters in large HDL	Contamination mixture	12	0.119191		0.000536398	0.0791908	0.149191	Pleiotropy test
Fat_Liver	Liver Fat	L_HDL_FC	Free cholesterol in large HDL	Inverse variance weighted	13	0.0682782	0.0526484	0.194676	-0.0349127	0.171469	Primary analysis
Fat_Liver	Liver Fat	L_HDL_FC	Free cholesterol in large HDL	Weighted mode	13	0.0609224	0.0128478	0.000478736	0.0357407	0.0861041	Consensus methods
Fat_Liver	Liver Fat	L_HDL_FC	Free cholesterol in large HDL	Weighted median	13	0.0488374	0.0159751	0.00223499	0.0175261	0.0801486	Consensus methods
Fat_Liver	Liver Fat	L_HDL_FC	Free cholesterol in large HDL	MR Egger	13	0.0768849	0.0855083	0.387832	-0.0907114	0.244481	Pleiotropy test
Fat_Liver	Liver Fat	L_HDL_FC	Free cholesterol in large HDL	Robust adjusted profile score (RAPS)	13	0.0614965	0.0112085	4.09696e-08	0.039528	0.0834651	Pleiotropy test
Fat_Liver	Liver Fat	L_HDL_FC	Free cholesterol in large HDL	MR-PRESSO (outlier-corrected)	9	0.061794	0.0154876	0.00400589	0.0314383	0.0921497	Outlier-robust methods
Fat_Liver	Liver Fat	L_HDL_FC	Free cholesterol in large HDL	Contamination mixture	13	0.0565556		0.00015458	0.0365556	0.0865556	Pleiotropy test
Fat_Liver	Liver Fat	L_HDL_L	Total lipids in large HDL	Inverse variance weighted	13	0.0833787	0.0533751	0.118258	-0.0212366	0.187994	Primary analysis
Fat_Liver	Liver Fat	L_HDL_L	Total lipids in large HDL	Weighted mode	13	0.0678731	0.0137618	0.000346723	0.0409	0.0948462	Consensus methods
Fat_Liver	Liver Fat	L_HDL_L	Total lipids in large HDL	Weighted median	13	0.0874472	0.0195001	7.31e-06	0.0492271	0.125667	Consensus methods
Fat_Liver	Liver Fat	L_HDL_L	Total lipids in large HDL	MR Egger	13	0.0879125	0.0867389	0.332582	-0.0820957	0.257921	Pleiotropy test
Fat_Liver	Liver Fat	L_HDL_L	Total lipids in large HDL	Robust adjusted profile score (RAPS)	13	0.08825	0.0252136	0.000465095	0.0388313	0.137669	Pleiotropy test
Fat_Liver	Liver Fat	L_HDL_L	Total lipids in large HDL	MR-PRESSO (outlier-corrected)	7	0.0831222	0.0227059	0.0105691	0.0386187	0.127626	Outlier-robust methods
Fat_Liver	Liver Fat	L_HDL_L	Total lipids in large HDL	Contamination mixture	13	0.0653103		0.000179594	0.0153103	0.12531	Pleiotropy test
Fat_Liver	Liver Fat	L_HDL_P	Concentration of large HDL particles	Inverse variance weighted	13	0.0750258	0.05105	0.141656	-0.0250323	0.175084	Primary analysis
Fat_Liver	Liver Fat	L_HDL_P	Concentration of large HDL particles	Weighted mode	13	0.0681742	0.0128991	0.00019295	0.042892	0.0934564	Consensus methods
Fat_Liver	Liver Fat	L_HDL_P	Concentration of large HDL particles	Weighted median	13	0.0844056	0.0181161	3.17542e-06	0.0488979	0.119913	Consensus methods
Fat_Liver	Liver Fat	L_HDL_P	Concentration of large HDL particles	MR Egger	13	0.0826724	0.0829234	0.340203	-0.0798574	0.245202	Pleiotropy test
Fat_Liver	Liver Fat	L_HDL_P	Concentration of large HDL particles	Robust adjusted profile score (RAPS)	13	0.0801238	0.0223107	0.000329069	0.0363948	0.123853	Pleiotropy test
Fat_Liver	Liver Fat	L_HDL_P	Concentration of large HDL particles	MR-PRESSO (outlier-corrected)	9	0.069511	0.0187463	0.00597367	0.0327682	0.106254	Outlier-robust methods
Fat_Liver	Liver Fat	L_HDL_P	Concentration of large HDL particles	Contamination mixture	13	0.068875		0.000155586	0.038875	0.128875	Pleiotropy test
Fat_Liver	Liver Fat	L_HDL_PL	Phospholipids in large HDL	Inverse variance weighted	13	0.0894352	0.0543002	0.0995477	-0.0169932	0.195864	Primary analysis
Fat_Liver	Liver Fat	L_HDL_PL	Phospholipids in large HDL	Weighted mode	13	0.0546106	0.0134828	0.00160922	0.0281843	0.081037	Consensus methods
Fat_Liver	Liver Fat	L_HDL_PL	Phospholipids in large HDL	Weighted median	13	0.0849231	0.0196946	1.61794e-05	0.0463216	0.123525	Consensus methods
Fat_Liver	Liver Fat	L_HDL_PL	Phospholipids in large HDL	MR Egger	13	0.0755923	0.0880929	0.409147	-0.0970698	0.248254	Pleiotropy test
Fat_Liver	Liver Fat	L_HDL_PL	Phospholipids in large HDL	Robust adjusted profile score (RAPS)	13	0.0813534	0.0264939	0.00213595	0.0294254	0.133281	Pleiotropy test
Fat_Liver	Liver Fat	L_HDL_PL	Phospholipids in large HDL	MR-PRESSO (outlier-corrected)	7	0.0777568	0.0226068	0.0138089	0.0334475	0.122066	Outlier-robust methods
Fat_Liver	Liver Fat	L_HDL_PL	Phospholipids in large HDL	Contamination mixture	13	0.0581103		0.0111073	0.00811028	0.10811	Pleiotropy test
Fat_Liver	Liver Fat	L_HDL_TG	Triglycerides in large HDL	Inverse variance weighted	11	0.0373934	0.046561	0.421914	-0.0538662	0.128653	Primary analysis
Fat_Liver	Liver Fat	L_HDL_TG	Triglycerides in large HDL	Weighted mode	11	-0.0141077	0.0141916	0.343626	-0.0419233	0.0137079	Consensus methods
Fat_Liver	Liver Fat	L_HDL_TG	Triglycerides in large HDL	Weighted median	11	0.0147408	0.0201587	0.464633	-0.0247702	0.0542519	Consensus methods
Fat_Liver	Liver Fat	L_HDL_TG	Triglycerides in large HDL	MR Egger	11	-0.0433872	0.0693819	0.547275	-0.179376	0.0926013	Pleiotropy test
Fat_Liver	Liver Fat	L_HDL_TG	Triglycerides in large HDL	Robust adjusted profile score (RAPS)	11	-0.010992	0.022072	0.61848	-0.054253	0.0322691	Pleiotropy test
Fat_Liver	Liver Fat	L_HDL_TG	Triglycerides in large HDL	MR-PRESSO (outlier-corrected)	7	0.03648	0.0293597	0.260402	-0.021065	0.0940251	Outlier-robust methods
Fat_Liver	Liver Fat	L_HDL_TG	Triglycerides in large HDL	Contamination mixture	11	0.0186009		0.432304	-0.0613991	0.378601	Pleiotropy test
Fat_Liver	Liver Fat	L_LDL_C	Cholesterol in large LDL	Inverse variance weighted	11	-0.0756074	0.0646474	0.242188	-0.202316	0.0511014	Primary analysis
Fat_Liver	Liver Fat	L_LDL_C	Cholesterol in large LDL	Weighted mode	11	-0.00535595	0.039169	0.89395	-0.0821272	0.0714153	Consensus methods
Fat_Liver	Liver Fat	L_LDL_C	Cholesterol in large LDL	Weighted median	11	-0.00575311	0.0341762	0.866318	-0.0727384	0.0612322	Consensus methods
Fat_Liver	Liver Fat	L_LDL_C	Cholesterol in large LDL	MR Egger	11	-0.237622	0.0731657	0.0100338	-0.381027	-0.0942175	Pleiotropy test
Fat_Liver	Liver Fat	L_LDL_C	Cholesterol in large LDL	Robust adjusted profile score (RAPS)	11	-0.163467	0.0520015	0.00166942	-0.26539	-0.0615436	Pleiotropy test
Fat_Liver	Liver Fat	L_LDL_C	Cholesterol in large LDL	MR-PRESSO (outlier-corrected)	5	0.00736944	0.0367165	0.850716	-0.0645949	0.0793338	Outlier-robust methods
Fat_Liver	Liver Fat	L_LDL_C	Cholesterol in large LDL	Contamination mixture	11	0.0085965		1	-0.0314035	0.0385965	Pleiotropy test
Fat_Liver	Liver Fat	L_LDL_CE	Cholesteryl esters in large LDL	Inverse variance weighted	11	-0.0790705	0.0676339	0.242365	-0.211633	0.053492	Primary analysis
Fat_Liver	Liver Fat	L_LDL_CE	Cholesteryl esters in large LDL	Weighted mode	11	-0.00663927	0.0385405	0.866664	-0.0821787	0.0689002	Consensus methods
Fat_Liver	Liver Fat	L_LDL_CE	Cholesteryl esters in large LDL	Weighted median	11	0.00348896	0.0322753	0.913917	-0.0597707	0.0667486	Consensus methods
Fat_Liver	Liver Fat	L_LDL_CE	Cholesteryl esters in large LDL	MR Egger	11	-0.246211	0.0775729	0.0112943	-0.398254	-0.0941686	Pleiotropy test
Fat_Liver	Liver Fat	L_LDL_CE	Cholesteryl esters in large LDL	Robust adjusted profile score (RAPS)	11	-0.174922	0.0546018	0.00135721	-0.281942	-0.0679029	Pleiotropy test
Fat_Liver	Liver Fat	L_LDL_CE	Cholesteryl esters in large LDL	MR-PRESSO (outlier-corrected)	5	0.0112835	0.0424151	0.803368	-0.07185	0.0944171	Outlier-robust methods
Fat_Liver	Liver Fat	L_LDL_CE	Cholesteryl esters in large LDL	Contamination mixture	11	0.0121176		0.591007	-0.0278824	0.0421176	Pleiotropy test
Fat_Liver	Liver Fat	L_LDL_FC	Free cholesterol in large LDL	Inverse variance weighted	12	-0.0454016	0.0655223	0.488361	-0.173825	0.0830221	Primary analysis
Fat_Liver	Liver Fat	L_LDL_FC	Free cholesterol in large LDL	Weighted mode	12	-0.0224673	0.0409221	0.593957	-0.102675	0.05774	Consensus methods
Fat_Liver	Liver Fat	L_LDL_FC	Free cholesterol in large LDL	Weighted median	12	-0.0292063	0.030744	0.342121	-0.0894646	0.031052	Consensus methods
Fat_Liver	Liver Fat	L_LDL_FC	Free cholesterol in large LDL	MR Egger	12	-0.224501	0.0704339	0.00969676	-0.362552	-0.0864509	Pleiotropy test
Fat_Liver	Liver Fat	L_LDL_FC	Free cholesterol in large LDL	Robust adjusted profile score (RAPS)	12	-0.124186	0.0466402	0.00775323	-0.215601	-0.0327709	Pleiotropy test
Fat_Liver	Liver Fat	L_LDL_FC	Free cholesterol in large LDL	MR-PRESSO (outlier-corrected)	7	-0.00570842	0.016209	0.736746	-0.037478	0.0260612	Outlier-robust methods
Fat_Liver	Liver Fat	L_LDL_FC	Free cholesterol in large LDL	Contamination mixture	12	-0.001045		0.859585	-0.041045	0.028955	Pleiotropy test
Fat_Liver	Liver Fat	L_LDL_L	Total lipids in large LDL	Inverse variance weighted	11	-0.0761789	0.0667138	0.253506	-0.206938	0.0545802	Primary analysis
Fat_Liver	Liver Fat	L_LDL_L	Total lipids in large LDL	Weighted mode	11	-0.00939462	0.0380659	0.810057	-0.0840038	0.0652145	Consensus methods
Fat_Liver	Liver Fat	L_LDL_L	Total lipids in large LDL	Weighted median	11	0.00163096	0.0335392	0.961215	-0.0641058	0.0673677	Consensus methods
Fat_Liver	Liver Fat	L_LDL_L	Total lipids in large LDL	MR Egger	11	-0.244548	0.0749881	0.00982062	-0.391524	-0.0975709	Pleiotropy test
Fat_Liver	Liver Fat	L_LDL_L	Total lipids in large LDL	Robust adjusted profile score (RAPS)	11	-0.166798	0.0531585	0.00170245	-0.270989	-0.0626078	Pleiotropy test
Fat_Liver	Liver Fat	L_LDL_L	Total lipids in large LDL	MR-PRESSO (outlier-corrected)	5	0.0133309	0.0393973	0.752098	-0.0638878	0.0905497	Outlier-robust methods
Fat_Liver	Liver Fat	L_LDL_L	Total lipids in large LDL	Contamination mixture	11	0.0042791		0.745175	-0.0357209	0.0442791	Pleiotropy test
Fat_Liver	Liver Fat	L_LDL_P	Concentration of large LDL particles	Inverse variance weighted	11	-0.0844776	0.0698438	0.226462	-0.221371	0.0524162	Primary analysis
Fat_Liver	Liver Fat	L_LDL_P	Concentration of large LDL particles	Weighted mode	11	0.0727141	0.0221296	0.00820766	0.0293401	0.116088	Consensus methods
Fat_Liver	Liver Fat	L_LDL_P	Concentration of large LDL particles	Weighted median	11	0.045122	0.031797	0.15588	-0.0172001	0.107444	Consensus methods
Fat_Liver	Liver Fat	L_LDL_P	Concentration of large LDL particles	MR Egger	11	-0.221073	0.0928742	0.0412045	-0.403106	-0.0390391	Pleiotropy test
Fat_Liver	Liver Fat	L_LDL_P	Concentration of large LDL particles	Robust adjusted profile score (RAPS)	11	-0.210156	0.0549562	0.000131268	-0.31787	-0.102442	Pleiotropy test
Fat_Liver	Liver Fat	L_LDL_P	Concentration of large LDL particles	MR-PRESSO (outlier-corrected)	5	0.00875009	0.0321531	0.798985	-0.05427	0.0717702	Outlier-robust methods
Fat_Liver	Liver Fat	L_LDL_P	Concentration of large LDL particles	Contamination mixture	11	0.0707542		0.0101671	-0.0192458	0.120754	Pleiotropy test
Fat_Liver	Liver Fat	L_LDL_PL	Phospholipids in large LDL	Inverse variance weighted	11	-0.0802841	0.0646983	0.214643	-0.207093	0.0465245	Primary analysis
Fat_Liver	Liver Fat	L_LDL_PL	Phospholipids in large LDL	Weighted mode	11	-0.0198089	0.0393725	0.625779	-0.0969789	0.0573612	Consensus methods
Fat_Liver	Liver Fat	L_LDL_PL	Phospholipids in large LDL	Weighted median	11	-0.0157921	0.0323217	0.62513	-0.0791428	0.0475585	Consensus methods
Fat_Liver	Liver Fat	L_LDL_PL	Phospholipids in large LDL	MR Egger	11	-0.249124	0.0701606	0.00620843	-0.386639	-0.111609	Pleiotropy test
Fat_Liver	Liver Fat	L_LDL_PL	Phospholipids in large LDL	Robust adjusted profile score (RAPS)	11	-0.164776	0.0517318	0.00144656	-0.26617	-0.0633816	Pleiotropy test
Fat_Liver	Liver Fat	L_LDL_PL	Phospholipids in large LDL	MR-PRESSO (outlier-corrected)	5	0.0155134	0.029266	0.624114	-0.041848	0.0728748	Outlier-robust methods
Fat_Liver	Liver Fat	L_LDL_PL	Phospholipids in large LDL	Contamination mixture	11	-0.00157479		0.834463	-0.0415748	0.0284252	Pleiotropy test
Fat_Liver	Liver Fat	L_LDL_TG	Triglycerides in large LDL	Inverse variance weighted	11	-0.107102	0.0771436	0.165032	-0.258303	0.0440995	Primary analysis
Fat_Liver	Liver Fat	L_LDL_TG	Triglycerides in large LDL	Weighted mode	11	0.0676157	0.0304984	0.0509508	0.00783883	0.127393	Consensus methods
Fat_Liver	Liver Fat	L_LDL_TG	Triglycerides in large LDL	Weighted median	11	-0.036884	0.0451777	0.414259	-0.125432	0.0516642	Consensus methods
Fat_Liver	Liver Fat	L_LDL_TG	Triglycerides in large LDL	MR Egger	11	-0.138341	0.127872	0.307443	-0.38897	0.112288	Pleiotropy test
Fat_Liver	Liver Fat	L_LDL_TG	Triglycerides in large LDL	Robust adjusted profile score (RAPS)	11	-0.185125	0.026657	3.7921e-12	-0.237373	-0.132878	Pleiotropy test
Fat_Liver	Liver Fat	L_LDL_TG	Triglycerides in large LDL	MR-PRESSO (outlier-corrected)	6	-0.10858	0.0421634	0.0497201	-0.19122	-0.0259393	Outlier-robust methods
Fat_Liver	Liver Fat	L_LDL_TG	Triglycerides in large LDL	Contamination mixture	11	-0.220603		0.110279	-0.260603	0.119397	Pleiotropy test
Fat_Liver	Liver Fat	L_VLDL_C	Cholesterol in large VLDL	Inverse variance weighted	11	-0.194288	0.0693385	0.0050784	-0.330191	-0.0583843	Primary analysis
Fat_Liver	Liver Fat	L_VLDL_C	Cholesterol in large VLDL	Weighted mode	11	0.000211911	0.0240396	0.99314	-0.0469058	0.0473296	Consensus methods
Fat_Liver	Liver Fat	L_VLDL_C	Cholesterol in large VLDL	Weighted median	11	-0.0265141	0.0421855	0.529668	-0.109198	0.0561694	Consensus methods
Fat_Liver	Liver Fat	L_VLDL_C	Cholesterol in large VLDL	MR Egger	11	-0.2692	0.110979	0.0382522	-0.486719	-0.0516815	Pleiotropy test
Fat_Liver	Liver Fat	L_VLDL_C	Cholesterol in large VLDL	Robust adjusted profile score (RAPS)	11	-0.315876	0.045638	4.4743e-12	-0.405326	-0.226425	Pleiotropy test
Fat_Liver	Liver Fat	L_VLDL_C	Cholesterol in large VLDL	MR-PRESSO (outlier-corrected)	5	-0.115172	0.0521177	0.0916422	-0.217323	-0.0130212	Outlier-robust methods
Fat_Liver	Liver Fat	L_VLDL_C	Cholesterol in large VLDL	Contamination mixture	11	0.0084385		0.780562	-0.391562	0.0384385	Pleiotropy test
Fat_Liver	Liver Fat	L_VLDL_CE	Cholesteryl esters in large VLDL	Inverse variance weighted	11	-0.187241	0.0750722	0.0126259	-0.334383	-0.0400999	Primary analysis
Fat_Liver	Liver Fat	L_VLDL_CE	Cholesteryl esters in large VLDL	Weighted mode	11	0.0288282	0.0217762	0.215019	-0.0138531	0.0715095	Consensus methods
Fat_Liver	Liver Fat	L_VLDL_CE	Cholesteryl esters in large VLDL	Weighted median	11	-0.0385256	0.0393793	0.327916	-0.115709	0.0386579	Consensus methods
Fat_Liver	Liver Fat	L_VLDL_CE	Cholesteryl esters in large VLDL	MR Egger	11	-0.266007	0.120444	0.0545745	-0.502078	-0.0299361	Pleiotropy test
Fat_Liver	Liver Fat	L_VLDL_CE	Cholesteryl esters in large VLDL	Robust adjusted profile score (RAPS)	11	-0.340845	0.0435796	5.23156e-15	-0.426261	-0.255429	Pleiotropy test
Fat_Liver	Liver Fat	L_VLDL_CE	Cholesteryl esters in large VLDL	MR-PRESSO (outlier-corrected)	5	-0.0962301	0.0394927	0.0714656	-0.173636	-0.0188245	Outlier-robust methods
Fat_Liver	Liver Fat	L_VLDL_CE	Cholesteryl esters in large VLDL	Contamination mixture	11	0.0278382		0.205876	-0.402162	0.0578382	Pleiotropy test
Fat_Liver	Liver Fat	L_VLDL_FC	Free cholesterol in large VLDL	Inverse variance weighted	11	-0.194598	0.0627338	0.00192242	-0.317556	-0.0716397	Primary analysis
Fat_Liver	Liver Fat	L_VLDL_FC	Free cholesterol in large VLDL	Weighted mode	11	-0.0245581	0.025861	0.36469	-0.0752456	0.0261294	Consensus methods
Fat_Liver	Liver Fat	L_VLDL_FC	Free cholesterol in large VLDL	Weighted median	11	-0.0762069	0.0467746	0.103263	-0.167885	0.0154713	Consensus methods
Fat_Liver	Liver Fat	L_VLDL_FC	Free cholesterol in large VLDL	MR Egger	11	-0.263389	0.10028	0.0275143	-0.459938	-0.0668405	Pleiotropy test
Fat_Liver	Liver Fat	L_VLDL_FC	Free cholesterol in large VLDL	Robust adjusted profile score (RAPS)	11	-0.291499	0.0446368	6.55644e-11	-0.378987	-0.204011	Pleiotropy test
Fat_Liver	Liver Fat	L_VLDL_FC	Free cholesterol in large VLDL	MR-PRESSO (outlier-corrected)	5	-0.23128	0.0560054	0.0144987	-0.34105	-0.121509	Outlier-robust methods
Fat_Liver	Liver Fat	L_VLDL_FC	Free cholesterol in large VLDL	Contamination mixture	11	-0.343853		0.190408	-0.383853	0.0161468	Pleiotropy test
Fat_Liver	Liver Fat	L_VLDL_L	Total lipids in large VLDL	Inverse variance weighted	11	-0.193187	0.0594426	0.00115412	-0.309695	-0.0766799	Primary analysis
Fat_Liver	Liver Fat	L_VLDL_L	Total lipids in large VLDL	Weighted mode	11	-0.0354318	0.0236793	0.165448	-0.0818433	0.0109797	Consensus methods
Fat_Liver	Liver Fat	L_VLDL_L	Total lipids in large VLDL	Weighted median	11	-0.0887373	0.0443734	0.0455235	-0.175709	-0.0017654	Consensus methods
Fat_Liver	Liver Fat	L_VLDL_L	Total lipids in large VLDL	MR Egger	11	-0.274685	0.092658	0.0158432	-0.456294	-0.0930751	Pleiotropy test
Fat_Liver	Liver Fat	L_VLDL_L	Total lipids in large VLDL	Robust adjusted profile score (RAPS)	11	-0.290057	0.0470477	7.04126e-10	-0.38227	-0.197843	Pleiotropy test
Fat_Liver	Liver Fat	L_VLDL_L	Total lipids in large VLDL	MR-PRESSO (outlier-corrected)	5	-0.233911	0.0581427	0.0158243	-0.347871	-0.119952	Outlier-robust methods
Fat_Liver	Liver Fat	L_VLDL_L	Total lipids in large VLDL	Contamination mixture	11	-0.362538		0.00139228	-0.422538	0.0074622	Pleiotropy test
Fat_Liver	Liver Fat	L_VLDL_P	Concentration of large VLDL particles	Inverse variance weighted	11	-0.188802	0.058654	0.00128681	-0.303764	-0.0738398	Primary analysis
Fat_Liver	Liver Fat	L_VLDL_P	Concentration of large VLDL particles	Weighted mode	11	-0.0304646	0.0264154	0.275612	-0.0822387	0.0213095	Consensus methods
Fat_Liver	Liver Fat	L_VLDL_P	Concentration of large VLDL particles	Weighted median	11	-0.0288851	0.047732	0.545078	-0.12244	0.0646696	Consensus methods
Fat_Liver	Liver Fat	L_VLDL_P	Concentration of large VLDL particles	MR Egger	11	-0.259775	0.092865	0.0208029	-0.44179	-0.0777595	Pleiotropy test
Fat_Liver	Liver Fat	L_VLDL_P	Concentration of large VLDL particles	Robust adjusted profile score (RAPS)	11	-0.283841	0.0434281	6.32318e-11	-0.368961	-0.198722	Pleiotropy test
Fat_Liver	Liver Fat	L_VLDL_P	Concentration of large VLDL particles	MR-PRESSO (outlier-corrected)	5	-0.234637	0.052866	0.0113486	-0.338254	-0.13102	Outlier-robust methods
Fat_Liver	Liver Fat	L_VLDL_P	Concentration of large VLDL particles	Contamination mixture	11	-0.362064		0.00283288	-0.402064	0.00793581	Pleiotropy test
Fat_Liver	Liver Fat	L_VLDL_PL	Phospholipids in large VLDL	Inverse variance weighted	11	-0.180848	0.058463	0.00197894	-0.295436	-0.0662606	Primary analysis
Fat_Liver	Liver Fat	L_VLDL_PL	Phospholipids in large VLDL	Weighted mode	11	-0.0205157	0.0262142	0.451987	-0.0718956	0.0308642	Consensus methods
Fat_Liver	Liver Fat	L_VLDL_PL	Phospholipids in large VLDL	Weighted median	11	-0.0168038	0.0523387	0.748166	-0.119388	0.08578	Consensus methods
Fat_Liver	Liver Fat	L_VLDL_PL	Phospholipids in large VLDL	MR Egger	11	-0.245727	0.0933543	0.0272604	-0.428701	-0.0627524	Pleiotropy test
Fat_Liver	Liver Fat	L_VLDL_PL	Phospholipids in large VLDL	Robust adjusted profile score (RAPS)	11	-0.278378	0.042484	5.65725e-11	-0.361646	-0.195109	Pleiotropy test
Fat_Liver	Liver Fat	L_VLDL_PL	Phospholipids in large VLDL	MR-PRESSO (outlier-corrected)	6	-0.201914	0.0658219	0.0278603	-0.330925	-0.0729032	Outlier-robust methods
Fat_Liver	Liver Fat	L_VLDL_PL	Phospholipids in large VLDL	Contamination mixture	11	-0.355331		0.0049342	-0.385331	-0.315331	Pleiotropy test
Fat_Liver	Liver Fat	L_VLDL_TG	Triglycerides in large VLDL	Inverse variance weighted	11	-0.192602	0.0538478	0.000347843	-0.298144	-0.0870605	Primary analysis
Fat_Liver	Liver Fat	L_VLDL_TG	Triglycerides in large VLDL	Weighted mode	11	-0.0650412	0.0268396	0.0358568	-0.117647	-0.0124356	Consensus methods
Fat_Liver	Liver Fat	L_VLDL_TG	Triglycerides in large VLDL	Weighted median	11	-0.0982504	0.0413238	0.017427	-0.179245	-0.0172557	Consensus methods
Fat_Liver	Liver Fat	L_VLDL_TG	Triglycerides in large VLDL	MR Egger	11	-0.283725	0.0807296	0.00657192	-0.441955	-0.125495	Pleiotropy test
Fat_Liver	Liver Fat	L_VLDL_TG	Triglycerides in large VLDL	Robust adjusted profile score (RAPS)	11	-0.277794	0.0489265	1.36457e-08	-0.373689	-0.181898	Pleiotropy test
Fat_Liver	Liver Fat	L_VLDL_TG	Triglycerides in large VLDL	MR-PRESSO (outlier-corrected)	6	-0.19438	0.0653536	0.0310037	-0.322473	-0.0662868	Outlier-robust methods
Fat_Liver	Liver Fat	L_VLDL_TG	Triglycerides in large VLDL	Contamination mixture	11	-0.355664		0.000986808	-0.385664	-0.315664	Pleiotropy test
Fat_Liver	Liver Fat	Lactate	Lactate	Inverse variance weighted	13	0.0234887	0.0287439	0.413831	-0.0328494	0.0798267	Primary analysis
Fat_Liver	Liver Fat	Lactate	Lactate	Weighted mode	13	-0.00258133	0.0162574	0.876484	-0.0344458	0.0292832	Consensus methods
Fat_Liver	Liver Fat	Lactate	Lactate	Weighted median	13	0.0010998	0.0184635	0.952501	-0.0350887	0.0372883	Consensus methods
Fat_Liver	Liver Fat	Lactate	Lactate	MR Egger	13	-0.0287731	0.0419537	0.507018	-0.111002	0.0534562	Pleiotropy test
Fat_Liver	Liver Fat	Lactate	Lactate	Robust adjusted profile score (RAPS)	13	0.0111569	0.0226384	0.622131	-0.0332143	0.0555281	Pleiotropy test
Fat_Liver	Liver Fat	Lactate	Lactate	MR-PRESSO (outlier-corrected)	11	0.0333163	0.0248892	0.210342	-0.0154665	0.0820991	Outlier-robust methods
Fat_Liver	Liver Fat	Lactate	Lactate	Contamination mixture	13	-0.00270082		0.940039	-0.0327008	0.147299	Pleiotropy test
Fat_Liver	Liver Fat	Leu	Leucine	Inverse variance weighted	13	0.0319945	0.0318999	0.315878	-0.0305294	0.0945184	Primary analysis
Fat_Liver	Liver Fat	Leu	Leucine	Weighted mode	13	-0.0125636	0.0158633	0.44374	-0.0436557	0.0185284	Consensus methods
Fat_Liver	Liver Fat	Leu	Leucine	Weighted median	13	-0.0136398	0.0166643	0.413069	-0.0463019	0.0190222	Consensus methods
Fat_Liver	Liver Fat	Leu	Leucine	MR Egger	13	-0.0197002	0.047695	0.68751	-0.113182	0.0737819	Pleiotropy test
Fat_Liver	Liver Fat	Leu	Leucine	Robust adjusted profile score (RAPS)	13	0.0379552	0.0302356	0.209364	-0.0213065	0.0972169	Pleiotropy test
Fat_Liver	Liver Fat	Leu	Leucine	MR-PRESSO (outlier-corrected)	8	0.0899884	0.0182279	0.00168114	0.0542618	0.125715	Outlier-robust methods
Fat_Liver	Liver Fat	Leu	Leucine	Contamination mixture	13	-0.00528002		1	-0.02528	0.18472	Pleiotropy test
Fat_Liver	Liver Fat	MUFA	Monounsaturated fatty acids	Inverse variance weighted	11	-0.17986	0.0631159	0.00437633	-0.303567	-0.0561529	Primary analysis
Fat_Liver	Liver Fat	MUFA	Monounsaturated fatty acids	Weighted mode	11	-0.0326946	0.0245434	0.212383	-0.0807996	0.0154104	Consensus methods
Fat_Liver	Liver Fat	MUFA	Monounsaturated fatty acids	Weighted median	11	-0.0408853	0.0354744	0.249103	-0.110415	0.0286445	Consensus methods
Fat_Liver	Liver Fat	MUFA	Monounsaturated fatty acids	MR Egger	11	-0.27414	0.0970594	0.0199018	-0.464376	-0.0839034	Pleiotropy test
Fat_Liver	Liver Fat	MUFA	Monounsaturated fatty acids	Robust adjusted profile score (RAPS)	11	-0.286272	0.0535345	8.92098e-08	-0.3912	-0.181345	Pleiotropy test
Fat_Liver	Liver Fat	MUFA	Monounsaturated fatty acids	MR-PRESSO (outlier-corrected)	4	-0.10195	0.0231971	0.0218299	-0.147417	-0.0564842	Outlier-robust methods
Fat_Liver	Liver Fat	MUFA	Monounsaturated fatty acids	Contamination mixture	11	-0.0239789		0.169809	-0.383979	0.0160211	Pleiotropy test
Fat_Liver	Liver Fat	M_HDL_C	Cholesterol in medium HDL	Inverse variance weighted	13	0.0497874	0.0691469	0.47151	-0.0857405	0.185315	Primary analysis
Fat_Liver	Liver Fat	M_HDL_C	Cholesterol in medium HDL	Weighted mode	13	-0.0509573	0.0143104	0.00391768	-0.0790058	-0.0229089	Consensus methods
Fat_Liver	Liver Fat	M_HDL_C	Cholesterol in medium HDL	Weighted median	13	-0.0546497	0.0197204	0.00558445	-0.0933016	-0.0159978	Consensus methods
Fat_Liver	Liver Fat	M_HDL_C	Cholesterol in medium HDL	MR Egger	13	-0.0741216	0.101262	0.479488	-0.272596	0.124353	Pleiotropy test
Fat_Liver	Liver Fat	M_HDL_C	Cholesterol in medium HDL	Robust adjusted profile score (RAPS)	13	-0.0300986	0.0280919	0.283976	-0.0851588	0.0249616	Pleiotropy test
Fat_Liver	Liver Fat	M_HDL_C	Cholesterol in medium HDL	MR-PRESSO (outlier-corrected)	6	-0.00959089	0.0382677	0.812076	-0.0845957	0.0654139	Outlier-robust methods
Fat_Liver	Liver Fat	M_HDL_C	Cholesterol in medium HDL	Contamination mixture	13	-0.0563912		0.0539013	-0.0863912	-0.00639124	Pleiotropy test
Fat_Liver	Liver Fat	M_HDL_CE	Cholesteryl esters in medium HDL	Inverse variance weighted	13	0.0514274	0.0708929	0.468192	-0.0875227	0.190377	Primary analysis
Fat_Liver	Liver Fat	M_HDL_CE	Cholesteryl esters in medium HDL	Weighted mode	13	-0.0478462	0.0133587	0.00377082	-0.0740292	-0.0216631	Consensus methods
Fat_Liver	Liver Fat	M_HDL_CE	Cholesteryl esters in medium HDL	Weighted median	13	-0.0518729	0.0215876	0.0162658	-0.0941847	-0.00956109	Consensus methods
Fat_Liver	Liver Fat	M_HDL_CE	Cholesteryl esters in medium HDL	MR Egger	13	-0.0619323	0.106242	0.571695	-0.270167	0.146303	Pleiotropy test
Fat_Liver	Liver Fat	M_HDL_CE	Cholesteryl esters in medium HDL	Robust adjusted profile score (RAPS)	13	-0.0247576	0.0282421	0.380691	-0.0801121	0.0305968	Pleiotropy test
Fat_Liver	Liver Fat	M_HDL_CE	Cholesteryl esters in medium HDL	MR-PRESSO (outlier-corrected)	6	-0.00950757	0.0351348	0.797512	-0.0783717	0.0593566	Outlier-robust methods
Fat_Liver	Liver Fat	M_HDL_CE	Cholesteryl esters in medium HDL	Contamination mixture	13	-0.0430361		0.533901	-0.103036	0.676964	Pleiotropy test
Fat_Liver	Liver Fat	M_HDL_FC	Free cholesterol in medium HDL	Inverse variance weighted	13	0.0418196	0.0640855	0.514041	-0.0837881	0.167427	Primary analysis
Fat_Liver	Liver Fat	M_HDL_FC	Free cholesterol in medium HDL	Weighted mode	13	-0.0589141	0.0133081	0.000825482	-0.0849979	-0.0328303	Consensus methods
Fat_Liver	Liver Fat	M_HDL_FC	Free cholesterol in medium HDL	Weighted median	13	-0.0585589	0.0155078	0.000159311	-0.0889542	-0.0281636	Consensus methods
Fat_Liver	Liver Fat	M_HDL_FC	Free cholesterol in medium HDL	MR Egger	13	-0.120383	0.0823198	0.171614	-0.28173	0.0409642	Pleiotropy test
Fat_Liver	Liver Fat	M_HDL_FC	Free cholesterol in medium HDL	Robust adjusted profile score (RAPS)	13	-0.0307439	0.045152	0.495935	-0.119242	0.0577539	Pleiotropy test
Fat_Liver	Liver Fat	M_HDL_FC	Free cholesterol in medium HDL	MR-PRESSO (outlier-corrected)	6	0.045629	0.0430296	0.337472	-0.038709	0.129967	Outlier-robust methods
Fat_Liver	Liver Fat	M_HDL_FC	Free cholesterol in medium HDL	Contamination mixture	13	-0.0541687		0.00045615	-0.0841687	-0.0341687	Pleiotropy test
Fat_Liver	Liver Fat	M_HDL_L	Total lipids in medium HDL	Inverse variance weighted	13	0.0565364	0.0807344	0.483755	-0.101703	0.214776	Primary analysis
Fat_Liver	Liver Fat	M_HDL_L	Total lipids in medium HDL	Weighted mode	13	-0.0711262	0.0138749	0.000250645	-0.098321	-0.0439314	Consensus methods
Fat_Liver	Liver Fat	M_HDL_L	Total lipids in medium HDL	Weighted median	13	-0.0756034	0.0157125	1.49672e-06	-0.1064	-0.0448069	Consensus methods
Fat_Liver	Liver Fat	M_HDL_L	Total lipids in medium HDL	MR Egger	13	-0.133778	0.107754	0.240238	-0.344976	0.07742	Pleiotropy test
Fat_Liver	Liver Fat	M_HDL_L	Total lipids in medium HDL	Robust adjusted profile score (RAPS)	13	-0.0596237	0.0407821	0.14374	-0.139557	0.0203093	Pleiotropy test
Fat_Liver	Liver Fat	M_HDL_L	Total lipids in medium HDL	MR-PRESSO (outlier-corrected)	6	0.0730461	0.0428323	0.148837	-0.0109051	0.156997	Outlier-robust methods
Fat_Liver	Liver Fat	M_HDL_L	Total lipids in medium HDL	Contamination mixture	13	-0.0806654		0.000430185	-0.100665	0.699335	Pleiotropy test
Fat_Liver	Liver Fat	M_HDL_P	Concentration of medium HDL particles	Inverse variance weighted	13	0.0523958	0.0750202	0.484913	-0.0946437	0.199435	Primary analysis
Fat_Liver	Liver Fat	M_HDL_P	Concentration of medium HDL particles	Weighted mode	13	-0.0658357	0.0135234	0.000386096	-0.0923415	-0.0393299	Consensus methods
Fat_Liver	Liver Fat	M_HDL_P	Concentration of medium HDL particles	Weighted median	13	-0.0685347	0.0163759	2.85058e-05	-0.100632	-0.0364379	Consensus methods
Fat_Liver	Liver Fat	M_HDL_P	Concentration of medium HDL particles	MR Egger	13	-0.116998	0.102103	0.276162	-0.317121	0.0831245	Pleiotropy test
Fat_Liver	Liver Fat	M_HDL_P	Concentration of medium HDL particles	Robust adjusted profile score (RAPS)	13	-0.048333	0.0339146	0.154117	-0.114806	0.0181396	Pleiotropy test
Fat_Liver	Liver Fat	M_HDL_P	Concentration of medium HDL particles	MR-PRESSO (outlier-corrected)	6	0.0425828	0.0374393	0.306929	-0.0307982	0.115964	Outlier-robust methods
Fat_Liver	Liver Fat	M_HDL_P	Concentration of medium HDL particles	Contamination mixture	13	-0.0678978		0.000470959	-0.0878978	-0.0478978	Pleiotropy test
Fat_Liver	Liver Fat	M_HDL_PL	Phospholipids in medium HDL	Inverse variance weighted	13	0.0595936	0.0887254	0.501798	-0.114308	0.233495	Primary analysis
Fat_Liver	Liver Fat	M_HDL_PL	Phospholipids in medium HDL	Weighted mode	13	-0.0860202	0.0133302	3.14635e-05	-0.112147	-0.059893	Consensus methods
Fat_Liver	Liver Fat	M_HDL_PL	Phospholipids in medium HDL	Weighted median	13	-0.0821088	0.0167234	9.11617e-07	-0.114887	-0.0493309	Consensus methods
Fat_Liver	Liver Fat	M_HDL_PL	Phospholipids in medium HDL	MR Egger	13	-0.158956	0.115761	0.197049	-0.385847	0.0679346	Pleiotropy test
Fat_Liver	Liver Fat	M_HDL_PL	Phospholipids in medium HDL	Robust adjusted profile score (RAPS)	13	-0.075306	0.0521135	0.148447	-0.177448	0.0268365	Pleiotropy test
Fat_Liver	Liver Fat	M_HDL_PL	Phospholipids in medium HDL	MR-PRESSO (outlier-corrected)	5	0.071721	0.05545	0.265499	-0.036961	0.180403	Outlier-robust methods
Fat_Liver	Liver Fat	M_HDL_PL	Phospholipids in medium HDL	Contamination mixture	13	-0.0875599		0.000383509	-0.11756	-0.0575599	Pleiotropy test
Fat_Liver	Liver Fat	M_HDL_TG	Triglycerides in medium HDL	Inverse variance weighted	11	-0.0291615	0.0631078	0.644017	-0.152853	0.0945299	Primary analysis
Fat_Liver	Liver Fat	M_HDL_TG	Triglycerides in medium HDL	Weighted mode	11	-0.00288861	0.0445402	0.949568	-0.0901874	0.0844102	Consensus methods
Fat_Liver	Liver Fat	M_HDL_TG	Triglycerides in medium HDL	Weighted median	11	-0.0649146	0.0306649	0.0342678	-0.125018	-0.00481149	Consensus methods
Fat_Liver	Liver Fat	M_HDL_TG	Triglycerides in medium HDL	MR Egger	11	-0.14772	0.091974	0.142713	-0.327989	0.0325491	Pleiotropy test
Fat_Liver	Liver Fat	M_HDL_TG	Triglycerides in medium HDL	Robust adjusted profile score (RAPS)	11	-0.124045	0.0541749	0.0220376	-0.230228	-0.0178625	Pleiotropy test
Fat_Liver	Liver Fat	M_HDL_TG	Triglycerides in medium HDL	MR-PRESSO (outlier-corrected)	7	0.00450974	0.0193173	0.823168	-0.0333521	0.0423716	Outlier-robust methods
Fat_Liver	Liver Fat	M_HDL_TG	Triglycerides in medium HDL	Contamination mixture	11	0.00475777		0.79866	-0.215242	0.114758	Pleiotropy test
Fat_Liver	Liver Fat	M_LDL_C	Cholesterol in medium LDL	Inverse variance weighted	11	-0.108381	0.0699032	0.121035	-0.245391	0.0286293	Primary analysis
Fat_Liver	Liver Fat	M_LDL_C	Cholesterol in medium LDL	Weighted mode	11	-0.0162809	0.0289735	0.586542	-0.073069	0.0405073	Consensus methods
Fat_Liver	Liver Fat	M_LDL_C	Cholesterol in medium LDL	Weighted median	11	-0.0329183	0.0342263	0.336158	-0.100002	0.0341653	Consensus methods
Fat_Liver	Liver Fat	M_LDL_C	Cholesterol in medium LDL	MR Egger	11	-0.283685	0.0790842	0.00586506	-0.43869	-0.12868	Pleiotropy test
Fat_Liver	Liver Fat	M_LDL_C	Cholesterol in medium LDL	Robust adjusted profile score (RAPS)	11	-0.205615	0.0565427	0.000276409	-0.316439	-0.0947916	Pleiotropy test
Fat_Liver	Liver Fat	M_LDL_C	Cholesterol in medium LDL	MR-PRESSO (outlier-corrected)	5	0.0187033	0.0304578	0.572373	-0.040994	0.0784006	Outlier-robust methods
Fat_Liver	Liver Fat	M_LDL_C	Cholesterol in medium LDL	Contamination mixture	11	-0.013673		0.488808	-0.053673	0.026327	Pleiotropy test
Fat_Liver	Liver Fat	M_LDL_CE	Cholesteryl esters in medium LDL	Inverse variance weighted	10	-0.138274	0.0602058	0.0216369	-0.256277	-0.0202703	Primary analysis
Fat_Liver	Liver Fat	M_LDL_CE	Cholesteryl esters in medium LDL	Weighted mode	10	-0.019554	0.0224244	0.405871	-0.0635058	0.0243978	Consensus methods
Fat_Liver	Liver Fat	M_LDL_CE	Cholesteryl esters in medium LDL	Weighted median	10	-0.0309961	0.0337977	0.359086	-0.0972396	0.0352474	Consensus methods
Fat_Liver	Liver Fat	M_LDL_CE	Cholesteryl esters in medium LDL	MR Egger	10	-0.270159	0.074834	0.00688061	-0.416834	-0.123484	Pleiotropy test
Fat_Liver	Liver Fat	M_LDL_CE	Cholesteryl esters in medium LDL	Robust adjusted profile score (RAPS)	10	-0.231092	0.0545882	2.30211e-05	-0.338085	-0.124099	Pleiotropy test
Fat_Liver	Liver Fat	M_LDL_CE	Cholesteryl esters in medium LDL	MR-PRESSO (outlier-corrected)	4	-0.00629288	0.0150315	0.70364	-0.0357545	0.0231688	Outlier-robust methods
Fat_Liver	Liver Fat	M_LDL_CE	Cholesteryl esters in medium LDL	Contamination mixture	10	-0.0155916		0.458747	-0.355592	0.0844084	Pleiotropy test
Fat_Liver	Liver Fat	M_LDL_FC	Free cholesterol in medium LDL	Inverse variance weighted	12	-0.0575925	0.0667852	0.388492	-0.188492	0.0733065	Primary analysis
Fat_Liver	Liver Fat	M_LDL_FC	Free cholesterol in medium LDL	Weighted mode	12	-0.037853	0.0359331	0.314735	-0.108282	0.032576	Consensus methods
Fat_Liver	Liver Fat	M_LDL_FC	Free cholesterol in medium LDL	Weighted median	12	-0.018439	0.0308993	0.550678	-0.0790016	0.0421236	Consensus methods
Fat_Liver	Liver Fat	M_LDL_FC	Free cholesterol in medium LDL	MR Egger	12	-0.240262	0.0717421	0.0073782	-0.380876	-0.0996472	Pleiotropy test
Fat_Liver	Liver Fat	M_LDL_FC	Free cholesterol in medium LDL	Robust adjusted profile score (RAPS)	12	-0.140138	0.0476829	0.00329311	-0.233597	-0.0466799	Pleiotropy test
Fat_Liver	Liver Fat	M_LDL_FC	Free cholesterol in medium LDL	MR-PRESSO (outlier-corrected)	5	-0.0150087	0.0153288	0.382958	-0.0450531	0.0150356	Outlier-robust methods
Fat_Liver	Liver Fat	M_LDL_FC	Free cholesterol in medium LDL	Contamination mixture	12	-0.013716		0.397477	-0.053716	0.016284	Pleiotropy test
Fat_Liver	Liver Fat	M_LDL_L	Total lipids in medium LDL	Inverse variance weighted	11	-0.108377	0.071847	0.131441	-0.249197	0.032443	Primary analysis
Fat_Liver	Liver Fat	M_LDL_L	Total lipids in medium LDL	Weighted mode	11	-0.012634	0.0282607	0.664365	-0.068025	0.0427571	Consensus methods
Fat_Liver	Liver Fat	M_LDL_L	Total lipids in medium LDL	Weighted median	11	-0.0204594	0.0315726	0.516979	-0.0823417	0.041423	Consensus methods
Fat_Liver	Liver Fat	M_LDL_L	Total lipids in medium LDL	MR Egger	11	-0.28419	0.0831555	0.0076573	-0.447175	-0.121205	Pleiotropy test
Fat_Liver	Liver Fat	M_LDL_L	Total lipids in medium LDL	Robust adjusted profile score (RAPS)	11	-0.208286	0.0566461	0.000236022	-0.319312	-0.0972595	Pleiotropy test
Fat_Liver	Liver Fat	M_LDL_L	Total lipids in medium LDL	MR-PRESSO (outlier-corrected)	5	0.0176095	0.03287	0.620546	-0.0468158	0.0820348	Outlier-robust methods
Fat_Liver	Liver Fat	M_LDL_L	Total lipids in medium LDL	Contamination mixture	11	-0.00566157		1	-0.0456616	0.0543384	Pleiotropy test
Fat_Liver	Liver Fat	M_LDL_P	Concentration of medium LDL particles	Inverse variance weighted	11	-0.0948216	0.0645017	0.141545	-0.221245	0.0316018	Primary analysis
Fat_Liver	Liver Fat	M_LDL_P	Concentration of medium LDL particles	Weighted mode	11	-0.0267611	0.0328957	0.434865	-0.0912368	0.0377145	Consensus methods
Fat_Liver	Liver Fat	M_LDL_P	Concentration of medium LDL particles	Weighted median	11	-0.0295765	0.0327157	0.365971	-0.0936994	0.0345463	Consensus methods
Fat_Liver	Liver Fat	M_LDL_P	Concentration of medium LDL particles	MR Egger	11	-0.260843	0.0710641	0.00515062	-0.400128	-0.121557	Pleiotropy test
Fat_Liver	Liver Fat	M_LDL_P	Concentration of medium LDL particles	Robust adjusted profile score (RAPS)	11	-0.174051	0.0505249	0.000571366	-0.27308	-0.0750221	Pleiotropy test
Fat_Liver	Liver Fat	M_LDL_P	Concentration of medium LDL particles	MR-PRESSO (outlier-corrected)	5	-0.102106	0.0603151	0.165732	-0.220324	0.0161113	Outlier-robust methods
Fat_Liver	Liver Fat	M_LDL_P	Concentration of medium LDL particles	Contamination mixture	11	-0.01628		0.399495	-0.04628	0.02372	Pleiotropy test
Fat_Liver	Liver Fat	M_LDL_PL	Phospholipids in medium LDL	Inverse variance weighted	11	-0.108628	0.0688042	0.114382	-0.243484	0.0262283	Primary analysis
Fat_Liver	Liver Fat	M_LDL_PL	Phospholipids in medium LDL	Weighted mode	11	-0.0096903	0.0251106	0.70765	-0.0589071	0.0395265	Consensus methods
Fat_Liver	Liver Fat	M_LDL_PL	Phospholipids in medium LDL	Weighted median	11	-0.0236122	0.0321094	0.462116	-0.0865466	0.0393223	Consensus methods
Fat_Liver	Liver Fat	M_LDL_PL	Phospholipids in medium LDL	MR Egger	11	-0.274605	0.0806095	0.00779127	-0.4326	-0.116611	Pleiotropy test
Fat_Liver	Liver Fat	M_LDL_PL	Phospholipids in medium LDL	Robust adjusted profile score (RAPS)	11	-0.206893	0.0552359	0.000179945	-0.315155	-0.0986307	Pleiotropy test
Fat_Liver	Liver Fat	M_LDL_PL	Phospholipids in medium LDL	MR-PRESSO (outlier-corrected)	5	0.00607525	0.0257224	0.82489	-0.0443407	0.0564912	Outlier-robust methods
Fat_Liver	Liver Fat	M_LDL_PL	Phospholipids in medium LDL	Contamination mixture	11	-0.0035115		1	-0.0435115	0.0264885	Pleiotropy test
Fat_Liver	Liver Fat	M_LDL_TG	Triglycerides in medium LDL	Inverse variance weighted	11	-0.138648	0.0754209	0.0660155	-0.286473	0.00917733	Primary analysis
Fat_Liver	Liver Fat	M_LDL_TG	Triglycerides in medium LDL	Weighted mode	11	0.0563809	0.0399836	0.188847	-0.0219868	0.134749	Consensus methods
Fat_Liver	Liver Fat	M_LDL_TG	Triglycerides in medium LDL	Weighted median	11	-0.0435672	0.0459752	0.343321	-0.133679	0.0465441	Consensus methods
Fat_Liver	Liver Fat	M_LDL_TG	Triglycerides in medium LDL	MR Egger	11	-0.152978	0.125553	0.254034	-0.399063	0.0931061	Pleiotropy test
Fat_Liver	Liver Fat	M_LDL_TG	Triglycerides in medium LDL	Robust adjusted profile score (RAPS)	11	-0.203879	0.024943	2.98792e-16	-0.252767	-0.154991	Pleiotropy test
Fat_Liver	Liver Fat	M_LDL_TG	Triglycerides in medium LDL	MR-PRESSO (outlier-corrected)	6	-0.154422	0.0373895	0.00908419	-0.227706	-0.0811386	Outlier-robust methods
Fat_Liver	Liver Fat	M_LDL_TG	Triglycerides in medium LDL	Contamination mixture	11	-0.2312		7.97422e-05	-0.2612	-0.1712	Pleiotropy test
Fat_Liver	Liver Fat	M_VLDL_C	Cholesterol in medium VLDL	Inverse variance weighted	11	-0.0822854	0.0644862	0.20195	-0.208678	0.0441076	Primary analysis
Fat_Liver	Liver Fat	M_VLDL_C	Cholesterol in medium VLDL	Weighted mode	11	0.0509628	0.0202061	0.0302755	0.0113589	0.0905667	Consensus methods
Fat_Liver	Liver Fat	M_VLDL_C	Cholesterol in medium VLDL	Weighted median	11	0.0291633	0.0307864	0.343495	-0.0311779	0.0895046	Consensus methods
Fat_Liver	Liver Fat	M_VLDL_C	Cholesterol in medium VLDL	MR Egger	11	-0.220878	0.0818588	0.0244624	-0.381321	-0.0604349	Pleiotropy test
Fat_Liver	Liver Fat	M_VLDL_C	Cholesterol in medium VLDL	Robust adjusted profile score (RAPS)	11	-0.187072	0.0531092	0.000427638	-0.291167	-0.0829785	Pleiotropy test
Fat_Liver	Liver Fat	M_VLDL_C	Cholesterol in medium VLDL	MR-PRESSO (outlier-corrected)	4	-0.0136432	0.017918	0.501787	-0.0487625	0.0214761	Outlier-robust methods
Fat_Liver	Liver Fat	M_VLDL_C	Cholesterol in medium VLDL	Contamination mixture	11	0.045343		0.0433745	0.00534296	0.285343	Pleiotropy test
Fat_Liver	Liver Fat	M_VLDL_CE	Cholesteryl esters in medium VLDL	Inverse variance weighted	12	-0.0345071	0.0650811	0.595962	-0.162066	0.0930518	Primary analysis
Fat_Liver	Liver Fat	M_VLDL_CE	Cholesteryl esters in medium VLDL	Weighted mode	12	0.0536033	0.0297855	0.0993744	-0.00477618	0.111983	Consensus methods
Fat_Liver	Liver Fat	M_VLDL_CE	Cholesteryl esters in medium VLDL	Weighted median	12	0.0262354	0.0317919	0.409245	-0.0360767	0.0885474	Consensus methods
Fat_Liver	Liver Fat	M_VLDL_CE	Cholesteryl esters in medium VLDL	MR Egger	12	-0.185999	0.080346	0.0431406	-0.343477	-0.0285205	Pleiotropy test
Fat_Liver	Liver Fat	M_VLDL_CE	Cholesteryl esters in medium VLDL	Robust adjusted profile score (RAPS)	12	-0.127797	0.048357	0.00822302	-0.222576	-0.0330169	Pleiotropy test
Fat_Liver	Liver Fat	M_VLDL_CE	Cholesteryl esters in medium VLDL	MR-PRESSO (outlier-corrected)	6	0.0248432	0.033339	0.489694	-0.0405013	0.0901877	Outlier-robust methods
Fat_Liver	Liver Fat	M_VLDL_CE	Cholesteryl esters in medium VLDL	Contamination mixture	12	0.0509316		0.0300956	0.0209316	0.0909316	Pleiotropy test
Fat_Liver	Liver Fat	M_VLDL_FC	Free cholesterol in medium VLDL	Inverse variance weighted	11	-0.108807	0.0773619	0.159585	-0.260436	0.0428223	Primary analysis
Fat_Liver	Liver Fat	M_VLDL_FC	Free cholesterol in medium VLDL	Weighted mode	11	0.0379336	0.0218748	0.113557	-0.00494095	0.0808081	Consensus methods
Fat_Liver	Liver Fat	M_VLDL_FC	Free cholesterol in medium VLDL	Weighted median	11	0.0382158	0.0303639	0.208178	-0.0212975	0.0977292	Consensus methods
Fat_Liver	Liver Fat	M_VLDL_FC	Free cholesterol in medium VLDL	MR Egger	11	-0.278348	0.0970962	0.0185756	-0.468657	-0.0880396	Pleiotropy test
Fat_Liver	Liver Fat	M_VLDL_FC	Free cholesterol in medium VLDL	Robust adjusted profile score (RAPS)	11	-0.236324	0.0622126	0.000145486	-0.35826	-0.114387	Pleiotropy test
Fat_Liver	Liver Fat	M_VLDL_FC	Free cholesterol in medium VLDL	MR-PRESSO (outlier-corrected)	5	0.0126731	0.0291421	0.686088	-0.0444453	0.0697916	Outlier-robust methods
Fat_Liver	Liver Fat	M_VLDL_FC	Free cholesterol in medium VLDL	Contamination mixture	11	0.040984		0.0409249	0.010984	0.070984	Pleiotropy test
Fat_Liver	Liver Fat	M_VLDL_L	Total lipids in medium VLDL	Inverse variance weighted	11	-0.217268	0.0900325	0.0158125	-0.393731	-0.0408039	Primary analysis
Fat_Liver	Liver Fat	M_VLDL_L	Total lipids in medium VLDL	Weighted mode	11	0.0114298	0.0208287	0.595216	-0.0293945	0.052254	Consensus methods
Fat_Liver	Liver Fat	M_VLDL_L	Total lipids in medium VLDL	Weighted median	11	-0.0225866	0.0303008	0.456023	-0.0819762	0.036803	Consensus methods
Fat_Liver	Liver Fat	M_VLDL_L	Total lipids in medium VLDL	MR Egger	11	-0.310509	0.144591	0.0602808	-0.593907	-0.0271115	Pleiotropy test
Fat_Liver	Liver Fat	M_VLDL_L	Total lipids in medium VLDL	Robust adjusted profile score (RAPS)	11	-0.331131	0.0572344	7.22832e-09	-0.443311	-0.218952	Pleiotropy test
Fat_Liver	Liver Fat	M_VLDL_L	Total lipids in medium VLDL	MR-PRESSO (outlier-corrected)	5	-0.0450013	0.0271654	0.172948	-0.0982456	0.00824293	Outlier-robust methods
Fat_Liver	Liver Fat	M_VLDL_L	Total lipids in medium VLDL	Contamination mixture	11	0.0110355		0.695824	-0.0189645	0.0410355	Pleiotropy test
Fat_Liver	Liver Fat	M_VLDL_P	Concentration of medium VLDL particles	Inverse variance weighted	10	-0.148776	0.07129	0.0368957	-0.288505	-0.00904788	Primary analysis
Fat_Liver	Liver Fat	M_VLDL_P	Concentration of medium VLDL particles	Weighted mode	10	0.0223326	0.020808	0.311082	-0.018451	0.0631162	Consensus methods
Fat_Liver	Liver Fat	M_VLDL_P	Concentration of medium VLDL particles	Weighted median	10	-0.00149406	0.0278313	0.957188	-0.0560434	0.0530553	Consensus methods
Fat_Liver	Liver Fat	M_VLDL_P	Concentration of medium VLDL particles	MR Egger	10	-0.27226	0.0993323	0.0254138	-0.466951	-0.0775687	Pleiotropy test
Fat_Liver	Liver Fat	M_VLDL_P	Concentration of medium VLDL particles	Robust adjusted profile score (RAPS)	10	-0.277071	0.0582564	1.97399e-06	-0.391254	-0.162889	Pleiotropy test
Fat_Liver	Liver Fat	M_VLDL_P	Concentration of medium VLDL particles	MR-PRESSO (outlier-corrected)	6	-0.00166539	0.0225286	0.943938	-0.0458214	0.0424906	Outlier-robust methods
Fat_Liver	Liver Fat	M_VLDL_P	Concentration of medium VLDL particles	Contamination mixture	10	0.0193847		0.384831	-0.0106153	0.0493847	Pleiotropy test
Fat_Liver	Liver Fat	M_VLDL_PL	Phospholipids in medium VLDL	Inverse variance weighted	11	-0.118358	0.082747	0.152614	-0.280542	0.0438262	Primary analysis
Fat_Liver	Liver Fat	M_VLDL_PL	Phospholipids in medium VLDL	Weighted mode	11	0.0295963	0.0205999	0.181337	-0.0107795	0.0699721	Consensus methods
Fat_Liver	Liver Fat	M_VLDL_PL	Phospholipids in medium VLDL	Weighted median	11	0.0189419	0.0286111	0.507941	-0.0371359	0.0750197	Consensus methods
Fat_Liver	Liver Fat	M_VLDL_PL	Phospholipids in medium VLDL	MR Egger	11	-0.295503	0.105284	0.0204869	-0.501861	-0.0891454	Pleiotropy test
Fat_Liver	Liver Fat	M_VLDL_PL	Phospholipids in medium VLDL	Robust adjusted profile score (RAPS)	11	-0.254962	0.0651711	9.1464e-05	-0.382697	-0.127226	Pleiotropy test
Fat_Liver	Liver Fat	M_VLDL_PL	Phospholipids in medium VLDL	MR-PRESSO (outlier-corrected)	6	0.00997814	0.0252986	0.709536	-0.0396071	0.0595633	Outlier-robust methods
Fat_Liver	Liver Fat	M_VLDL_PL	Phospholipids in medium VLDL	Contamination mixture	11	0.0265415		0.148366	-0.0034585	0.0565415	Pleiotropy test
Fat_Liver	Liver Fat	M_VLDL_TG	Triglycerides in medium VLDL	Inverse variance weighted	11	-0.188061	0.0637064	0.00315723	-0.312926	-0.0631967	Primary analysis
Fat_Liver	Liver Fat	M_VLDL_TG	Triglycerides in medium VLDL	Weighted mode	11	-0.00826989	0.0245589	0.743276	-0.0564054	0.0398656	Consensus methods
Fat_Liver	Liver Fat	M_VLDL_TG	Triglycerides in medium VLDL	Weighted median	11	-0.0676194	0.0458716	0.140454	-0.157528	0.0222889	Consensus methods
Fat_Liver	Liver Fat	M_VLDL_TG	Triglycerides in medium VLDL	MR Egger	11	-0.269096	0.10029	0.0250751	-0.465664	-0.0725276	Pleiotropy test
Fat_Liver	Liver Fat	M_VLDL_TG	Triglycerides in medium VLDL	Robust adjusted profile score (RAPS)	11	-0.305931	0.0488476	3.77692e-10	-0.401673	-0.21019	Pleiotropy test
Fat_Liver	Liver Fat	M_VLDL_TG	Triglycerides in medium VLDL	MR-PRESSO (outlier-corrected)	5	-0.134072	0.057231	0.0791483	-0.246245	-0.0218996	Outlier-robust methods
Fat_Liver	Liver Fat	M_VLDL_TG	Triglycerides in medium VLDL	Contamination mixture	11	-0.383152		0.0219046	-0.423152	-0.343152	Pleiotropy test
Fat_Liver	Liver Fat	NAFLD	Non-alcoholic fatty liver disease	Inverse variance weighted	12	1.02682	0.108465	2.88443e-21	0.814226	1.23941	Primary analysis
Fat_Liver	Liver Fat	NAFLD	Non-alcoholic fatty liver disease	Weighted mode	12	1.07783	0.0948367	2.02976e-07	0.891952	1.26371	Consensus methods
Fat_Liver	Liver Fat	NAFLD	Non-alcoholic fatty liver disease	Weighted median	12	1.02216	0.113157	1.66837e-19	0.800375	1.24395	Consensus methods
Fat_Liver	Liver Fat	NAFLD	Non-alcoholic fatty liver disease	MR Egger	12	1.06497	0.17734	0.000131189	0.717383	1.41256	Pleiotropy test
Fat_Liver	Liver Fat	NAFLD	Non-alcoholic fatty liver disease	Robust adjusted profile score (RAPS)	12	0.982296	0.093807	1.16832e-25	0.798434	1.16616	Pleiotropy test
Fat_Liver	Liver Fat	NAFLD	Non-alcoholic fatty liver disease	MR-PRESSO (outlier-corrected)	10	0.929668	0.103159	8.44584e-06	0.727475	1.13186	Outlier-robust methods
Fat_Liver	Liver Fat	NAFLD	Non-alcoholic fatty liver disease	Contamination mixture	12	1.2378		9.47067e-08	0.827799	1.3878	Pleiotropy test
Fat_Liver	Liver Fat	Omega_3	Omega-3 fatty acids	Inverse variance weighted	11	-0.204003	0.0847121	0.0160318	-0.370039	-0.0379672	Primary analysis
Fat_Liver	Liver Fat	Omega_3	Omega-3 fatty acids	Weighted mode	11	0.0452116	0.0210218	0.0569969	0.0040089	0.0864142	Consensus methods
Fat_Liver	Liver Fat	Omega_3	Omega-3 fatty acids	Weighted median	11	-0.00174569	0.0311341	0.955286	-0.0627685	0.0592772	Consensus methods
Fat_Liver	Liver Fat	Omega_3	Omega-3 fatty acids	MR Egger	11	-0.338423	0.128802	0.0274721	-0.590874	-0.0859721	Pleiotropy test
Fat_Liver	Liver Fat	Omega_3	Omega-3 fatty acids	Robust adjusted profile score (RAPS)	11	-0.392845	0.0922694	2.06647e-05	-0.573693	-0.211997	Pleiotropy test
Fat_Liver	Liver Fat	Omega_3	Omega-3 fatty acids	MR-PRESSO (outlier-corrected)	6	-0.162843	0.0528397	0.0274122	-0.266409	-0.0592777	Outlier-robust methods
Fat_Liver	Liver Fat	Omega_3	Omega-3 fatty acids	Contamination mixture	11	0.0374489		0.0458052	0.00744893	0.0774489	Pleiotropy test
Fat_Liver	Liver Fat	Omega_6	Omega-6 fatty acids	Inverse variance weighted	11	-0.18927	0.0863682	0.0284206	-0.358552	-0.0199883	Primary analysis
Fat_Liver	Liver Fat	Omega_6	Omega-6 fatty acids	Weighted mode	11	0.00734161	0.0289104	0.804685	-0.0493228	0.064006	Consensus methods
Fat_Liver	Liver Fat	Omega_6	Omega-6 fatty acids	Weighted median	11	-0.0241482	0.0397488	0.543506	-0.102056	0.0537594	Consensus methods
Fat_Liver	Liver Fat	Omega_6	Omega-6 fatty acids	MR Egger	11	-0.309576	0.134319	0.0466338	-0.572842	-0.0463097	Pleiotropy test
Fat_Liver	Liver Fat	Omega_6	Omega-6 fatty acids	Robust adjusted profile score (RAPS)	11	-0.301522	0.0618906	1.10557e-06	-0.422828	-0.180216	Pleiotropy test
Fat_Liver	Liver Fat	Omega_6	Omega-6 fatty acids	MR-PRESSO (outlier-corrected)	4	-0.0334573	0.0578923	0.60384	-0.146926	0.0800116	Outlier-robust methods
Fat_Liver	Liver Fat	Omega_6	Omega-6 fatty acids	Contamination mixture	11	0.0231773		0.364566	-0.396823	0.243177	Pleiotropy test
Fat_Liver	Liver Fat	Omega_6_by_Omega_3	Ratio of omega-6 fatty acids to omega-3 fatty acids	Inverse variance weighted	11	0.155497	0.0722346	0.0313445	0.0139175	0.297077	Primary analysis
Fat_Liver	Liver Fat	Omega_6_by_Omega_3	Ratio of omega-6 fatty acids to omega-3 fatty acids	Weighted mode	11	-0.0361582	0.0194538	0.0927173	-0.0742876	0.00197127	Consensus methods
Fat_Liver	Liver Fat	Omega_6_by_Omega_3	Ratio of omega-6 fatty acids to omega-3 fatty acids	Weighted median	11	-0.0271999	0.0257355	0.290558	-0.0776415	0.0232418	Consensus methods
Fat_Liver	Liver Fat	Omega_6_by_Omega_3	Ratio of omega-6 fatty acids to omega-3 fatty acids	MR Egger	11	0.259995	0.111686	0.0449007	0.0410901	0.478899	Pleiotropy test
Fat_Liver	Liver Fat	Omega_6_by_Omega_3	Ratio of omega-6 fatty acids to omega-3 fatty acids	Robust adjusted profile score (RAPS)	11	0.321084	0.0909906	0.000417512	0.142742	0.499426	Pleiotropy test
Fat_Liver	Liver Fat	Omega_6_by_Omega_3	Ratio of omega-6 fatty acids to omega-3 fatty acids	MR-PRESSO (outlier-corrected)	6	0.0594088	0.0279636	0.0870073	0.0046002	0.114217	Outlier-robust methods
Fat_Liver	Liver Fat	Omega_6_by_Omega_3	Ratio of omega-6 fatty acids to omega-3 fatty acids	Contamination mixture	11	-0.0350682		0.152553	-0.0650682	0.0749318	Pleiotropy test
Fat_Liver	Liver Fat	PUFA	Polyunsaturated fatty acids	Inverse variance weighted	11	-0.212236	0.0914973	0.0203633	-0.39157	-0.0329012	Primary analysis
Fat_Liver	Liver Fat	PUFA	Polyunsaturated fatty acids	Weighted mode	11	0.0293827	0.0249051	0.265391	-0.0194314	0.0781968	Consensus methods
Fat_Liver	Liver Fat	PUFA	Polyunsaturated fatty acids	Weighted median	11	0.00289418	0.032125	0.928215	-0.0600707	0.0658591	Consensus methods
Fat_Liver	Liver Fat	PUFA	Polyunsaturated fatty acids	MR Egger	11	-0.348994	0.140686	0.0349535	-0.624739	-0.0732497	Pleiotropy test
Fat_Liver	Liver Fat	PUFA	Polyunsaturated fatty acids	Robust adjusted profile score (RAPS)	11	-0.363233	0.0699766	2.09417e-07	-0.500387	-0.226079	Pleiotropy test
Fat_Liver	Liver Fat	PUFA	Polyunsaturated fatty acids	MR-PRESSO (outlier-corrected)	3	-0.077542	0.0454609	0.230185	-0.166645	0.0115614	Outlier-robust methods
Fat_Liver	Liver Fat	PUFA	Polyunsaturated fatty acids	Contamination mixture	11	0.0308408		0.20783	-0.469159	0.210841	Pleiotropy test
Fat_Liver	Liver Fat	PUFA_pct	Ratio of polyunsaturated fatty acids to total fatty acids	Inverse variance weighted	11	0.0386888	0.0231826	0.0951436	-0.00674921	0.0841267	Primary analysis
Fat_Liver	Liver Fat	PUFA_pct	Ratio of polyunsaturated fatty acids to total fatty acids	Weighted mode	11	0.064236	0.0161326	0.00259363	0.0326161	0.0958559	Consensus methods
Fat_Liver	Liver Fat	PUFA_pct	Ratio of polyunsaturated fatty acids to total fatty acids	Weighted median	11	0.0618659	0.0175996	0.000439429	0.0273708	0.0963611	Consensus methods
Fat_Liver	Liver Fat	PUFA_pct	Ratio of polyunsaturated fatty acids to total fatty acids	MR Egger	11	0.107645	0.0247495	0.00185188	0.0591364	0.156154	Pleiotropy test
Fat_Liver	Liver Fat	PUFA_pct	Ratio of polyunsaturated fatty acids to total fatty acids	Robust adjusted profile score (RAPS)	11	0.04604	0.0184208	0.0124422	0.00993522	0.0821448	Pleiotropy test
Fat_Liver	Liver Fat	PUFA_pct	Ratio of polyunsaturated fatty acids to total fatty acids	MR-PRESSO (outlier-corrected)	9	0.0245321	0.0189371	0.231294	-0.0125847	0.0616488	Outlier-robust methods
Fat_Liver	Liver Fat	PUFA_pct	Ratio of polyunsaturated fatty acids to total fatty acids	Contamination mixture	11	0.0628234		0.0558377	-0.0571766	0.0928234	Pleiotropy test
Fat_Liver	Liver Fat	Phe	Phenylalanine	Inverse variance weighted	13	0.0511822	0.0177444	0.00392137	0.0164032	0.0859611	Primary analysis
Fat_Liver	Liver Fat	Phe	Phenylalanine	Weighted mode	13	0.0539674	0.0154615	0.00445976	0.0236628	0.084272	Consensus methods
Fat_Liver	Liver Fat	Phe	Phenylalanine	Weighted median	13	0.0572311	0.0157479	0.000278839	0.0263652	0.088097	Consensus methods
Fat_Liver	Liver Fat	Phe	Phenylalanine	MR Egger	13	0.0720332	0.027651	0.0244709	0.0178374	0.126229	Pleiotropy test
Fat_Liver	Liver Fat	Phe	Phenylalanine	Robust adjusted profile score (RAPS)	13	0.0556615	0.0159143	0.0004695	0.0244695	0.0868534	Pleiotropy test
Fat_Liver	Liver Fat	Phe	Phenylalanine	MR-PRESSO (outlier-corrected)	13	0.0511822	0.0177444	0.0137176	0.0164032	0.0859611	Outlier-robust methods
Fat_Liver	Liver Fat	Phe	Phenylalanine	Contamination mixture	13	0.065562		0.00142248	0.035562	0.085562	Pleiotropy test
Fat_Liver	Liver Fat	Phosphatidylc	Phosphatidylcholines	Inverse variance weighted	11	-0.063385	0.0671222	0.345005	-0.194944	0.0681745	Primary analysis
Fat_Liver	Liver Fat	Phosphatidylc	Phosphatidylcholines	Weighted mode	11	-0.0767743	0.026994	0.0174246	-0.129683	-0.0238661	Consensus methods
Fat_Liver	Liver Fat	Phosphatidylc	Phosphatidylcholines	Weighted median	11	-0.0875191	0.0399181	0.0283459	-0.165759	-0.00927962	Consensus methods
Fat_Liver	Liver Fat	Phosphatidylc	Phosphatidylcholines	MR Egger	11	-0.243706	0.0805925	0.0143873	-0.401668	-0.0857452	Pleiotropy test
Fat_Liver	Liver Fat	Phosphatidylc	Phosphatidylcholines	Robust adjusted profile score (RAPS)	11	-0.161614	0.0598821	0.00695739	-0.278983	-0.0442455	Pleiotropy test
Fat_Liver	Liver Fat	Phosphatidylc	Phosphatidylcholines	MR-PRESSO (outlier-corrected)	5	-0.0661577	0.0469484	0.23158	-0.158176	0.0258612	Outlier-robust methods
Fat_Liver	Liver Fat	Phosphatidylc	Phosphatidylcholines	Contamination mixture	11	0.00999126		0.753283	-0.270009	0.539991	Pleiotropy test
Fat_Liver	Liver Fat	Phosphoglyc	Phosphoglycerides	Inverse variance weighted	11	-0.0925313	0.0687314	0.178214	-0.227245	0.0421822	Primary analysis
Fat_Liver	Liver Fat	Phosphoglyc	Phosphoglycerides	Weighted mode	11	-0.108179	0.0288619	0.00379523	-0.164749	-0.0516099	Consensus methods
Fat_Liver	Liver Fat	Phosphoglyc	Phosphoglycerides	Weighted median	11	-0.0854737	0.0438714	0.0513816	-0.171462	0.000514226	Consensus methods
Fat_Liver	Liver Fat	Phosphoglyc	Phosphoglycerides	MR Egger	11	-0.281531	0.0806799	0.00683579	-0.439663	-0.123398	Pleiotropy test
Fat_Liver	Liver Fat	Phosphoglyc	Phosphoglycerides	Robust adjusted profile score (RAPS)	11	-0.194714	0.0630899	0.00202672	-0.31837	-0.0710574	Pleiotropy test
Fat_Liver	Liver Fat	Phosphoglyc	Phosphoglycerides	MR-PRESSO (outlier-corrected)	5	-0.0933953	0.0526661	0.150849	-0.196621	0.00983023	Outlier-robust methods
Fat_Liver	Liver Fat	Phosphoglyc	Phosphoglycerides	Contamination mixture	11	-0.0208519		0.419775	-0.0508519	0.0191481	Pleiotropy test
Fat_Liver	Liver Fat	Pyruvate	Pyruvate	Inverse variance weighted	13	-0.040696	0.0264125	0.123369	-0.0924645	0.0110725	Primary analysis
Fat_Liver	Liver Fat	Pyruvate	Pyruvate	Weighted mode	13	-0.0612939	0.01511	0.00159166	-0.0909096	-0.0316782	Consensus methods
Fat_Liver	Liver Fat	Pyruvate	Pyruvate	Weighted median	13	-0.0613248	0.0172354	0.000373585	-0.0951062	-0.0275434	Consensus methods
Fat_Liver	Liver Fat	Pyruvate	Pyruvate	MR Egger	13	-0.105546	0.0345286	0.0109146	-0.173222	-0.0378702	Pleiotropy test
Fat_Liver	Liver Fat	Pyruvate	Pyruvate	Robust adjusted profile score (RAPS)	13	-0.0529903	0.0135315	8.99986e-05	-0.079512	-0.0264687	Pleiotropy test
Fat_Liver	Liver Fat	Pyruvate	Pyruvate	MR-PRESSO (outlier-corrected)	12	-0.0522662	0.0117297	0.000969241	-0.0752565	-0.029276	Outlier-robust methods
Fat_Liver	Liver Fat	Pyruvate	Pyruvate	Contamination mixture	13	-0.0530519		0.0060638	-0.0730519	-0.0330519	Pleiotropy test
Fat_Liver	Liver Fat	Remnant_C	Remnant cholesterol (non-HDL, non-LDL -cholesterol)	Inverse variance weighted	11	-0.0943325	0.0750717	0.208911	-0.241473	0.0528079	Primary analysis
Fat_Liver	Liver Fat	Remnant_C	Remnant cholesterol (non-HDL, non-LDL -cholesterol)	Weighted mode	11	-0.00780151	0.0324573	0.814905	-0.0714178	0.0558148	Consensus methods
Fat_Liver	Liver Fat	Remnant_C	Remnant cholesterol (non-HDL, non-LDL -cholesterol)	Weighted median	11	-0.00750882	0.0326445	0.818078	-0.0714921	0.0564745	Consensus methods
Fat_Liver	Liver Fat	Remnant_C	Remnant cholesterol (non-HDL, non-LDL -cholesterol)	MR Egger	11	-0.2869	0.0830066	0.0072021	-0.449593	-0.124207	Pleiotropy test
Fat_Liver	Liver Fat	Remnant_C	Remnant cholesterol (non-HDL, non-LDL -cholesterol)	Robust adjusted profile score (RAPS)	11	-0.208203	0.0614525	0.000703957	-0.32865	-0.0877562	Pleiotropy test
Fat_Liver	Liver Fat	Remnant_C	Remnant cholesterol (non-HDL, non-LDL -cholesterol)	MR-PRESSO (outlier-corrected)	4	-0.00203337	0.0146596	0.89847	-0.0307662	0.0266994	Outlier-robust methods
Fat_Liver	Liver Fat	Remnant_C	Remnant cholesterol (non-HDL, non-LDL -cholesterol)	Contamination mixture	11	0.0089439		0.610052	-0.0210561	0.0389439	Pleiotropy test
Fat_Liver	Liver Fat	SFA	Saturated fatty acids	Inverse variance weighted	11	-0.173816	0.0676655	0.0102066	-0.30644	-0.0411915	Primary analysis
Fat_Liver	Liver Fat	SFA	Saturated fatty acids	Weighted mode	11	-0.123117	0.0372011	0.00788618	-0.196031	-0.0502024	Consensus methods
Fat_Liver	Liver Fat	SFA	Saturated fatty acids	Weighted median	11	-0.157435	0.044753	0.000435033	-0.245151	-0.0697191	Consensus methods
Fat_Liver	Liver Fat	SFA	Saturated fatty acids	MR Egger	11	-0.346481	0.0848496	0.00274371	-0.512786	-0.180176	Pleiotropy test
Fat_Liver	Liver Fat	SFA	Saturated fatty acids	Robust adjusted profile score (RAPS)	11	-0.262347	0.0564386	3.34572e-06	-0.372967	-0.151728	Pleiotropy test
Fat_Liver	Liver Fat	SFA	Saturated fatty acids	MR-PRESSO (outlier-corrected)	4	0.00837195	0.0309914	0.804572	-0.0523712	0.0691151	Outlier-robust methods
Fat_Liver	Liver Fat	SFA	Saturated fatty acids	Contamination mixture	11	-0.0655432		0.0690248	-0.385543	0.374457	Pleiotropy test
Fat_Liver	Liver Fat	S_HDL_C	Cholesterol in small HDL	Inverse variance weighted	12	-0.0973381	0.0583228	0.0951266	-0.211651	0.0169746	Primary analysis
Fat_Liver	Liver Fat	S_HDL_C	Cholesterol in small HDL	Weighted mode	12	-0.147773	0.0177237	4.39997e-06	-0.182512	-0.113035	Consensus methods
Fat_Liver	Liver Fat	S_HDL_C	Cholesterol in small HDL	Weighted median	12	-0.135409	0.022481	1.70936e-09	-0.179472	-0.0913464	Consensus methods
Fat_Liver	Liver Fat	S_HDL_C	Cholesterol in small HDL	MR Egger	12	-0.28789	0.0551009	0.000387193	-0.395888	-0.179893	Pleiotropy test
Fat_Liver	Liver Fat	S_HDL_C	Cholesterol in small HDL	Robust adjusted profile score (RAPS)	12	-0.172817	0.0586785	0.00322792	-0.287827	-0.0578075	Pleiotropy test
Fat_Liver	Liver Fat	S_HDL_C	Cholesterol in small HDL	MR-PRESSO (outlier-corrected)	7	-0.0875121	0.0245624	0.0118862	-0.135654	-0.0393699	Outlier-robust methods
Fat_Liver	Liver Fat	S_HDL_C	Cholesterol in small HDL	Contamination mixture	12	-0.0985188		0.208112	-0.138519	0.0714812	Pleiotropy test
Fat_Liver	Liver Fat	S_HDL_CE	Cholesteryl esters in small HDL	Inverse variance weighted	12	-0.0999418	0.0503531	0.0471644	-0.198634	-0.0012498	Primary analysis
Fat_Liver	Liver Fat	S_HDL_CE	Cholesteryl esters in small HDL	Weighted mode	12	-0.153029	0.0177199	3.13353e-06	-0.18776	-0.118298	Consensus methods
Fat_Liver	Liver Fat	S_HDL_CE	Cholesteryl esters in small HDL	Weighted median	12	-0.143908	0.019707	2.82762e-13	-0.182534	-0.105282	Consensus methods
Fat_Liver	Liver Fat	S_HDL_CE	Cholesteryl esters in small HDL	MR Egger	12	-0.267112	0.0459806	0.0001708	-0.357234	-0.17699	Pleiotropy test
Fat_Liver	Liver Fat	S_HDL_CE	Cholesteryl esters in small HDL	Robust adjusted profile score (RAPS)	12	-0.16598	0.0570202	0.00360391	-0.27774	-0.0542204	Pleiotropy test
Fat_Liver	Liver Fat	S_HDL_CE	Cholesteryl esters in small HDL	MR-PRESSO (outlier-corrected)	7	-0.0898692	0.0296339	0.0230195	-0.147952	-0.0317867	Outlier-robust methods
Fat_Liver	Liver Fat	S_HDL_CE	Cholesteryl esters in small HDL	Contamination mixture	12	-0.00366286		1	-0.163663	0.0563371	Pleiotropy test
Fat_Liver	Liver Fat	S_HDL_FC	Free cholesterol in small HDL	Inverse variance weighted	11	-0.106601	0.0548249	0.0518473	-0.214058	0.000855279	Primary analysis
Fat_Liver	Liver Fat	S_HDL_FC	Free cholesterol in small HDL	Weighted mode	11	-0.141332	0.0184512	1.71945e-05	-0.177496	-0.105167	Consensus methods
Fat_Liver	Liver Fat	S_HDL_FC	Free cholesterol in small HDL	Weighted median	11	-0.0944061	0.0363983	0.00949502	-0.165747	-0.0230655	Consensus methods
Fat_Liver	Liver Fat	S_HDL_FC	Free cholesterol in small HDL	MR Egger	11	-0.25936	0.0634781	0.0027341	-0.383777	-0.134943	Pleiotropy test
Fat_Liver	Liver Fat	S_HDL_FC	Free cholesterol in small HDL	Robust adjusted profile score (RAPS)	11	-0.175276	0.0513647	0.000643975	-0.275951	-0.0746012	Pleiotropy test
Fat_Liver	Liver Fat	S_HDL_FC	Free cholesterol in small HDL	MR-PRESSO (outlier-corrected)	4	0.00328865	0.0379078	0.936333	-0.0710105	0.0775879	Outlier-robust methods
Fat_Liver	Liver Fat	S_HDL_FC	Free cholesterol in small HDL	Contamination mixture	11	-0.232674		0.0172637	-0.272674	-0.0326742	Pleiotropy test
Fat_Liver	Liver Fat	S_HDL_L	Total lipids in small HDL	Inverse variance weighted	11	-0.0988722	0.0622156	0.112018	-0.220815	0.0230704	Primary analysis
Fat_Liver	Liver Fat	S_HDL_L	Total lipids in small HDL	Weighted mode	11	-0.161512	0.0214874	2.02394e-05	-0.203627	-0.119396	Consensus methods
Fat_Liver	Liver Fat	S_HDL_L	Total lipids in small HDL	Weighted median	11	-0.135538	0.0219469	6.58472e-10	-0.178554	-0.0925226	Consensus methods
Fat_Liver	Liver Fat	S_HDL_L	Total lipids in small HDL	MR Egger	11	-0.28076	0.0680267	0.0025702	-0.414092	-0.147427	Pleiotropy test
Fat_Liver	Liver Fat	S_HDL_L	Total lipids in small HDL	Robust adjusted profile score (RAPS)	11	-0.195699	0.0754927	0.00953381	-0.343665	-0.0477336	Pleiotropy test
Fat_Liver	Liver Fat	S_HDL_L	Total lipids in small HDL	MR-PRESSO (outlier-corrected)	5	-0.0859239	0.0296814	0.0443455	-0.144099	-0.0277483	Outlier-robust methods
Fat_Liver	Liver Fat	S_HDL_L	Total lipids in small HDL	Contamination mixture	11	0.0601809		0.167926	-0.299819	0.360181	Pleiotropy test
Fat_Liver	Liver Fat	S_HDL_P	Concentration of small HDL particles	Inverse variance weighted	12	-0.108034	0.0655001	0.0990723	-0.236414	0.0203464	Primary analysis
Fat_Liver	Liver Fat	S_HDL_P	Concentration of small HDL particles	Weighted mode	12	-0.150418	0.0204319	1.42665e-05	-0.190465	-0.110372	Consensus methods
Fat_Liver	Liver Fat	S_HDL_P	Concentration of small HDL particles	Weighted median	12	-0.141791	0.0224719	2.79555e-10	-0.185836	-0.0977464	Consensus methods
Fat_Liver	Liver Fat	S_HDL_P	Concentration of small HDL particles	MR Egger	12	-0.318005	0.0641724	0.000573861	-0.443783	-0.192227	Pleiotropy test
Fat_Liver	Liver Fat	S_HDL_P	Concentration of small HDL particles	Robust adjusted profile score (RAPS)	12	-0.193404	0.0620427	0.00182535	-0.315007	-0.0718001	Pleiotropy test
Fat_Liver	Liver Fat	S_HDL_P	Concentration of small HDL particles	MR-PRESSO (outlier-corrected)	7	-0.0927225	0.0249089	0.00982382	-0.141544	-0.0439009	Outlier-robust methods
Fat_Liver	Liver Fat	S_HDL_P	Concentration of small HDL particles	Contamination mixture	12	-0.104264		0.258651	-0.144264	0.105736	Pleiotropy test
Fat_Liver	Liver Fat	S_HDL_PL	Phospholipids in small HDL	Inverse variance weighted	11	-0.0713846	0.0774007	0.356386	-0.22309	0.0803207	Primary analysis
Fat_Liver	Liver Fat	S_HDL_PL	Phospholipids in small HDL	Weighted mode	11	-0.162769	0.019528	8.20481e-06	-0.201044	-0.124494	Consensus methods
Fat_Liver	Liver Fat	S_HDL_PL	Phospholipids in small HDL	Weighted median	11	-0.139157	0.0233502	2.52933e-09	-0.184923	-0.0933903	Consensus methods
Fat_Liver	Liver Fat	S_HDL_PL	Phospholipids in small HDL	MR Egger	11	-0.273778	0.0951728	0.0182777	-0.460317	-0.0872396	Pleiotropy test
Fat_Liver	Liver Fat	S_HDL_PL	Phospholipids in small HDL	Robust adjusted profile score (RAPS)	11	-0.187651	0.0840246	0.0255298	-0.35234	-0.0229632	Pleiotropy test
Fat_Liver	Liver Fat	S_HDL_PL	Phospholipids in small HDL	MR-PRESSO (outlier-corrected)	5	-0.0831397	0.0297628	0.0491408	-0.141475	-0.0248046	Outlier-robust methods
Fat_Liver	Liver Fat	S_HDL_PL	Phospholipids in small HDL	Contamination mixture	11	0.466535		0.249816	-0.293465	0.556535	Pleiotropy test
Fat_Liver	Liver Fat	S_HDL_TG	Triglycerides in small HDL	Inverse variance weighted	11	-0.0933543	0.040121	0.0199749	-0.171991	-0.0147171	Primary analysis
Fat_Liver	Liver Fat	S_HDL_TG	Triglycerides in small HDL	Weighted mode	11	-0.0108372	0.029708	0.722864	-0.0690648	0.0473904	Consensus methods
Fat_Liver	Liver Fat	S_HDL_TG	Triglycerides in small HDL	Weighted median	11	-0.0246163	0.0334303	0.461521	-0.0901397	0.0409072	Consensus methods
Fat_Liver	Liver Fat	S_HDL_TG	Triglycerides in small HDL	MR Egger	11	-0.139407	0.0638634	0.0569063	-0.264579	-0.0142343	Pleiotropy test
Fat_Liver	Liver Fat	S_HDL_TG	Triglycerides in small HDL	Robust adjusted profile score (RAPS)	11	-0.145814	0.0392513	0.000203294	-0.222747	-0.0688817	Pleiotropy test
Fat_Liver	Liver Fat	S_HDL_TG	Triglycerides in small HDL	MR-PRESSO (outlier-corrected)	8	-0.0874685	0.0490077	0.11747	-0.183524	0.00858671	Outlier-robust methods
Fat_Liver	Liver Fat	S_HDL_TG	Triglycerides in small HDL	Contamination mixture	11	-0.220904		0.11144	-0.260904	0.0190964	Pleiotropy test
Fat_Liver	Liver Fat	S_LDL_C	Cholesterol in small LDL	Inverse variance weighted	11	-0.109198	0.0658937	0.0974838	-0.238349	0.0199542	Primary analysis
Fat_Liver	Liver Fat	S_LDL_C	Cholesterol in small LDL	Weighted mode	11	-0.00358931	0.0263601	0.894394	-0.0552552	0.0480766	Consensus methods
Fat_Liver	Liver Fat	S_LDL_C	Cholesterol in small LDL	Weighted median	11	-0.024378	0.0311555	0.433944	-0.0854429	0.0366869	Consensus methods
Fat_Liver	Liver Fat	S_LDL_C	Cholesterol in small LDL	MR Egger	11	-0.268134	0.077208	0.00701677	-0.419462	-0.116807	Pleiotropy test
Fat_Liver	Liver Fat	S_LDL_C	Cholesterol in small LDL	Robust adjusted profile score (RAPS)	11	-0.204823	0.0540622	0.000151468	-0.310784	-0.0988607	Pleiotropy test
Fat_Liver	Liver Fat	S_LDL_C	Cholesterol in small LDL	MR-PRESSO (outlier-corrected)	5	0.0112583	0.0301946	0.728171	-0.0479232	0.0704397	Outlier-robust methods
Fat_Liver	Liver Fat	S_LDL_C	Cholesterol in small LDL	Contamination mixture	11	0.00201625		0.833517	-0.0379837	0.0320163	Pleiotropy test
Fat_Liver	Liver Fat	S_LDL_CE	Cholesteryl esters in small LDL	Inverse variance weighted	11	-0.120438	0.0733365	0.100534	-0.264178	0.0233012	Primary analysis
Fat_Liver	Liver Fat	S_LDL_CE	Cholesteryl esters in small LDL	Weighted mode	11	-0.00683017	0.0236355	0.7785	-0.0531558	0.0394955	Consensus methods
Fat_Liver	Liver Fat	S_LDL_CE	Cholesteryl esters in small LDL	Weighted median	11	-0.0248049	0.0311571	0.42596	-0.0858729	0.0362631	Consensus methods
Fat_Liver	Liver Fat	S_LDL_CE	Cholesteryl esters in small LDL	MR Egger	11	-0.296281	0.086371	0.0075043	-0.465569	-0.126994	Pleiotropy test
Fat_Liver	Liver Fat	S_LDL_CE	Cholesteryl esters in small LDL	Robust adjusted profile score (RAPS)	11	-0.228538	0.0587374	9.9897e-05	-0.343664	-0.113413	Pleiotropy test
Fat_Liver	Liver Fat	S_LDL_CE	Cholesteryl esters in small LDL	MR-PRESSO (outlier-corrected)	4	-0.0135436	0.0178809	0.503851	-0.0485901	0.0215029	Outlier-robust methods
Fat_Liver	Liver Fat	S_LDL_CE	Cholesteryl esters in small LDL	Contamination mixture	11	0.00070899		0.966514	-0.039291	0.090709	Pleiotropy test
Fat_Liver	Liver Fat	S_LDL_FC	Free cholesterol in small LDL	Inverse variance weighted	12	-0.0486924	0.0521978	0.350901	-0.151	0.0536154	Primary analysis
Fat_Liver	Liver Fat	S_LDL_FC	Free cholesterol in small LDL	Weighted mode	12	0.00408411	0.0387413	0.91794	-0.0718489	0.0800171	Consensus methods
Fat_Liver	Liver Fat	S_LDL_FC	Free cholesterol in small LDL	Weighted median	12	-0.0123515	0.0302967	0.683507	-0.0717331	0.0470301	Consensus methods
Fat_Liver	Liver Fat	S_LDL_FC	Free cholesterol in small LDL	MR Egger	12	-0.181445	0.0602892	0.0131272	-0.299611	-0.0632778	Pleiotropy test
Fat_Liver	Liver Fat	S_LDL_FC	Free cholesterol in small LDL	Robust adjusted profile score (RAPS)	12	-0.111642	0.0401432	0.00541748	-0.190323	-0.0329616	Pleiotropy test
Fat_Liver	Liver Fat	S_LDL_FC	Free cholesterol in small LDL	MR-PRESSO (outlier-corrected)	7	-0.0470826	0.0416496	0.301442	-0.128716	0.0345505	Outlier-robust methods
Fat_Liver	Liver Fat	S_LDL_FC	Free cholesterol in small LDL	Contamination mixture	12	0.0151314		0.59061	-0.0248686	0.0451314	Pleiotropy test
Fat_Liver	Liver Fat	S_LDL_L	Total lipids in small LDL	Inverse variance weighted	11	-0.105091	0.0673426	0.118633	-0.237082	0.0269008	Primary analysis
Fat_Liver	Liver Fat	S_LDL_L	Total lipids in small LDL	Weighted mode	11	0.00608994	0.0260891	0.820138	-0.0450448	0.0572246	Consensus methods
Fat_Liver	Liver Fat	S_LDL_L	Total lipids in small LDL	Weighted median	11	-0.0277659	0.0302664	0.358941	-0.0870879	0.0315562	Consensus methods
Fat_Liver	Liver Fat	S_LDL_L	Total lipids in small LDL	MR Egger	11	-0.261353	0.0813304	0.0105996	-0.420761	-0.101946	Pleiotropy test
Fat_Liver	Liver Fat	S_LDL_L	Total lipids in small LDL	Robust adjusted profile score (RAPS)	11	-0.201367	0.0527721	0.000135751	-0.3048	-0.0979336	Pleiotropy test
Fat_Liver	Liver Fat	S_LDL_L	Total lipids in small LDL	MR-PRESSO (outlier-corrected)	5	0.0131986	0.0385267	0.749158	-0.0623138	0.0887109	Outlier-robust methods
Fat_Liver	Liver Fat	S_LDL_L	Total lipids in small LDL	Contamination mixture	11	0.0109939		0.534455	-0.0190061	0.0509939	Pleiotropy test
Fat_Liver	Liver Fat	S_LDL_P	Concentration of small LDL particles	Inverse variance weighted	11	-0.0952865	0.0652289	0.14407	-0.223135	0.0325621	Primary analysis
Fat_Liver	Liver Fat	S_LDL_P	Concentration of small LDL particles	Weighted mode	11	0.0147046	0.0236094	0.547336	-0.0315697	0.060979	Consensus methods
Fat_Liver	Liver Fat	S_LDL_P	Concentration of small LDL particles	Weighted median	11	-0.0267759	0.032039	0.403309	-0.0895724	0.0360207	Consensus methods
Fat_Liver	Liver Fat	S_LDL_P	Concentration of small LDL particles	MR Egger	11	-0.246865	0.078716	0.0120022	-0.401149	-0.0925817	Pleiotropy test
Fat_Liver	Liver Fat	S_LDL_P	Concentration of small LDL particles	Robust adjusted profile score (RAPS)	11	-0.180497	0.0502965	0.000332375	-0.279079	-0.0819162	Pleiotropy test
Fat_Liver	Liver Fat	S_LDL_P	Concentration of small LDL particles	MR-PRESSO (outlier-corrected)	6	-0.0710308	0.0629118	0.310115	-0.194338	0.0522763	Outlier-robust methods
Fat_Liver	Liver Fat	S_LDL_P	Concentration of small LDL particles	Contamination mixture	11	0.0235687		0.404849	-0.0264313	0.123569	Pleiotropy test
Fat_Liver	Liver Fat	S_LDL_PL	Phospholipids in small LDL	Inverse variance weighted	11	-0.078788	0.0578554	0.173258	-0.192185	0.0346086	Primary analysis
Fat_Liver	Liver Fat	S_LDL_PL	Phospholipids in small LDL	Weighted mode	11	0.0357801	0.0249605	0.182241	-0.0131425	0.0847027	Consensus methods
Fat_Liver	Liver Fat	S_LDL_PL	Phospholipids in small LDL	Weighted median	11	0.00240228	0.0333255	0.942534	-0.0629157	0.0677203	Consensus methods
Fat_Liver	Liver Fat	S_LDL_PL	Phospholipids in small LDL	MR Egger	11	-0.202504	0.0735962	0.0224198	-0.346752	-0.0582553	Pleiotropy test
Fat_Liver	Liver Fat	S_LDL_PL	Phospholipids in small LDL	Robust adjusted profile score (RAPS)	11	-0.157178	0.0444414	0.000405096	-0.244283	-0.0700727	Pleiotropy test
Fat_Liver	Liver Fat	S_LDL_PL	Phospholipids in small LDL	MR-PRESSO (outlier-corrected)	6	0.0280416	0.039069	0.505041	-0.0485337	0.104617	Outlier-robust methods
Fat_Liver	Liver Fat	S_LDL_PL	Phospholipids in small LDL	Contamination mixture	11	0.0345906		0.0717238	0.0045906	0.0745906	Pleiotropy test
Fat_Liver	Liver Fat	S_LDL_TG	Triglycerides in small LDL	Inverse variance weighted	11	-0.149854	0.0617447	0.0152242	-0.270874	-0.0288349	Primary analysis
Fat_Liver	Liver Fat	S_LDL_TG	Triglycerides in small LDL	Weighted mode	11	0.0185366	0.0321228	0.576662	-0.0444241	0.0814973	Consensus methods
Fat_Liver	Liver Fat	S_LDL_TG	Triglycerides in small LDL	Weighted median	11	-0.11965	0.0507828	0.0184673	-0.219184	-0.0201157	Consensus methods
Fat_Liver	Liver Fat	S_LDL_TG	Triglycerides in small LDL	MR Egger	11	-0.184447	0.101827	0.103509	-0.384028	0.0151342	Pleiotropy test
Fat_Liver	Liver Fat	S_LDL_TG	Triglycerides in small LDL	Robust adjusted profile score (RAPS)	11	-0.228759	0.0367694	4.92585e-10	-0.300827	-0.156691	Pleiotropy test
Fat_Liver	Liver Fat	S_LDL_TG	Triglycerides in small LDL	MR-PRESSO (outlier-corrected)	6	-0.175347	0.0462192	0.0127086	-0.265937	-0.0847578	Outlier-robust methods
Fat_Liver	Liver Fat	S_LDL_TG	Triglycerides in small LDL	Contamination mixture	11	-0.254678		0.00117574	-0.294678	-0.194678	Pleiotropy test
Fat_Liver	Liver Fat	S_VLDL_C	Cholesterol in small VLDL	Inverse variance weighted	11	-0.0706683	0.0726689	0.330817	-0.213099	0.0717627	Primary analysis
Fat_Liver	Liver Fat	S_VLDL_C	Cholesterol in small VLDL	Weighted mode	11	0.0721421	0.023137	0.0109102	0.0267936	0.11749	Consensus methods
Fat_Liver	Liver Fat	S_VLDL_C	Cholesterol in small VLDL	Weighted median	11	0.0711792	0.0334822	0.0335131	0.00555408	0.136804	Consensus methods
Fat_Liver	Liver Fat	S_VLDL_C	Cholesterol in small VLDL	MR Egger	11	-0.208179	0.0979733	0.062542	-0.400207	-0.0161516	Pleiotropy test
Fat_Liver	Liver Fat	S_VLDL_C	Cholesterol in small VLDL	Robust adjusted profile score (RAPS)	11	-0.18274	0.0524614	0.000495225	-0.285565	-0.0799158	Pleiotropy test
Fat_Liver	Liver Fat	S_VLDL_C	Cholesterol in small VLDL	MR-PRESSO (outlier-corrected)	6	-0.00288257	0.0283842	0.923056	-0.0585156	0.0527504	Outlier-robust methods
Fat_Liver	Liver Fat	S_VLDL_C	Cholesterol in small VLDL	Contamination mixture	11	0.0551625		0.0880233	-0.0448375	0.0951625	Pleiotropy test
Fat_Liver	Liver Fat	S_VLDL_CE	Cholesteryl esters in small VLDL	Inverse variance weighted	11	-0.064343	0.0718946	0.370806	-0.205256	0.0765703	Primary analysis
Fat_Liver	Liver Fat	S_VLDL_CE	Cholesteryl esters in small VLDL	Weighted mode	11	0.0689443	0.0239139	0.016301	0.022073	0.115816	Consensus methods
Fat_Liver	Liver Fat	S_VLDL_CE	Cholesteryl esters in small VLDL	Weighted median	11	0.0299449	0.0327321	0.360271	-0.03421	0.0940999	Consensus methods
Fat_Liver	Liver Fat	S_VLDL_CE	Cholesteryl esters in small VLDL	MR Egger	11	-0.193079	0.0988917	0.0826431	-0.386907	0.000748282	Pleiotropy test
Fat_Liver	Liver Fat	S_VLDL_CE	Cholesteryl esters in small VLDL	Robust adjusted profile score (RAPS)	11	-0.171714	0.0496547	0.00054389	-0.269037	-0.0743905	Pleiotropy test
Fat_Liver	Liver Fat	S_VLDL_CE	Cholesteryl esters in small VLDL	MR-PRESSO (outlier-corrected)	6	-0.0217089	0.0303857	0.506911	-0.081265	0.0378471	Outlier-robust methods
Fat_Liver	Liver Fat	S_VLDL_CE	Cholesteryl esters in small VLDL	Contamination mixture	11	0.06106		0.277526	-0.08894	0.10106	Pleiotropy test
Fat_Liver	Liver Fat	S_VLDL_FC	Free cholesterol in small VLDL	Inverse variance weighted	11	-0.0800932	0.0731231	0.273376	-0.223415	0.0632281	Primary analysis
Fat_Liver	Liver Fat	S_VLDL_FC	Free cholesterol in small VLDL	Weighted mode	11	0.0619532	0.0214429	0.0161287	0.0199252	0.103981	Consensus methods
Fat_Liver	Liver Fat	S_VLDL_FC	Free cholesterol in small VLDL	Weighted median	11	0.0598994	0.032594	0.0661004	-0.00398487	0.123784	Consensus methods
Fat_Liver	Liver Fat	S_VLDL_FC	Free cholesterol in small VLDL	MR Egger	11	-0.229379	0.0953698	0.0395623	-0.416304	-0.042454	Pleiotropy test
Fat_Liver	Liver Fat	S_VLDL_FC	Free cholesterol in small VLDL	Robust adjusted profile score (RAPS)	11	-0.198283	0.0564954	0.000448589	-0.309014	-0.0875517	Pleiotropy test
Fat_Liver	Liver Fat	S_VLDL_FC	Free cholesterol in small VLDL	MR-PRESSO (outlier-corrected)	5	0.00265077	0.0265802	0.925359	-0.0494464	0.054748	Outlier-robust methods
Fat_Liver	Liver Fat	S_VLDL_FC	Free cholesterol in small VLDL	Contamination mixture	11	0.0613202		0.0158032	0.0213202	0.0913202	Pleiotropy test
Fat_Liver	Liver Fat	S_VLDL_L	Total lipids in small VLDL	Inverse variance weighted	11	-0.167401	0.0823135	0.0419816	-0.328736	-0.00606674	Primary analysis
Fat_Liver	Liver Fat	S_VLDL_L	Total lipids in small VLDL	Weighted mode	11	0.0382932	0.0252486	0.160311	-0.0111939	0.0877804	Consensus methods
Fat_Liver	Liver Fat	S_VLDL_L	Total lipids in small VLDL	Weighted median	11	0.0563462	0.0467154	0.227756	-0.035216	0.147909	Consensus methods
Fat_Liver	Liver Fat	S_VLDL_L	Total lipids in small VLDL	MR Egger	11	-0.217774	0.135468	0.142391	-0.483291	0.047743	Pleiotropy test
Fat_Liver	Liver Fat	S_VLDL_L	Total lipids in small VLDL	Robust adjusted profile score (RAPS)	11	-0.291484	0.0427454	9.1637e-12	-0.375265	-0.207703	Pleiotropy test
Fat_Liver	Liver Fat	S_VLDL_L	Total lipids in small VLDL	MR-PRESSO (outlier-corrected)	6	-0.168974	0.0495324	0.0190146	-0.266058	-0.071891	Outlier-robust methods
Fat_Liver	Liver Fat	S_VLDL_L	Total lipids in small VLDL	Contamination mixture	11	-0.20395		0.0147899	-0.37395	0.10605	Pleiotropy test
Fat_Liver	Liver Fat	S_VLDL_P	Concentration of small VLDL particles	Inverse variance weighted	11	-0.164595	0.0816662	0.043856	-0.324661	-0.00452961	Primary analysis
Fat_Liver	Liver Fat	S_VLDL_P	Concentration of small VLDL particles	Weighted mode	11	0.0566803	0.0271238	0.0631619	0.00351768	0.109843	Consensus methods
Fat_Liver	Liver Fat	S_VLDL_P	Concentration of small VLDL particles	Weighted median	11	0.0562192	0.0542883	0.300404	-0.0501859	0.162624	Consensus methods
Fat_Liver	Liver Fat	S_VLDL_P	Concentration of small VLDL particles	MR Egger	11	-0.20281	0.135115	0.167592	-0.467635	0.0620153	Pleiotropy test
Fat_Liver	Liver Fat	S_VLDL_P	Concentration of small VLDL particles	Robust adjusted profile score (RAPS)	11	-0.292434	0.0402605	3.77037e-13	-0.371345	-0.213524	Pleiotropy test
Fat_Liver	Liver Fat	S_VLDL_P	Concentration of small VLDL particles	MR-PRESSO (outlier-corrected)	7	-0.153728	0.0564631	0.0345223	-0.264396	-0.0430602	Outlier-robust methods
Fat_Liver	Liver Fat	S_VLDL_P	Concentration of small VLDL particles	Contamination mixture	11	-0.314235		0.000214618	-0.364235	0.115765	Pleiotropy test
Fat_Liver	Liver Fat	S_VLDL_PL	Phospholipids in small VLDL	Inverse variance weighted	10	-0.111031	0.0694529	0.109897	-0.247159	0.0250963	Primary analysis
Fat_Liver	Liver Fat	S_VLDL_PL	Phospholipids in small VLDL	Weighted mode	10	0.062139	0.0225431	0.0222411	0.0179544	0.106324	Consensus methods
Fat_Liver	Liver Fat	S_VLDL_PL	Phospholipids in small VLDL	Weighted median	10	0.045779	0.0346004	0.18581	-0.0220378	0.113596	Consensus methods
Fat_Liver	Liver Fat	S_VLDL_PL	Phospholipids in small VLDL	MR Egger	10	-0.209034	0.10216	0.0749567	-0.409268	-0.0087995	Pleiotropy test
Fat_Liver	Liver Fat	S_VLDL_PL	Phospholipids in small VLDL	Robust adjusted profile score (RAPS)	10	-0.263998	0.043505	1.29339e-09	-0.349268	-0.178728	Pleiotropy test
Fat_Liver	Liver Fat	S_VLDL_PL	Phospholipids in small VLDL	MR-PRESSO (outlier-corrected)	6	-0.021037	0.0312587	0.530795	-0.082304	0.04023	Outlier-robust methods
Fat_Liver	Liver Fat	S_VLDL_PL	Phospholipids in small VLDL	Contamination mixture	10	0.0607356		0.217501	-0.369264	0.100736	Pleiotropy test
Fat_Liver	Liver Fat	S_VLDL_TG	Triglycerides in small VLDL	Inverse variance weighted	11	-0.112883	0.0568001	0.0468812	-0.224211	-0.00155471	Primary analysis
Fat_Liver	Liver Fat	S_VLDL_TG	Triglycerides in small VLDL	Weighted mode	11	0.0264045	0.0321705	0.43091	-0.0366497	0.0894587	Consensus methods
Fat_Liver	Liver Fat	S_VLDL_TG	Triglycerides in small VLDL	Weighted median	11	-0.111513	0.0443213	0.0118692	-0.198383	-0.024643	Consensus methods
Fat_Liver	Liver Fat	S_VLDL_TG	Triglycerides in small VLDL	MR Egger	11	-0.144476	0.0936852	0.15743	-0.328099	0.0391469	Pleiotropy test
Fat_Liver	Liver Fat	S_VLDL_TG	Triglycerides in small VLDL	Robust adjusted profile score (RAPS)	11	-0.240818	0.0318053	3.68591e-14	-0.303156	-0.178479	Pleiotropy test
Fat_Liver	Liver Fat	S_VLDL_TG	Triglycerides in small VLDL	MR-PRESSO (outlier-corrected)	5	-0.0701723	0.0530601	0.256547	-0.17417	0.0338255	Outlier-robust methods
Fat_Liver	Liver Fat	S_VLDL_TG	Triglycerides in small VLDL	Contamination mixture	11	-0.291868		0.00011796	-0.321868	-0.261868	Pleiotropy test
Fat_Liver	Liver Fat	Sphingomyelins	Sphingomyelins	Inverse variance weighted	12	-0.0185227	0.0734121	0.800801	-0.16241	0.125365	Primary analysis
Fat_Liver	Liver Fat	Sphingomyelins	Sphingomyelins	Weighted mode	12	-0.0972741	0.0150859	4.75506e-05	-0.126842	-0.0677058	Consensus methods
Fat_Liver	Liver Fat	Sphingomyelins	Sphingomyelins	Weighted median	12	-0.0352478	0.0290803	0.225479	-0.0922452	0.0217495	Consensus methods
Fat_Liver	Liver Fat	Sphingomyelins	Sphingomyelins	MR Egger	12	-0.233304	0.0720213	0.00887891	-0.374466	-0.0921418	Pleiotropy test
Fat_Liver	Liver Fat	Sphingomyelins	Sphingomyelins	Robust adjusted profile score (RAPS)	12	-0.105273	0.0486716	0.0305469	-0.200669	-0.00987669	Pleiotropy test
Fat_Liver	Liver Fat	Sphingomyelins	Sphingomyelins	MR-PRESSO (outlier-corrected)	6	-0.0221292	0.0258375	0.430859	-0.0727707	0.0285123	Outlier-robust methods
Fat_Liver	Liver Fat	Sphingomyelins	Sphingomyelins	Contamination mixture	12	-0.0298133		0.0727667	-0.189813	0.700187	Pleiotropy test
Fat_Liver	Liver Fat	Total_BCAA	Total concentration of branched-chain amino acids (leucine + isoleucine + valine)	Inverse variance weighted	13	0.0227463	0.0349806	0.515527	-0.0458157	0.0913084	Primary analysis
Fat_Liver	Liver Fat	Total_BCAA	Total concentration of branched-chain amino acids (leucine + isoleucine + valine)	Weighted mode	13	-0.0259153	0.0165261	0.142825	-0.0583064	0.00647573	Consensus methods
Fat_Liver	Liver Fat	Total_BCAA	Total concentration of branched-chain amino acids (leucine + isoleucine + valine)	Weighted median	13	-0.0233736	0.0172959	0.17657	-0.0572736	0.0105264	Consensus methods
Fat_Liver	Liver Fat	Total_BCAA	Total concentration of branched-chain amino acids (leucine + isoleucine + valine)	MR Egger	13	-0.0546382	0.0480185	0.279357	-0.148754	0.039478	Pleiotropy test
Fat_Liver	Liver Fat	Total_BCAA	Total concentration of branched-chain amino acids (leucine + isoleucine + valine)	Robust adjusted profile score (RAPS)	13	0.0236219	0.0306546	0.440955	-0.0364611	0.0837049	Pleiotropy test
Fat_Liver	Liver Fat	Total_BCAA	Total concentration of branched-chain amino acids (leucine + isoleucine + valine)	MR-PRESSO (outlier-corrected)	8	0.0520509	0.0359286	0.190682	-0.0183691	0.122471	Outlier-robust methods
Fat_Liver	Liver Fat	Total_BCAA	Total concentration of branched-chain amino acids (leucine + isoleucine + valine)	Contamination mixture	13	0.142676		0.0451845	-0.0273239	0.192676	Pleiotropy test
Fat_Liver	Liver Fat	Total_C	Total cholesterol	Inverse variance weighted	11	-0.0727666	0.0740021	0.325458	-0.217811	0.0722775	Primary analysis
Fat_Liver	Liver Fat	Total_C	Total cholesterol	Weighted mode	11	-0.0794993	0.0402793	0.0766716	-0.158447	-0.000551824	Consensus methods
Fat_Liver	Liver Fat	Total_C	Total cholesterol	Weighted median	11	-0.0414401	0.0338833	0.22132	-0.107851	0.0249711	Consensus methods
Fat_Liver	Liver Fat	Total_C	Total cholesterol	MR Egger	11	-0.26999	0.0782682	0.00727984	-0.423396	-0.116585	Pleiotropy test
Fat_Liver	Liver Fat	Total_C	Total cholesterol	Robust adjusted profile score (RAPS)	11	-0.173084	0.0573669	0.00255171	-0.285523	-0.0606449	Pleiotropy test
Fat_Liver	Liver Fat	Total_C	Total cholesterol	MR-PRESSO (outlier-corrected)	4	-0.0143413	0.0201732	0.528427	-0.0538809	0.0251982	Outlier-robust methods
Fat_Liver	Liver Fat	Total_C	Total cholesterol	Contamination mixture	11	-0.0082996		0.586778	-0.0482996	0.0217004	Pleiotropy test
Fat_Liver	Liver Fat	Total_CE	Total esterified cholesterol	Inverse variance weighted	12	-0.0441327	0.0818202	0.58962	-0.2045	0.116235	Primary analysis
Fat_Liver	Liver Fat	Total_CE	Total esterified cholesterol	Weighted mode	12	-0.0908111	0.0232559	0.00245594	-0.136393	-0.0452295	Consensus methods
Fat_Liver	Liver Fat	Total_CE	Total esterified cholesterol	Weighted median	12	-0.016784	0.0330392	0.611452	-0.0815408	0.0479729	Consensus methods
Fat_Liver	Liver Fat	Total_CE	Total esterified cholesterol	MR Egger	12	-0.283232	0.0804044	0.00551455	-0.440825	-0.125639	Pleiotropy test
Fat_Liver	Liver Fat	Total_CE	Total esterified cholesterol	Robust adjusted profile score (RAPS)	12	-0.155372	0.0591768	0.00865067	-0.271359	-0.0393857	Pleiotropy test
Fat_Liver	Liver Fat	Total_CE	Total esterified cholesterol	MR-PRESSO (outlier-corrected)	6	-0.00664488	0.0210894	0.765425	-0.0479802	0.0346904	Outlier-robust methods
Fat_Liver	Liver Fat	Total_CE	Total esterified cholesterol	Contamination mixture	12	-0.0157723		0.387426	-0.0457723	0.0142277	Pleiotropy test
Fat_Liver	Liver Fat	Total_FA	Total fatty acids	Inverse variance weighted	11	-0.205737	0.0767656	0.0073608	-0.356197	-0.0552762	Primary analysis
Fat_Liver	Liver Fat	Total_FA	Total fatty acids	Weighted mode	11	-0.0251933	0.0251403	0.339923	-0.0744683	0.0240817	Consensus methods
Fat_Liver	Liver Fat	Total_FA	Total fatty acids	Weighted median	11	-0.0602583	0.0355496	0.090066	-0.129935	0.00941886	Consensus methods
Fat_Liver	Liver Fat	Total_FA	Total fatty acids	MR Egger	11	-0.352929	0.11117	0.0112811	-0.570823	-0.135035	Pleiotropy test
Fat_Liver	Liver Fat	Total_FA	Total fatty acids	Robust adjusted profile score (RAPS)	11	-0.326118	0.0651131	5.4862e-07	-0.453739	-0.198496	Pleiotropy test
Fat_Liver	Liver Fat	Total_FA	Total fatty acids	MR-PRESSO (outlier-corrected)	4	-0.015077	0.0463422	0.766294	-0.105908	0.0757538	Outlier-robust methods
Fat_Liver	Liver Fat	Total_FA	Total fatty acids	Contamination mixture	11	-0.0251055		0.244768	-0.425106	0.134894	Pleiotropy test
Fat_Liver	Liver Fat	Total_FC	Total free cholesterol	Inverse variance weighted	11	-0.0811687	0.0768559	0.290916	-0.231806	0.0694689	Primary analysis
Fat_Liver	Liver Fat	Total_FC	Total free cholesterol	Weighted mode	11	-0.0374393	0.0391142	0.361045	-0.114103	0.0392245	Consensus methods
Fat_Liver	Liver Fat	Total_FC	Total free cholesterol	Weighted median	11	0.00307604	0.0338101	0.927509	-0.0631918	0.0693439	Consensus methods
Fat_Liver	Liver Fat	Total_FC	Total free cholesterol	MR Egger	11	-0.282086	0.083206	0.00799638	-0.44517	-0.119003	Pleiotropy test
Fat_Liver	Liver Fat	Total_FC	Total free cholesterol	Robust adjusted profile score (RAPS)	11	-0.192802	0.0614369	0.00169984	-0.313218	-0.0723854	Pleiotropy test
Fat_Liver	Liver Fat	Total_FC	Total free cholesterol	MR-PRESSO (outlier-corrected)	4	-0.0107549	0.0208354	0.64136	-0.0515923	0.0300824	Outlier-robust methods
Fat_Liver	Liver Fat	Total_FC	Total free cholesterol	Contamination mixture	11	0.00544032		0.838863	-0.0245597	0.0354403	Pleiotropy test
Fat_Liver	Liver Fat	Total_L	Total lipids in lipoprotein particles	Inverse variance weighted	11	-0.195195	0.0955736	0.0411167	-0.382519	-0.0078706	Primary analysis
Fat_Liver	Liver Fat	Total_L	Total lipids in lipoprotein particles	Weighted mode	11	-0.085094	0.0356104	0.0379857	-0.15489	-0.0152976	Consensus methods
Fat_Liver	Liver Fat	Total_L	Total lipids in lipoprotein particles	Weighted median	11	-0.048435	0.0401519	0.227704	-0.127133	0.0302628	Consensus methods
Fat_Liver	Liver Fat	Total_L	Total lipids in lipoprotein particles	MR Egger	11	-0.355005	0.14368	0.0355239	-0.636619	-0.0733914	Pleiotropy test
Fat_Liver	Liver Fat	Total_L	Total lipids in lipoprotein particles	Robust adjusted profile score (RAPS)	11	-0.279984	0.0637045	1.10748e-05	-0.404845	-0.155124	Pleiotropy test
Fat_Liver	Liver Fat	Total_L	Total lipids in lipoprotein particles	MR-PRESSO (outlier-corrected)	4	-0.00307746	0.028536	0.920927	-0.0590081	0.0528531	Outlier-robust methods
Fat_Liver	Liver Fat	Total_L	Total lipids in lipoprotein particles	Contamination mixture	11	-0.0179521		0.273186	-0.0579521	0.0120479	Pleiotropy test
Fat_Liver	Liver Fat	Total_P	Total concentration of lipoprotein particles	Inverse variance weighted	13	-0.0298582	0.0683417	0.662187	-0.163808	0.104091	Primary analysis
Fat_Liver	Liver Fat	Total_P	Total concentration of lipoprotein particles	Weighted mode	13	-0.113433	0.0147916	5.78137e-06	-0.142424	-0.0844412	Consensus methods
Fat_Liver	Liver Fat	Total_P	Total concentration of lipoprotein particles	Weighted median	13	-0.101016	0.0203823	7.19261e-07	-0.140966	-0.0610671	Consensus methods
Fat_Liver	Liver Fat	Total_P	Total concentration of lipoprotein particles	MR Egger	13	-0.258622	0.0650859	0.00218278	-0.386191	-0.131054	Pleiotropy test
Fat_Liver	Liver Fat	Total_P	Total concentration of lipoprotein particles	Robust adjusted profile score (RAPS)	13	-0.113668	0.0550066	0.0387875	-0.221481	-0.0058546	Pleiotropy test
Fat_Liver	Liver Fat	Total_P	Total concentration of lipoprotein particles	MR-PRESSO (outlier-corrected)	6	0.0367116	0.027057	0.232878	-0.0163202	0.0897434	Outlier-robust methods
Fat_Liver	Liver Fat	Total_P	Total concentration of lipoprotein particles	Contamination mixture	13	0.0328579		0.210963	-0.0871421	0.0928579	Pleiotropy test
Fat_Liver	Liver Fat	Total_PL	Total phospholipids in lipoprotein particles	Inverse variance weighted	11	-0.130732	0.0806431	0.104992	-0.288793	0.0273282	Primary analysis
Fat_Liver	Liver Fat	Total_PL	Total phospholipids in lipoprotein particles	Weighted mode	11	-0.104584	0.0276432	0.00358233	-0.158764	-0.0504028	Consensus methods
Fat_Liver	Liver Fat	Total_PL	Total phospholipids in lipoprotein particles	Weighted median	11	-0.0564837	0.0432407	0.191463	-0.141235	0.028268	Consensus methods
Fat_Liver	Liver Fat	Total_PL	Total phospholipids in lipoprotein particles	MR Egger	11	-0.316766	0.107968	0.0166514	-0.528383	-0.105149	Pleiotropy test
Fat_Liver	Liver Fat	Total_PL	Total phospholipids in lipoprotein particles	Robust adjusted profile score (RAPS)	11	-0.226752	0.0588786	0.000117547	-0.342154	-0.11135	Pleiotropy test
Fat_Liver	Liver Fat	Total_PL	Total phospholipids in lipoprotein particles	MR-PRESSO (outlier-corrected)	4	0.000120746	0.0261359	0.996604	-0.0511056	0.0513471	Outlier-robust methods
Fat_Liver	Liver Fat	Total_PL	Total phospholipids in lipoprotein particles	Contamination mixture	11	-0.0205413		0.326928	-0.0505413	0.00945875	Pleiotropy test
Fat_Liver	Liver Fat	Total_TG	Total triglycerides	Inverse variance weighted	11	-0.15561	0.0515266	0.00252783	-0.256602	-0.0546177	Primary analysis
Fat_Liver	Liver Fat	Total_TG	Total triglycerides	Weighted mode	11	-0.0393448	0.0282673	0.194138	-0.0947488	0.0160592	Consensus methods
Fat_Liver	Liver Fat	Total_TG	Total triglycerides	Weighted median	11	-0.0603573	0.043303	0.163367	-0.145231	0.0245165	Consensus methods
Fat_Liver	Liver Fat	Total_TG	Total triglycerides	MR Egger	11	-0.234927	0.0788044	0.0154208	-0.389384	-0.0804709	Pleiotropy test
Fat_Liver	Liver Fat	Total_TG	Total triglycerides	Robust adjusted profile score (RAPS)	11	-0.239166	0.0439101	5.13095e-08	-0.325229	-0.153102	Pleiotropy test
Fat_Liver	Liver Fat	Total_TG	Total triglycerides	MR-PRESSO (outlier-corrected)	7	-0.147038	0.0545775	0.0358559	-0.25401	-0.0400659	Outlier-robust methods
Fat_Liver	Liver Fat	Total_TG	Total triglycerides	Contamination mixture	11	-0.299417		0.00366366	-0.339417	-0.199417	Pleiotropy test
Fat_Liver	Liver Fat	Tyr	Tyrosine	Inverse variance weighted	13	0.136156	0.0384277	0.000395346	0.0608376	0.211474	Primary analysis
Fat_Liver	Liver Fat	Tyr	Tyrosine	Weighted mode	13	0.109642	0.0168828	2.96098e-05	0.0765521	0.142733	Consensus methods
Fat_Liver	Liver Fat	Tyr	Tyrosine	Weighted median	13	0.124881	0.0187734	2.89119e-11	0.0880848	0.161676	Consensus methods
Fat_Liver	Liver Fat	Tyr	Tyrosine	MR Egger	13	0.118413	0.0620704	0.0828591	-0.00324456	0.240071	Pleiotropy test
Fat_Liver	Liver Fat	Tyr	Tyrosine	Robust adjusted profile score (RAPS)	13	0.140278	0.0324556	1.54527e-05	0.0766645	0.20389	Pleiotropy test
Fat_Liver	Liver Fat	Tyr	Tyrosine	MR-PRESSO (outlier-corrected)	10	0.11858	0.0156702	3.44209e-05	0.0878665	0.149294	Outlier-robust methods
Fat_Liver	Liver Fat	Tyr	Tyrosine	Contamination mixture	13	0.109071		4.58443e-05	0.0890707	0.139071	Pleiotropy test
Fat_Liver	Liver Fat	UKB-b-9405	Waist circumference	Inverse variance weighted	13	0.0161373	0.0249922	0.518478	-0.0328474	0.065122	Primary analysis
Fat_Liver	Liver Fat	UKB-b-9405	Waist circumference	Weighted mode	13	-0.00259722	0.00674838	0.707071	-0.015824	0.0106296	Consensus methods
Fat_Liver	Liver Fat	UKB-b-9405	Waist circumference	Weighted median	13	-0.00455763	0.00719305	0.526332	-0.018656	0.00954075	Consensus methods
Fat_Liver	Liver Fat	UKB-b-9405	Waist circumference	MR Egger	13	0.00401358	0.0403391	0.922535	-0.075051	0.0830781	Pleiotropy test
Fat_Liver	Liver Fat	UKB-b-9405	Waist circumference	Robust adjusted profile score (RAPS)	13	-0.00462022	0.00773029	0.550055	-0.0197716	0.0105311	Pleiotropy test
Fat_Liver	Liver Fat	UKB-b-9405	Waist circumference	MR-PRESSO (outlier-corrected)	7	0.00225306	0.00976864	0.825256	-0.0168935	0.0213996	Outlier-robust methods
Fat_Liver	Liver Fat	UKB-b-9405	Waist circumference	Contamination mixture	13	-0.00545322		1	-0.00545322	0.00454678	Pleiotropy test
Fat_Liver	Liver Fat	Unsaturation	Degree of unsaturation	Inverse variance weighted	13	-0.0754524	0.0378858	0.0464178	-0.149709	-0.00119621	Primary analysis
Fat_Liver	Liver Fat	Unsaturation	Degree of unsaturation	Weighted mode	13	0.0421357	0.0292503	0.175297	-0.0151948	0.0994663	Consensus methods
Fat_Liver	Liver Fat	Unsaturation	Degree of unsaturation	Weighted median	13	-0.0483691	0.0333205	0.146604	-0.113677	0.0169391	Consensus methods
Fat_Liver	Liver Fat	Unsaturation	Degree of unsaturation	MR Egger	13	-0.0779132	0.061574	0.231889	-0.198598	0.0427718	Pleiotropy test
Fat_Liver	Liver Fat	Unsaturation	Degree of unsaturation	Robust adjusted profile score (RAPS)	13	-0.141802	0.0382697	0.000211106	-0.216811	-0.0667937	Pleiotropy test
Fat_Liver	Liver Fat	Unsaturation	Degree of unsaturation	MR-PRESSO (outlier-corrected)	10	-0.0752271	0.0368958	0.0718922	-0.147543	-0.0029113	Outlier-robust methods
Fat_Liver	Liver Fat	Unsaturation	Degree of unsaturation	Contamination mixture	13	-0.187594		0.00322774	-0.217594	-0.157594	Pleiotropy test
Fat_Liver	Liver Fat	VLDL_C	VLDL cholesterol	Inverse variance weighted	11	-0.107623	0.0803614	0.180493	-0.265132	0.0498853	Primary analysis
Fat_Liver	Liver Fat	VLDL_C	VLDL cholesterol	Weighted mode	11	0.0326096	0.0216221	0.162439	-0.00976975	0.074989	Consensus methods
Fat_Liver	Liver Fat	VLDL_C	VLDL cholesterol	Weighted median	11	0.0328267	0.0296504	0.268241	-0.0252882	0.0909415	Consensus methods
Fat_Liver	Liver Fat	VLDL_C	VLDL cholesterol	MR Egger	11	-0.284662	0.100548	0.0196872	-0.481736	-0.0875871	Pleiotropy test
Fat_Liver	Liver Fat	VLDL_C	VLDL cholesterol	Robust adjusted profile score (RAPS)	11	-0.236876	0.062979	0.00016911	-0.360314	-0.113437	Pleiotropy test
Fat_Liver	Liver Fat	VLDL_C	VLDL cholesterol	MR-PRESSO (outlier-corrected)	6	0.0226347	0.0246872	0.401275	-0.0257521	0.0710216	Outlier-robust methods
Fat_Liver	Liver Fat	VLDL_C	VLDL cholesterol	Contamination mixture	11	0.0282867		0.0996729	-0.00171328	0.0582867	Pleiotropy test
Fat_Liver	Liver Fat	VLDL_CE	Cholesteryl esters in VLDL	Inverse variance weighted	11	-0.0938081	0.0756493	0.214961	-0.242081	0.0544646	Primary analysis
Fat_Liver	Liver Fat	VLDL_CE	Cholesteryl esters in VLDL	Weighted mode	11	0.0492871	0.0228441	0.0563432	0.00451259	0.0940615	Consensus methods
Fat_Liver	Liver Fat	VLDL_CE	Cholesteryl esters in VLDL	Weighted median	11	0.0303469	0.0302748	0.316159	-0.0289917	0.0896855	Consensus methods
Fat_Liver	Liver Fat	VLDL_CE	Cholesteryl esters in VLDL	MR Egger	11	-0.261332	0.0943464	0.0217564	-0.446251	-0.0764129	Pleiotropy test
Fat_Liver	Liver Fat	VLDL_CE	Cholesteryl esters in VLDL	Robust adjusted profile score (RAPS)	11	-0.218579	0.0608787	0.000330167	-0.337901	-0.0992568	Pleiotropy test
Fat_Liver	Liver Fat	VLDL_CE	Cholesteryl esters in VLDL	MR-PRESSO (outlier-corrected)	5	0.0236515	0.0286764	0.455846	-0.0325544	0.0798573	Outlier-robust methods
Fat_Liver	Liver Fat	VLDL_CE	Cholesteryl esters in VLDL	Contamination mixture	11	0.049954		0.00971745	0.019954	0.079954	Pleiotropy test
Fat_Liver	Liver Fat	VLDL_FC	Free cholesterol in VLDL	Inverse variance weighted	11	-0.203614	0.0852801	0.0169593	-0.370763	-0.0364649	Primary analysis
Fat_Liver	Liver Fat	VLDL_FC	Free cholesterol in VLDL	Weighted mode	11	0.00956021	0.0209305	0.657604	-0.0314636	0.050584	Consensus methods
Fat_Liver	Liver Fat	VLDL_FC	Free cholesterol in VLDL	Weighted median	11	-0.00815713	0.0288729	0.777546	-0.064748	0.0484337	Consensus methods
Fat_Liver	Liver Fat	VLDL_FC	Free cholesterol in VLDL	MR Egger	11	-0.296789	0.136363	0.0575048	-0.564061	-0.0295176	Pleiotropy test
Fat_Liver	Liver Fat	VLDL_FC	Free cholesterol in VLDL	Robust adjusted profile score (RAPS)	11	-0.298262	0.054127	3.57991e-08	-0.404351	-0.192173	Pleiotropy test
Fat_Liver	Liver Fat	VLDL_FC	Free cholesterol in VLDL	MR-PRESSO (outlier-corrected)	5	-0.159177	0.0720857	0.0918132	-0.300465	-0.0178894	Outlier-robust methods
Fat_Liver	Liver Fat	VLDL_FC	Free cholesterol in VLDL	Contamination mixture	11	0.00260516		0.792935	-0.0273948	0.0326052	Pleiotropy test
Fat_Liver	Liver Fat	VLDL_L	Total lipids in VLDL	Inverse variance weighted	11	-0.196131	0.069335	0.00467301	-0.332028	-0.0602348	Primary analysis
Fat_Liver	Liver Fat	VLDL_L	Total lipids in VLDL	Weighted mode	11	-0.0284827	0.0249008	0.279329	-0.0772882	0.0203228	Consensus methods
Fat_Liver	Liver Fat	VLDL_L	Total lipids in VLDL	Weighted median	11	-0.0279567	0.0371259	0.451436	-0.100723	0.0448101	Consensus methods
Fat_Liver	Liver Fat	VLDL_L	Total lipids in VLDL	MR Egger	11	-0.286702	0.10879	0.0271186	-0.499929	-0.0734738	Pleiotropy test
Fat_Liver	Liver Fat	VLDL_L	Total lipids in VLDL	Robust adjusted profile score (RAPS)	11	-0.299064	0.0490241	1.05838e-09	-0.395151	-0.202977	Pleiotropy test
Fat_Liver	Liver Fat	VLDL_L	Total lipids in VLDL	MR-PRESSO (outlier-corrected)	6	-0.166042	0.0661212	0.0537503	-0.29564	-0.0364448	Outlier-robust methods
Fat_Liver	Liver Fat	VLDL_L	Total lipids in VLDL	Contamination mixture	11	-0.0201821		0.193581	-0.400182	0.0298179	Pleiotropy test
Fat_Liver	Liver Fat	VLDL_P	Concentration of VLDL particles	Inverse variance weighted	11	-0.183511	0.0894643	0.0402457	-0.358861	-0.00816075	Primary analysis
Fat_Liver	Liver Fat	VLDL_P	Concentration of VLDL particles	Weighted mode	11	0.0397499	0.0225664	0.108646	-0.00448033	0.0839801	Consensus methods
Fat_Liver	Liver Fat	VLDL_P	Concentration of VLDL particles	Weighted median	11	0.00839654	0.0316571	0.790829	-0.0536514	0.0704445	Consensus methods
Fat_Liver	Liver Fat	VLDL_P	Concentration of VLDL particles	MR Egger	11	-0.265425	0.144882	0.100176	-0.549393	0.0185442	Pleiotropy test
Fat_Liver	Liver Fat	VLDL_P	Concentration of VLDL particles	Robust adjusted profile score (RAPS)	11	-0.280152	0.0520064	7.16952e-08	-0.382084	-0.178219	Pleiotropy test
Fat_Liver	Liver Fat	VLDL_P	Concentration of VLDL particles	MR-PRESSO (outlier-corrected)	6	-0.125187	0.0626997	0.102382	-0.248078	-0.00229553	Outlier-robust methods
Fat_Liver	Liver Fat	VLDL_P	Concentration of VLDL particles	Contamination mixture	11	0.0362028		0.0892638	-0.00379723	0.0662028	Pleiotropy test
Fat_Liver	Liver Fat	VLDL_PL	Phospholipids in VLDL	Inverse variance weighted	11	-0.196602	0.0795819	0.0134946	-0.352583	-0.0406219	Primary analysis
Fat_Liver	Liver Fat	VLDL_PL	Phospholipids in VLDL	Weighted mode	11	-0.00101944	0.0223938	0.964587	-0.0449112	0.0428723	Consensus methods
Fat_Liver	Liver Fat	VLDL_PL	Phospholipids in VLDL	Weighted median	11	-0.0300904	0.0342876	0.380166	-0.0972941	0.0371132	Consensus methods
Fat_Liver	Liver Fat	VLDL_PL	Phospholipids in VLDL	MR Egger	11	-0.282621	0.127369	0.0536586	-0.532263	-0.0329782	Pleiotropy test
Fat_Liver	Liver Fat	VLDL_PL	Phospholipids in VLDL	Robust adjusted profile score (RAPS)	11	-0.299659	0.0511816	4.77544e-09	-0.399975	-0.199343	Pleiotropy test
Fat_Liver	Liver Fat	VLDL_PL	Phospholipids in VLDL	MR-PRESSO (outlier-corrected)	5	-0.184314	0.0617019	0.0404508	-0.30525	-0.0633787	Outlier-robust methods
Fat_Liver	Liver Fat	VLDL_PL	Phospholipids in VLDL	Contamination mixture	11	-0.00205366		1	-0.0720537	0.0379463	Pleiotropy test
Fat_Liver	Liver Fat	VLDL_TG	Triglycerides in VLDL	Inverse variance weighted	11	-0.169406	0.0509664	0.000887738	-0.2693	-0.0695121	Primary analysis
Fat_Liver	Liver Fat	VLDL_TG	Triglycerides in VLDL	Weighted mode	11	-0.0550539	0.0303813	0.10006	-0.114601	0.00449352	Consensus methods
Fat_Liver	Liver Fat	VLDL_TG	Triglycerides in VLDL	Weighted median	11	-0.109134	0.0471741	0.0206995	-0.201595	-0.0166723	Consensus methods
Fat_Liver	Liver Fat	VLDL_TG	Triglycerides in VLDL	MR Egger	11	-0.249106	0.0777136	0.0107372	-0.401425	-0.0967877	Pleiotropy test
Fat_Liver	Liver Fat	VLDL_TG	Triglycerides in VLDL	Robust adjusted profile score (RAPS)	11	-0.248849	0.0439169	1.45861e-08	-0.334926	-0.162772	Pleiotropy test
Fat_Liver	Liver Fat	VLDL_TG	Triglycerides in VLDL	MR-PRESSO (outlier-corrected)	6	-0.184655	0.0525934	0.0170826	-0.287738	-0.0815717	Outlier-robust methods
Fat_Liver	Liver Fat	VLDL_TG	Triglycerides in VLDL	Contamination mixture	11	-0.317178		0.00110393	-0.347178	-0.237178	Pleiotropy test
Fat_Liver	Liver Fat	VLDL_size	Average diameter for VLDL particles	Inverse variance weighted	11	-0.186806	0.0386144	1.31332e-06	-0.26249	-0.111122	Primary analysis
Fat_Liver	Liver Fat	VLDL_size	Average diameter for VLDL particles	Weighted mode	11	-0.151948	0.0325202	0.000877562	-0.215688	-0.0882088	Consensus methods
Fat_Liver	Liver Fat	VLDL_size	Average diameter for VLDL particles	Weighted median	11	-0.139385	0.0328753	2.23713e-05	-0.20382	-0.0749492	Consensus methods
Fat_Liver	Liver Fat	VLDL_size	Average diameter for VLDL particles	MR Egger	11	-0.239166	0.0602849	0.00326819	-0.357324	-0.121007	Pleiotropy test
Fat_Liver	Liver Fat	VLDL_size	Average diameter for VLDL particles	Robust adjusted profile score (RAPS)	11	-0.235019	0.0370382	2.21992e-10	-0.307614	-0.162424	Pleiotropy test
Fat_Liver	Liver Fat	VLDL_size	Average diameter for VLDL particles	MR-PRESSO (outlier-corrected)	7	-0.210587	0.0567273	0.00994287	-0.321773	-0.0994015	Outlier-robust methods
Fat_Liver	Liver Fat	VLDL_size	Average diameter for VLDL particles	Contamination mixture	11	-0.31207		0.000980587	-0.34207	-0.27207	Pleiotropy test
Fat_Liver	Liver Fat	Val	Valine	Inverse variance weighted	13	0.0118043	0.0368088	0.748443	-0.0603408	0.0839495	Primary analysis
Fat_Liver	Liver Fat	Val	Valine	Weighted mode	13	-0.0455203	0.0159544	0.0145377	-0.076791	-0.0142496	Consensus methods
Fat_Liver	Liver Fat	Val	Valine	Weighted median	13	-0.0361185	0.0182804	0.0481764	-0.071948	-0.00028899	Consensus methods
Fat_Liver	Liver Fat	Val	Valine	MR Egger	13	-0.0806943	0.0474864	0.117328	-0.173768	0.012379	Pleiotropy test
Fat_Liver	Liver Fat	Val	Valine	Robust adjusted profile score (RAPS)	13	0.0122798	0.0321807	0.702766	-0.0507943	0.075354	Pleiotropy test
Fat_Liver	Liver Fat	Val	Valine	MR-PRESSO (outlier-corrected)	8	0.053706	0.0329191	0.146815	-0.0108154	0.118227	Outlier-robust methods
Fat_Liver	Liver Fat	Val	Valine	Contamination mixture	13	0.102509		0.00910379	0.0525085	0.152509	Pleiotropy test
Fat_Liver	Liver Fat	XL_HDL_C	Cholesterol in very large HDL	Inverse variance weighted	13	0.0305333	0.0729159	0.675402	-0.112382	0.173448	Primary analysis
Fat_Liver	Liver Fat	XL_HDL_C	Cholesterol in very large HDL	Weighted mode	13	0.0911692	0.0143152	3.56389e-05	0.0631115	0.119227	Consensus methods
Fat_Liver	Liver Fat	XL_HDL_C	Cholesterol in very large HDL	Weighted median	13	0.0898455	0.0158858	1.55204e-08	0.0587093	0.120982	Consensus methods
Fat_Liver	Liver Fat	XL_HDL_C	Cholesterol in very large HDL	MR Egger	13	0.112203	0.11407	0.34644	-0.111375	0.33578	Pleiotropy test
Fat_Liver	Liver Fat	XL_HDL_C	Cholesterol in very large HDL	Robust adjusted profile score (RAPS)	13	0.100177	0.0372297	0.00712837	0.027207	0.173147	Pleiotropy test
Fat_Liver	Liver Fat	XL_HDL_C	Cholesterol in very large HDL	MR-PRESSO (outlier-corrected)	6	0.0693803	0.0498649	0.222847	-0.0283548	0.167115	Outlier-robust methods
Fat_Liver	Liver Fat	XL_HDL_C	Cholesterol in very large HDL	Contamination mixture	13	0.095265		2.05516e-05	0.065265	0.115265	Pleiotropy test
Fat_Liver	Liver Fat	XL_HDL_CE	Cholesteryl esters in very large HDL	Inverse variance weighted	13	0.0376832	0.0689508	0.584707	-0.0974603	0.172827	Primary analysis
Fat_Liver	Liver Fat	XL_HDL_CE	Cholesteryl esters in very large HDL	Weighted mode	13	0.0935831	0.0139227	2.12879e-05	0.0662947	0.120871	Consensus methods
Fat_Liver	Liver Fat	XL_HDL_CE	Cholesteryl esters in very large HDL	Weighted median	13	0.0922381	0.0157758	5.01114e-09	0.0613175	0.123159	Consensus methods
Fat_Liver	Liver Fat	XL_HDL_CE	Cholesteryl esters in very large HDL	MR Egger	13	0.116147	0.10773	0.30405	-0.0950037	0.327298	Pleiotropy test
Fat_Liver	Liver Fat	XL_HDL_CE	Cholesteryl esters in very large HDL	Robust adjusted profile score (RAPS)	13	0.0920973	0.011278	3.18484e-16	0.0699924	0.114202	Pleiotropy test
Fat_Liver	Liver Fat	XL_HDL_CE	Cholesteryl esters in very large HDL	MR-PRESSO (outlier-corrected)	6	0.069172	0.0492909	0.219465	-0.0274381	0.165782	Outlier-robust methods
Fat_Liver	Liver Fat	XL_HDL_CE	Cholesteryl esters in very large HDL	Contamination mixture	13	0.0927385		2.53258e-05	0.0727385	0.112739	Pleiotropy test
Fat_Liver	Liver Fat	XL_HDL_FC	Free cholesterol in very large HDL	Inverse variance weighted	12	0.0212228	0.0785573	0.78704	-0.13275	0.175195	Primary analysis
Fat_Liver	Liver Fat	XL_HDL_FC	Free cholesterol in very large HDL	Weighted mode	12	0.0760318	0.0150001	0.000361284	0.0466316	0.105432	Consensus methods
Fat_Liver	Liver Fat	XL_HDL_FC	Free cholesterol in very large HDL	Weighted median	12	0.075651	0.0173677	1.32548e-05	0.0416104	0.109692	Consensus methods
Fat_Liver	Liver Fat	XL_HDL_FC	Free cholesterol in very large HDL	MR Egger	12	0.0585744	0.128052	0.657142	-0.192408	0.309556	Pleiotropy test
Fat_Liver	Liver Fat	XL_HDL_FC	Free cholesterol in very large HDL	Robust adjusted profile score (RAPS)	12	0.101252	0.0320122	0.00156191	0.0385084	0.163996	Pleiotropy test
Fat_Liver	Liver Fat	XL_HDL_FC	Free cholesterol in very large HDL	MR-PRESSO (outlier-corrected)	5	-0.0056872	0.0423661	0.899697	-0.0887248	0.0773504	Outlier-robust methods
Fat_Liver	Liver Fat	XL_HDL_FC	Free cholesterol in very large HDL	Contamination mixture	12	0.0769689		0.000112581	0.0269689	0.106969	Pleiotropy test
Fat_Liver	Liver Fat	XL_HDL_L	Total lipids in very large HDL	Inverse variance weighted	13	0.0533555	0.0621596	0.390692	-0.0684774	0.175188	Primary analysis
Fat_Liver	Liver Fat	XL_HDL_L	Total lipids in very large HDL	Weighted mode	13	0.097618	0.0145738	2.20178e-05	0.0690534	0.126183	Consensus methods
Fat_Liver	Liver Fat	XL_HDL_L	Total lipids in very large HDL	Weighted median	13	0.0963237	0.0154431	4.45149e-10	0.0660551	0.126592	Consensus methods
Fat_Liver	Liver Fat	XL_HDL_L	Total lipids in very large HDL	MR Egger	13	0.118757	0.0977011	0.249613	-0.0727369	0.310252	Pleiotropy test
Fat_Liver	Liver Fat	XL_HDL_L	Total lipids in very large HDL	Robust adjusted profile score (RAPS)	13	0.0976864	0.0384372	0.0110392	0.0223495	0.173023	Pleiotropy test
Fat_Liver	Liver Fat	XL_HDL_L	Total lipids in very large HDL	MR-PRESSO (outlier-corrected)	6	0.0821346	0.0529798	0.181762	-0.0217058	0.185975	Outlier-robust methods
Fat_Liver	Liver Fat	XL_HDL_L	Total lipids in very large HDL	Contamination mixture	13	0.102332		2.15815e-05	0.0723321	0.122332	Pleiotropy test
Fat_Liver	Liver Fat	XL_HDL_P	Concentration of very large HDL particles	Inverse variance weighted	13	0.026594	0.0616307	0.6661	-0.0942021	0.14739	Primary analysis
Fat_Liver	Liver Fat	XL_HDL_P	Concentration of very large HDL particles	Weighted mode	13	0.071816	0.0138511	0.000227502	0.0446679	0.0989641	Consensus methods
Fat_Liver	Liver Fat	XL_HDL_P	Concentration of very large HDL particles	Weighted median	13	0.0689183	0.0154054	7.68971e-06	0.0387237	0.0991128	Consensus methods
Fat_Liver	Liver Fat	XL_HDL_P	Concentration of very large HDL particles	MR Egger	13	0.059128	0.0993518	0.563794	-0.135602	0.253858	Pleiotropy test
Fat_Liver	Liver Fat	XL_HDL_P	Concentration of very large HDL particles	Robust adjusted profile score (RAPS)	13	0.0702236	0.0114149	7.65488e-10	0.0478504	0.0925968	Pleiotropy test
Fat_Liver	Liver Fat	XL_HDL_P	Concentration of very large HDL particles	MR-PRESSO (outlier-corrected)	8	0.0678322	0.0187004	0.00842787	0.0311794	0.104485	Outlier-robust methods
Fat_Liver	Liver Fat	XL_HDL_P	Concentration of very large HDL particles	Contamination mixture	13	0.0781574		8.1592e-05	0.0481574	0.0981574	Pleiotropy test
Fat_Liver	Liver Fat	XL_HDL_PL	Phospholipids in very large HDL	Inverse variance weighted	13	0.0730813	0.0586825	0.212996	-0.0419364	0.188099	Primary analysis
Fat_Liver	Liver Fat	XL_HDL_PL	Phospholipids in very large HDL	Weighted mode	13	0.10079	0.0147764	1.84689e-05	0.0718278	0.129751	Consensus methods
Fat_Liver	Liver Fat	XL_HDL_PL	Phospholipids in very large HDL	Weighted median	13	0.10518	0.016163	7.64233e-11	0.0735009	0.13686	Consensus methods
Fat_Liver	Liver Fat	XL_HDL_PL	Phospholipids in very large HDL	MR Egger	13	0.143394	0.0912834	0.144514	-0.0355216	0.322309	Pleiotropy test
Fat_Liver	Liver Fat	XL_HDL_PL	Phospholipids in very large HDL	Robust adjusted profile score (RAPS)	13	0.109361	0.0374359	0.00348592	0.0359866	0.182735	Pleiotropy test
Fat_Liver	Liver Fat	XL_HDL_PL	Phospholipids in very large HDL	MR-PRESSO (outlier-corrected)	7	0.096132	0.0273292	0.0125557	0.0425668	0.149697	Outlier-robust methods
Fat_Liver	Liver Fat	XL_HDL_PL	Phospholipids in very large HDL	Contamination mixture	13	0.108818		1.82537e-05	0.0788178	0.138818	Pleiotropy test
Fat_Liver	Liver Fat	XL_HDL_TG	Triglycerides in very large HDL	Inverse variance weighted	11	-0.0633807	0.0462612	0.170668	-0.154053	0.0272913	Primary analysis
Fat_Liver	Liver Fat	XL_HDL_TG	Triglycerides in very large HDL	Weighted mode	11	0.0192156	0.0385496	0.628936	-0.0563415	0.0947728	Consensus methods
Fat_Liver	Liver Fat	XL_HDL_TG	Triglycerides in very large HDL	Weighted median	11	0.00681837	0.0384411	0.859216	-0.0685261	0.0821629	Consensus methods
Fat_Liver	Liver Fat	XL_HDL_TG	Triglycerides in very large HDL	MR Egger	11	-0.101691	0.0753228	0.209965	-0.249324	0.0459417	Pleiotropy test
Fat_Liver	Liver Fat	XL_HDL_TG	Triglycerides in very large HDL	Robust adjusted profile score (RAPS)	11	-0.0975643	0.0315675	0.00199715	-0.159437	-0.035692	Pleiotropy test
Fat_Liver	Liver Fat	XL_HDL_TG	Triglycerides in very large HDL	MR-PRESSO (outlier-corrected)	6	0.00399969	0.0427652	0.929117	-0.0798201	0.0878195	Outlier-robust methods
Fat_Liver	Liver Fat	XL_HDL_TG	Triglycerides in very large HDL	Contamination mixture	11	0.0505246		0.0155731	0.0105246	0.0805246	Pleiotropy test
Fat_Liver	Liver Fat	XL_VLDL_C	Cholesterol in very large VLDL	Inverse variance weighted	11	-0.20205	0.068714	0.00327738	-0.336729	-0.0673704	Primary analysis
Fat_Liver	Liver Fat	XL_VLDL_C	Cholesterol in very large VLDL	Weighted mode	11	-0.0198354	0.0262017	0.466495	-0.0711907	0.0315199	Consensus methods
Fat_Liver	Liver Fat	XL_VLDL_C	Cholesterol in very large VLDL	Weighted median	11	-0.0724479	0.0402335	0.0717521	-0.151306	0.00640969	Consensus methods
Fat_Liver	Liver Fat	XL_VLDL_C	Cholesterol in very large VLDL	MR Egger	11	-0.278886	0.109648	0.0315311	-0.493797	-0.0639758	Pleiotropy test
Fat_Liver	Liver Fat	XL_VLDL_C	Cholesterol in very large VLDL	Robust adjusted profile score (RAPS)	11	-0.299525	0.0483167	5.67528e-10	-0.394225	-0.204824	Pleiotropy test
Fat_Liver	Liver Fat	XL_VLDL_C	Cholesterol in very large VLDL	MR-PRESSO (outlier-corrected)	6	-0.184001	0.0642123	0.0351787	-0.309857	-0.0581451	Outlier-robust methods
Fat_Liver	Liver Fat	XL_VLDL_C	Cholesterol in very large VLDL	Contamination mixture	11	-0.00763771		0.627538	-0.377638	0.0223623	Pleiotropy test
Fat_Liver	Liver Fat	XL_VLDL_CE	Cholesteryl esters in very large VLDL	Inverse variance weighted	11	-0.208244	0.0775952	0.00728063	-0.360331	-0.0561578	Primary analysis
Fat_Liver	Liver Fat	XL_VLDL_CE	Cholesteryl esters in very large VLDL	Weighted mode	11	0.000505414	0.0228752	0.982807	-0.04433	0.0453409	Consensus methods
Fat_Liver	Liver Fat	XL_VLDL_CE	Cholesteryl esters in very large VLDL	Weighted median	11	-0.00350542	0.0377948	0.926103	-0.0775832	0.0705724	Consensus methods
Fat_Liver	Liver Fat	XL_VLDL_CE	Cholesteryl esters in very large VLDL	MR Egger	11	-0.282935	0.12527	0.0502911	-0.528464	-0.0374061	Pleiotropy test
Fat_Liver	Liver Fat	XL_VLDL_CE	Cholesteryl esters in very large VLDL	Robust adjusted profile score (RAPS)	11	-0.31056	0.0514776	1.61018e-09	-0.411457	-0.209664	Pleiotropy test
Fat_Liver	Liver Fat	XL_VLDL_CE	Cholesteryl esters in very large VLDL	MR-PRESSO (outlier-corrected)	6	-0.180173	0.0641844	0.0376763	-0.305974	-0.0543713	Outlier-robust methods
Fat_Liver	Liver Fat	XL_VLDL_CE	Cholesteryl esters in very large VLDL	Contamination mixture	11	-0.00443391		0.824895	-0.0344339	0.0355661	Pleiotropy test
Fat_Liver	Liver Fat	XL_VLDL_FC	Free cholesterol in very large VLDL	Inverse variance weighted	11	-0.189393	0.0588314	0.00128524	-0.304703	-0.0740838	Primary analysis
Fat_Liver	Liver Fat	XL_VLDL_FC	Free cholesterol in very large VLDL	Weighted mode	11	-0.0430272	0.0297087	0.178151	-0.101256	0.0152019	Consensus methods
Fat_Liver	Liver Fat	XL_VLDL_FC	Free cholesterol in very large VLDL	Weighted median	11	-0.0902957	0.0456522	0.0479397	-0.179774	-0.000817301	Consensus methods
Fat_Liver	Liver Fat	XL_VLDL_FC	Free cholesterol in very large VLDL	MR Egger	11	-0.266154	0.0923226	0.0180932	-0.447107	-0.0852019	Pleiotropy test
Fat_Liver	Liver Fat	XL_VLDL_FC	Free cholesterol in very large VLDL	Robust adjusted profile score (RAPS)	11	-0.275953	0.0437878	2.93731e-10	-0.361777	-0.190129	Pleiotropy test
Fat_Liver	Liver Fat	XL_VLDL_FC	Free cholesterol in very large VLDL	MR-PRESSO (outlier-corrected)	6	-0.181094	0.0628037	0.0344477	-0.304189	-0.0579982	Outlier-robust methods
Fat_Liver	Liver Fat	XL_VLDL_FC	Free cholesterol in very large VLDL	Contamination mixture	11	-0.333016		0.0576838	-0.393016	0.126984	Pleiotropy test
Fat_Liver	Liver Fat	XL_VLDL_L	Total lipids in very large VLDL	Inverse variance weighted	11	-0.180564	0.0515337	0.000458656	-0.28157	-0.0795581	Primary analysis
Fat_Liver	Liver Fat	XL_VLDL_L	Total lipids in very large VLDL	Weighted mode	11	-0.0618159	0.0345736	0.104073	-0.12958	0.00594838	Consensus methods
Fat_Liver	Liver Fat	XL_VLDL_L	Total lipids in very large VLDL	Weighted median	11	-0.0984621	0.0465092	0.034256	-0.18962	-0.00730407	Consensus methods
Fat_Liver	Liver Fat	XL_VLDL_L	Total lipids in very large VLDL	MR Egger	11	-0.258849	0.0790088	0.00958709	-0.413707	-0.103992	Pleiotropy test
Fat_Liver	Liver Fat	XL_VLDL_L	Total lipids in very large VLDL	Robust adjusted profile score (RAPS)	11	-0.254571	0.042106	1.4854e-09	-0.337098	-0.172043	Pleiotropy test
Fat_Liver	Liver Fat	XL_VLDL_L	Total lipids in very large VLDL	MR-PRESSO (outlier-corrected)	6	-0.177168	0.0649305	0.0413498	-0.304432	-0.0499047	Outlier-robust methods
Fat_Liver	Liver Fat	XL_VLDL_L	Total lipids in very large VLDL	Contamination mixture	11	-0.329542		0.000378187	-0.359542	-0.299542	Pleiotropy test
Fat_Liver	Liver Fat	XL_VLDL_P	Concentration of very large VLDL particles	Inverse variance weighted	11	-0.178501	0.0517079	0.000556251	-0.279848	-0.0771531	Primary analysis
Fat_Liver	Liver Fat	XL_VLDL_P	Concentration of very large VLDL particles	Weighted mode	11	-0.0543778	0.0317017	0.117056	-0.116513	0.00775754	Consensus methods
Fat_Liver	Liver Fat	XL_VLDL_P	Concentration of very large VLDL particles	Weighted median	11	-0.0957988	0.0472071	0.0424246	-0.188325	-0.00327292	Consensus methods
Fat_Liver	Liver Fat	XL_VLDL_P	Concentration of very large VLDL particles	MR Egger	11	-0.248703	0.0807129	0.0131118	-0.4069	-0.0905056	Pleiotropy test
Fat_Liver	Liver Fat	XL_VLDL_P	Concentration of very large VLDL particles	Robust adjusted profile score (RAPS)	11	-0.252702	0.0409081	6.5203e-10	-0.332882	-0.172522	Pleiotropy test
Fat_Liver	Liver Fat	XL_VLDL_P	Concentration of very large VLDL particles	MR-PRESSO (outlier-corrected)	6	-0.183195	0.0631555	0.033763	-0.30698	-0.0594107	Outlier-robust methods
Fat_Liver	Liver Fat	XL_VLDL_P	Concentration of very large VLDL particles	Contamination mixture	11	-0.32226		0.000651082	-0.35226	-0.29226	Pleiotropy test
Fat_Liver	Liver Fat	XL_VLDL_PL	Phospholipids in very large VLDL	Inverse variance weighted	11	-0.184297	0.0545738	0.000732725	-0.291262	-0.0773328	Primary analysis
Fat_Liver	Liver Fat	XL_VLDL_PL	Phospholipids in very large VLDL	Weighted mode	11	-0.0520734	0.0318571	0.13318	-0.114513	0.0103665	Consensus methods
Fat_Liver	Liver Fat	XL_VLDL_PL	Phospholipids in very large VLDL	Weighted median	11	-0.0930807	0.0466528	0.0460233	-0.18452	-0.00164122	Consensus methods
Fat_Liver	Liver Fat	XL_VLDL_PL	Phospholipids in very large VLDL	MR Egger	11	-0.259726	0.0849692	0.0136442	-0.426265	-0.093186	Pleiotropy test
Fat_Liver	Liver Fat	XL_VLDL_PL	Phospholipids in very large VLDL	Robust adjusted profile score (RAPS)	11	-0.262375	0.0424873	6.60084e-10	-0.34565	-0.1791	Pleiotropy test
Fat_Liver	Liver Fat	XL_VLDL_PL	Phospholipids in very large VLDL	MR-PRESSO (outlier-corrected)	6	-0.178487	0.0647751	0.0400484	-0.305446	-0.0515279	Outlier-robust methods
Fat_Liver	Liver Fat	XL_VLDL_PL	Phospholipids in very large VLDL	Contamination mixture	11	-0.34242		0.000263491	-0.39242	0.12758	Pleiotropy test
Fat_Liver	Liver Fat	XL_VLDL_TG	Triglycerides in very large VLDL	Inverse variance weighted	11	-0.16485	0.0446436	0.000221987	-0.252352	-0.0773488	Primary analysis
Fat_Liver	Liver Fat	XL_VLDL_TG	Triglycerides in very large VLDL	Weighted mode	11	-0.0997136	0.0381724	0.025943	-0.174531	-0.0248957	Consensus methods
Fat_Liver	Liver Fat	XL_VLDL_TG	Triglycerides in very large VLDL	Weighted median	11	-0.100524	0.0416184	0.0157194	-0.182096	-0.0189516	Consensus methods
Fat_Liver	Liver Fat	XL_VLDL_TG	Triglycerides in very large VLDL	MR Egger	11	-0.243314	0.0663054	0.00515804	-0.373273	-0.113356	Pleiotropy test
Fat_Liver	Liver Fat	XL_VLDL_TG	Triglycerides in very large VLDL	Robust adjusted profile score (RAPS)	11	-0.224062	0.040549	3.28147e-08	-0.303538	-0.144586	Pleiotropy test
Fat_Liver	Liver Fat	XL_VLDL_TG	Triglycerides in very large VLDL	MR-PRESSO (outlier-corrected)	6	-0.212531	0.0391666	0.00288034	-0.289298	-0.135765	Outlier-robust methods
Fat_Liver	Liver Fat	XL_VLDL_TG	Triglycerides in very large VLDL	Contamination mixture	11	-0.287692		0.000439729	-0.327692	-0.217692	Pleiotropy test
Fat_Liver	Liver Fat	XS_VLDL_C	Cholesterol in very small VLDL	Inverse variance weighted	12	-0.0955407	0.0957241	0.318239	-0.28316	0.0920786	Primary analysis
Fat_Liver	Liver Fat	XS_VLDL_C	Cholesterol in very small VLDL	Weighted mode	12	0.04699	0.0489353	0.357563	-0.0489232	0.142903	Consensus methods
Fat_Liver	Liver Fat	XS_VLDL_C	Cholesterol in very small VLDL	Weighted median	12	0.0390246	0.0357384	0.274854	-0.0310226	0.109072	Consensus methods
Fat_Liver	Liver Fat	XS_VLDL_C	Cholesterol in very small VLDL	MR Egger	12	-0.227297	0.147311	0.153866	-0.516026	0.061432	Pleiotropy test
Fat_Liver	Liver Fat	XS_VLDL_C	Cholesterol in very small VLDL	Robust adjusted profile score (RAPS)	12	-0.142575	0.0520424	0.00615147	-0.244578	-0.0405721	Pleiotropy test
Fat_Liver	Liver Fat	XS_VLDL_C	Cholesterol in very small VLDL	MR-PRESSO (outlier-corrected)	5	-0.0791938	0.0516828	0.200213	-0.180492	0.0221044	Outlier-robust methods
Fat_Liver	Liver Fat	XS_VLDL_C	Cholesterol in very small VLDL	Contamination mixture	12	0.0775664		0.0118989	0.0475664	0.107566	Pleiotropy test
Fat_Liver	Liver Fat	XS_VLDL_CE	Cholesteryl esters in very small VLDL	Inverse variance weighted	11	-0.0216402	0.069342	0.75498	-0.157551	0.11427	Primary analysis
Fat_Liver	Liver Fat	XS_VLDL_CE	Cholesteryl esters in very small VLDL	Weighted mode	11	0.0707618	0.0319779	0.0513135	0.0080852	0.133438	Consensus methods
Fat_Liver	Liver Fat	XS_VLDL_CE	Cholesteryl esters in very small VLDL	Weighted median	11	0.0356978	0.032294	0.268985	-0.0275984	0.098994	Consensus methods
Fat_Liver	Liver Fat	XS_VLDL_CE	Cholesteryl esters in very small VLDL	MR Egger	11	-0.175967	0.086194	0.0715891	-0.344907	-0.00702646	Pleiotropy test
Fat_Liver	Liver Fat	XS_VLDL_CE	Cholesteryl esters in very small VLDL	Robust adjusted profile score (RAPS)	11	-0.116803	0.0511776	0.0224718	-0.217111	-0.0164944	Pleiotropy test
Fat_Liver	Liver Fat	XS_VLDL_CE	Cholesteryl esters in very small VLDL	MR-PRESSO (outlier-corrected)	5	0.0107827	0.0144554	0.497164	-0.01755	0.0391153	Outlier-robust methods
Fat_Liver	Liver Fat	XS_VLDL_CE	Cholesteryl esters in very small VLDL	Contamination mixture	11	0.0657069		0.0487127	0.00570689	0.0957069	Pleiotropy test
Fat_Liver	Liver Fat	XS_VLDL_FC	Free cholesterol in very small VLDL	Inverse variance weighted	12	-0.0947538	0.0919527	0.302793	-0.274981	0.0854735	Primary analysis
Fat_Liver	Liver Fat	XS_VLDL_FC	Free cholesterol in very small VLDL	Weighted mode	12	0.029382	0.0426658	0.505306	-0.0542431	0.113007	Consensus methods
Fat_Liver	Liver Fat	XS_VLDL_FC	Free cholesterol in very small VLDL	Weighted median	12	0.0726906	0.0397224	0.0672554	-0.00516537	0.150547	Consensus methods
Fat_Liver	Liver Fat	XS_VLDL_FC	Free cholesterol in very small VLDL	MR Egger	12	-0.230501	0.140064	0.130853	-0.505027	0.0440246	Pleiotropy test
Fat_Liver	Liver Fat	XS_VLDL_FC	Free cholesterol in very small VLDL	Robust adjusted profile score (RAPS)	12	-0.171177	0.0540396	0.00153694	-0.277095	-0.0652592	Pleiotropy test
Fat_Liver	Liver Fat	XS_VLDL_FC	Free cholesterol in very small VLDL	MR-PRESSO (outlier-corrected)	5	-0.089944	0.0593514	0.204238	-0.206273	0.0263846	Outlier-robust methods
Fat_Liver	Liver Fat	XS_VLDL_FC	Free cholesterol in very small VLDL	Contamination mixture	12	0.0974733		0.0943628	-0.0425267	0.457473	Pleiotropy test
Fat_Liver	Liver Fat	XS_VLDL_L	Total lipids in very small VLDL	Inverse variance weighted	12	-0.0926324	0.094132	0.325082	-0.277131	0.0918664	Primary analysis
Fat_Liver	Liver Fat	XS_VLDL_L	Total lipids in very small VLDL	Weighted mode	12	0.0740429	0.045283	0.13029	-0.0147118	0.162798	Consensus methods
Fat_Liver	Liver Fat	XS_VLDL_L	Total lipids in very small VLDL	Weighted median	12	0.0942298	0.0430759	0.0287037	0.00980113	0.178658	Consensus methods
Fat_Liver	Liver Fat	XS_VLDL_L	Total lipids in very small VLDL	MR Egger	12	-0.236526	0.14256	0.128077	-0.515943	0.0428907	Pleiotropy test
Fat_Liver	Liver Fat	XS_VLDL_L	Total lipids in very small VLDL	Robust adjusted profile score (RAPS)	12	-0.181653	0.0558236	0.00113771	-0.291067	-0.0722386	Pleiotropy test
Fat_Liver	Liver Fat	XS_VLDL_L	Total lipids in very small VLDL	MR-PRESSO (outlier-corrected)	5	-0.0950985	0.0651572	0.218193	-0.222807	0.0326097	Outlier-robust methods
Fat_Liver	Liver Fat	XS_VLDL_L	Total lipids in very small VLDL	Contamination mixture	12	0.108285		0.0121273	-0.291715	0.158285	Pleiotropy test
Fat_Liver	Liver Fat	XS_VLDL_P	Concentration of very small VLDL particles	Inverse variance weighted	12	-0.100956	0.0977916	0.301902	-0.292628	0.090715	Primary analysis
Fat_Liver	Liver Fat	XS_VLDL_P	Concentration of very small VLDL particles	Weighted mode	12	0.0536605	0.0499679	0.305861	-0.0442766	0.151598	Consensus methods
Fat_Liver	Liver Fat	XS_VLDL_P	Concentration of very small VLDL particles	Weighted median	12	0.0839438	0.0430688	0.051288	-0.000471089	0.168359	Consensus methods
Fat_Liver	Liver Fat	XS_VLDL_P	Concentration of very small VLDL particles	MR Egger	12	-0.232254	0.15099	0.155015	-0.528194	0.0636856	Pleiotropy test
Fat_Liver	Liver Fat	XS_VLDL_P	Concentration of very small VLDL particles	Robust adjusted profile score (RAPS)	12	-0.15092	0.0520128	0.00371274	-0.252865	-0.0489747	Pleiotropy test
Fat_Liver	Liver Fat	XS_VLDL_P	Concentration of very small VLDL particles	MR-PRESSO (outlier-corrected)	5	-0.0846663	0.0575085	0.214937	-0.197383	0.0280503	Outlier-robust methods
Fat_Liver	Liver Fat	XS_VLDL_P	Concentration of very small VLDL particles	Contamination mixture	12	0.0957911		0.0180082	-0.274209	0.345791	Pleiotropy test
Fat_Liver	Liver Fat	XS_VLDL_PL	Phospholipids in very small VLDL	Inverse variance weighted	12	-0.0888562	0.092776	0.338189	-0.270697	0.0929848	Primary analysis
Fat_Liver	Liver Fat	XS_VLDL_PL	Phospholipids in very small VLDL	Weighted mode	12	0.117745	0.0309954	0.00294944	0.0569941	0.178496	Consensus methods
Fat_Liver	Liver Fat	XS_VLDL_PL	Phospholipids in very small VLDL	Weighted median	12	0.107838	0.0444498	0.0152633	0.0207168	0.19496	Consensus methods
Fat_Liver	Liver Fat	XS_VLDL_PL	Phospholipids in very small VLDL	MR Egger	12	-0.221308	0.142046	0.15029	-0.499717	0.0571022	Pleiotropy test
Fat_Liver	Liver Fat	XS_VLDL_PL	Phospholipids in very small VLDL	Robust adjusted profile score (RAPS)	12	-0.190025	0.0537683	0.000409084	-0.295411	-0.0846395	Pleiotropy test
Fat_Liver	Liver Fat	XS_VLDL_PL	Phospholipids in very small VLDL	MR-PRESSO (outlier-corrected)	5	-0.0954391	0.0670089	0.227478	-0.226777	0.0358984	Outlier-robust methods
Fat_Liver	Liver Fat	XS_VLDL_PL	Phospholipids in very small VLDL	Contamination mixture	12	0.117891		0.00175913	0.0878909	0.157891	Pleiotropy test
Fat_Liver	Liver Fat	XS_VLDL_TG	Triglycerides in very small VLDL	Inverse variance weighted	11	-0.0645373	0.0579658	0.26555	-0.17815	0.0490756	Primary analysis
Fat_Liver	Liver Fat	XS_VLDL_TG	Triglycerides in very small VLDL	Weighted mode	11	-0.224397	0.0246817	3.77744e-06	-0.272773	-0.176021	Consensus methods
Fat_Liver	Liver Fat	XS_VLDL_TG	Triglycerides in very small VLDL	Weighted median	11	-0.15118	0.0422669	0.000347824	-0.234023	-0.0683372	Consensus methods
Fat_Liver	Liver Fat	XS_VLDL_TG	Triglycerides in very small VLDL	MR Egger	11	-0.0915828	0.0959061	0.364561	-0.279559	0.0963933	Pleiotropy test
Fat_Liver	Liver Fat	XS_VLDL_TG	Triglycerides in very small VLDL	Robust adjusted profile score (RAPS)	11	-0.196799	0.0261331	5.04898e-14	-0.24802	-0.145578	Pleiotropy test
Fat_Liver	Liver Fat	XS_VLDL_TG	Triglycerides in very small VLDL	MR-PRESSO (outlier-corrected)	7	-0.127877	0.0565924	0.0645819	-0.238798	-0.0169562	Outlier-robust methods
Fat_Liver	Liver Fat	XS_VLDL_TG	Triglycerides in very small VLDL	Contamination mixture	11	-0.217917		6.52725e-06	-0.257917	-0.187917	Pleiotropy test
Fat_Liver	Liver Fat	XXL_VLDL_C	Cholesterol in chylomicrons and extremely large VLDL	Inverse variance weighted	11	-0.147686	0.043195	0.000628414	-0.232348	-0.0630234	Primary analysis
Fat_Liver	Liver Fat	XXL_VLDL_C	Cholesterol in chylomicrons and extremely large VLDL	Weighted mode	11	-0.0667213	0.0359028	0.0927602	-0.137091	0.00364817	Consensus methods
Fat_Liver	Liver Fat	XXL_VLDL_C	Cholesterol in chylomicrons and extremely large VLDL	Weighted median	11	-0.054968	0.0408228	0.17814	-0.134981	0.0250447	Consensus methods
Fat_Liver	Liver Fat	XXL_VLDL_C	Cholesterol in chylomicrons and extremely large VLDL	MR Egger	11	-0.222814	0.0643234	0.00711611	-0.348888	-0.0967404	Pleiotropy test
Fat_Liver	Liver Fat	XXL_VLDL_C	Cholesterol in chylomicrons and extremely large VLDL	Robust adjusted profile score (RAPS)	11	-0.210726	0.042318	6.37223e-07	-0.293669	-0.127783	Pleiotropy test
Fat_Liver	Liver Fat	XXL_VLDL_C	Cholesterol in chylomicrons and extremely large VLDL	MR-PRESSO (outlier-corrected)	7	-0.114977	0.050233	0.0620404	-0.213433	-0.0165199	Outlier-robust methods
Fat_Liver	Liver Fat	XXL_VLDL_C	Cholesterol in chylomicrons and extremely large VLDL	Contamination mixture	11	-0.288004		0.00313466	-0.318004	-0.218004	Pleiotropy test
Fat_Liver	Liver Fat	XXL_VLDL_CE	Cholesteryl esters in chylomicrons and extremely large VLDL	Inverse variance weighted	11	-0.156671	0.0473722	0.000942191	-0.249521	-0.0638218	Primary analysis
Fat_Liver	Liver Fat	XXL_VLDL_CE	Cholesteryl esters in chylomicrons and extremely large VLDL	Weighted mode	11	-0.0454807	0.0316781	0.181616	-0.10757	0.0166084	Consensus methods
Fat_Liver	Liver Fat	XXL_VLDL_CE	Cholesteryl esters in chylomicrons and extremely large VLDL	Weighted median	11	-0.0496394	0.0468598	0.289455	-0.141485	0.0422058	Consensus methods
Fat_Liver	Liver Fat	XXL_VLDL_CE	Cholesteryl esters in chylomicrons and extremely large VLDL	MR Egger	11	-0.232511	0.0718925	0.0102542	-0.373421	-0.0916022	Pleiotropy test
Fat_Liver	Liver Fat	XXL_VLDL_CE	Cholesteryl esters in chylomicrons and extremely large VLDL	Robust adjusted profile score (RAPS)	11	-0.231227	0.0453591	3.43819e-07	-0.32013	-0.142323	Pleiotropy test
Fat_Liver	Liver Fat	XXL_VLDL_CE	Cholesteryl esters in chylomicrons and extremely large VLDL	MR-PRESSO (outlier-corrected)	6	-0.167525	0.0521659	0.0236922	-0.26977	-0.0652794	Outlier-robust methods
Fat_Liver	Liver Fat	XXL_VLDL_CE	Cholesteryl esters in chylomicrons and extremely large VLDL	Contamination mixture	11	-0.292643		0.00232743	-0.322643	-0.262643	Pleiotropy test
Fat_Liver	Liver Fat	XXL_VLDL_FC	Free cholesterol in chylomicrons and extremely large VLDL	Inverse variance weighted	11	-0.135572	0.0388877	0.000489849	-0.211792	-0.0593523	Primary analysis
Fat_Liver	Liver Fat	XXL_VLDL_FC	Free cholesterol in chylomicrons and extremely large VLDL	Weighted mode	11	-0.0757396	0.0352993	0.0574855	-0.144926	-0.00655302	Consensus methods
Fat_Liver	Liver Fat	XXL_VLDL_FC	Free cholesterol in chylomicrons and extremely large VLDL	Weighted median	11	-0.0658153	0.0278092	0.017949	-0.120321	-0.0113091	Consensus methods
Fat_Liver	Liver Fat	XXL_VLDL_FC	Free cholesterol in chylomicrons and extremely large VLDL	MR Egger	11	-0.207409	0.056965	0.00539264	-0.31906	-0.0957571	Pleiotropy test
Fat_Liver	Liver Fat	XXL_VLDL_FC	Free cholesterol in chylomicrons and extremely large VLDL	Robust adjusted profile score (RAPS)	11	-0.184668	0.0384435	1.55832e-06	-0.260017	-0.109318	Pleiotropy test
Fat_Liver	Liver Fat	XXL_VLDL_FC	Free cholesterol in chylomicrons and extremely large VLDL	MR-PRESSO (outlier-corrected)	8	-0.118453	0.0464218	0.0380115	-0.209439	-0.0274659	Outlier-robust methods
Fat_Liver	Liver Fat	XXL_VLDL_FC	Free cholesterol in chylomicrons and extremely large VLDL	Contamination mixture	11	-0.263602		0.00161378	-0.293602	-0.233602	Pleiotropy test
Fat_Liver	Liver Fat	XXL_VLDL_L	Total lipids in chylomicrons and extremely large VLDL	Inverse variance weighted	11	-0.151741	0.037453	5.08907e-05	-0.225148	-0.0783328	Primary analysis
Fat_Liver	Liver Fat	XXL_VLDL_L	Total lipids in chylomicrons and extremely large VLDL	Weighted mode	11	-0.132742	0.0325131	0.00220472	-0.196468	-0.0690165	Consensus methods
Fat_Liver	Liver Fat	XXL_VLDL_L	Total lipids in chylomicrons and extremely large VLDL	Weighted median	11	-0.095996	0.0281483	0.000648756	-0.151167	-0.0408254	Consensus methods
Fat_Liver	Liver Fat	XXL_VLDL_L	Total lipids in chylomicrons and extremely large VLDL	MR Egger	11	-0.237421	0.0503698	0.001099	-0.336146	-0.138696	Pleiotropy test
Fat_Liver	Liver Fat	XXL_VLDL_L	Total lipids in chylomicrons and extremely large VLDL	Robust adjusted profile score (RAPS)	11	-0.195476	0.0366982	1.00074e-07	-0.267405	-0.123548	Pleiotropy test
Fat_Liver	Liver Fat	XXL_VLDL_L	Total lipids in chylomicrons and extremely large VLDL	MR-PRESSO (outlier-corrected)	7	-0.141362	0.0448395	0.0197491	-0.229247	-0.0534762	Outlier-robust methods
Fat_Liver	Liver Fat	XXL_VLDL_L	Total lipids in chylomicrons and extremely large VLDL	Contamination mixture	11	-0.264334		0.00128252	-0.294334	-0.0943342	Pleiotropy test
Fat_Liver	Liver Fat	XXL_VLDL_P	Concentration of chylomicrons and extremely large VLDL particles	Inverse variance weighted	11	-0.144734	0.0382084	0.000151847	-0.219623	-0.069846	Primary analysis
Fat_Liver	Liver Fat	XXL_VLDL_P	Concentration of chylomicrons and extremely large VLDL particles	Weighted mode	11	-0.115174	0.0342024	0.00715254	-0.18221	-0.0481368	Consensus methods
Fat_Liver	Liver Fat	XXL_VLDL_P	Concentration of chylomicrons and extremely large VLDL particles	Weighted median	11	-0.0995088	0.0293577	0.000700142	-0.15705	-0.0419676	Consensus methods
Fat_Liver	Liver Fat	XXL_VLDL_P	Concentration of chylomicrons and extremely large VLDL particles	MR Egger	11	-0.219658	0.0549156	0.00311077	-0.327293	-0.112024	Pleiotropy test
Fat_Liver	Liver Fat	XXL_VLDL_P	Concentration of chylomicrons and extremely large VLDL particles	Robust adjusted profile score (RAPS)	11	-0.189664	0.0357151	1.09341e-07	-0.259665	-0.119662	Pleiotropy test
Fat_Liver	Liver Fat	XXL_VLDL_P	Concentration of chylomicrons and extremely large VLDL particles	MR-PRESSO (outlier-corrected)	8	-0.131282	0.0458507	0.0242244	-0.22115	-0.041415	Outlier-robust methods
Fat_Liver	Liver Fat	XXL_VLDL_P	Concentration of chylomicrons and extremely large VLDL particles	Contamination mixture	11	-0.25883		0.00128144	-0.29883	-0.16883	Pleiotropy test
Fat_Liver	Liver Fat	XXL_VLDL_PL	Phospholipids in chylomicrons and extremely large VLDL	Inverse variance weighted	11	-0.136174	0.037352	0.000266684	-0.209384	-0.0629637	Primary analysis
Fat_Liver	Liver Fat	XXL_VLDL_PL	Phospholipids in chylomicrons and extremely large VLDL	Weighted mode	11	-0.0966368	0.0329359	0.0149358	-0.161191	-0.0320825	Consensus methods
Fat_Liver	Liver Fat	XXL_VLDL_PL	Phospholipids in chylomicrons and extremely large VLDL	Weighted median	11	-0.0929181	0.0283881	0.00106359	-0.148559	-0.0372775	Consensus methods
Fat_Liver	Liver Fat	XXL_VLDL_PL	Phospholipids in chylomicrons and extremely large VLDL	MR Egger	11	-0.203036	0.0552043	0.00509205	-0.311236	-0.0948354	Pleiotropy test
Fat_Liver	Liver Fat	XXL_VLDL_PL	Phospholipids in chylomicrons and extremely large VLDL	Robust adjusted profile score (RAPS)	11	-0.179699	0.0354439	3.97898e-07	-0.249169	-0.110229	Pleiotropy test
Fat_Liver	Liver Fat	XXL_VLDL_PL	Phospholipids in chylomicrons and extremely large VLDL	MR-PRESSO (outlier-corrected)	8	-0.122706	0.0474153	0.0360553	-0.21564	-0.0297717	Outlier-robust methods
Fat_Liver	Liver Fat	XXL_VLDL_PL	Phospholipids in chylomicrons and extremely large VLDL	Contamination mixture	11	-0.251638		0.000917087	-0.291638	-0.221638	Pleiotropy test
Fat_Liver	Liver Fat	XXL_VLDL_TG	Triglycerides in chylomicrons and extremely large VLDL	Inverse variance weighted	11	-0.156658	0.0362646	1.5613e-05	-0.227736	-0.0855792	Primary analysis
Fat_Liver	Liver Fat	XXL_VLDL_TG	Triglycerides in chylomicrons and extremely large VLDL	Weighted mode	11	-0.153475	0.0264405	0.000171895	-0.205298	-0.101651	Consensus methods
Fat_Liver	Liver Fat	XXL_VLDL_TG	Triglycerides in chylomicrons and extremely large VLDL	Weighted median	11	-0.114474	0.0246621	3.4556e-06	-0.162812	-0.0661362	Consensus methods
Fat_Liver	Liver Fat	XXL_VLDL_TG	Triglycerides in chylomicrons and extremely large VLDL	MR Egger	11	-0.253115	0.043936	0.000272497	-0.33923	-0.167001	Pleiotropy test
Fat_Liver	Liver Fat	XXL_VLDL_TG	Triglycerides in chylomicrons and extremely large VLDL	Robust adjusted profile score (RAPS)	11	-0.194251	0.0348963	2.59853e-08	-0.262648	-0.125855	Pleiotropy test
Fat_Liver	Liver Fat	XXL_VLDL_TG	Triglycerides in chylomicrons and extremely large VLDL	MR-PRESSO (outlier-corrected)	6	-0.149678	0.0379052	0.0108643	-0.223973	-0.0753842	Outlier-robust methods
Fat_Liver	Liver Fat	XXL_VLDL_TG	Triglycerides in chylomicrons and extremely large VLDL	Contamination mixture	11	-0.125177		0.000394623	-0.275177	-0.0951771	Pleiotropy test
Fat_Liver	Liver Fat	bOHbutyrate	3-Hydroxybutyrate	Inverse variance weighted	13	-0.0675604	0.0555553	0.223949	-0.176449	0.0413279	Primary analysis
Fat_Liver	Liver Fat	bOHbutyrate	3-Hydroxybutyrate	Weighted mode	13	0.00253357	0.0220974	0.910615	-0.0407774	0.0458446	Consensus methods
Fat_Liver	Liver Fat	bOHbutyrate	3-Hydroxybutyrate	Weighted median	13	-0.0439791	0.0280638	0.117089	-0.0989841	0.011026	Consensus methods
Fat_Liver	Liver Fat	bOHbutyrate	3-Hydroxybutyrate	MR Egger	13	0.0693006	0.0724928	0.359628	-0.0727853	0.211387	Pleiotropy test
Fat_Liver	Liver Fat	bOHbutyrate	3-Hydroxybutyrate	Robust adjusted profile score (RAPS)	13	0.0135682	0.0518681	0.793637	-0.0880933	0.11523	Pleiotropy test
Fat_Liver	Liver Fat	bOHbutyrate	3-Hydroxybutyrate	MR-PRESSO (outlier-corrected)	8	-0.0754459	0.0224046	0.0119621	-0.119359	-0.031533	Outlier-robust methods
Fat_Liver	Liver Fat	bOHbutyrate	3-Hydroxybutyrate	Contamination mixture	13	-0.0673397		0.00183063	-0.0973397	-0.0373397	Pleiotropy test
Fat_Liver	Liver Fat	non_HDL_C	Total cholesterol minus HDL-C	Inverse variance weighted	11	-0.0932148	0.0716705	0.193394	-0.233689	0.0472593	Primary analysis
Fat_Liver	Liver Fat	non_HDL_C	Total cholesterol minus HDL-C	Weighted mode	11	-0.0209998	0.035148	0.563478	-0.0898898	0.0478902	Consensus methods
Fat_Liver	Liver Fat	non_HDL_C	Total cholesterol minus HDL-C	Weighted median	11	-0.00452674	0.0330033	0.890904	-0.0692132	0.0601597	Consensus methods
Fat_Liver	Liver Fat	non_HDL_C	Total cholesterol minus HDL-C	MR Egger	11	-0.2762	0.0796245	0.00706234	-0.432264	-0.120136	Pleiotropy test
Fat_Liver	Liver Fat	non_HDL_C	Total cholesterol minus HDL-C	Robust adjusted profile score (RAPS)	11	-0.197958	0.0586436	0.000736517	-0.3129	-0.0830166	Pleiotropy test
Fat_Liver	Liver Fat	non_HDL_C	Total cholesterol minus HDL-C	MR-PRESSO (outlier-corrected)	4	-0.0120743	0.0145728	0.468121	-0.0406371	0.0164884	Outlier-robust methods
Fat_Liver	Liver Fat	non_HDL_C	Total cholesterol minus HDL-C	Contamination mixture	11	0.00325545		1	-0.0367446	0.0332554	Pleiotropy test
Gln	Glutamine	Fat_Liver	Liver Fat	Inverse variance weighted	55	-0.0576675	0.028738	0.0447852	-0.113994	-0.0013411	Primary analysis
Gln	Glutamine	Fat_Liver	Liver Fat	Weighted mode	55	-0.0503289	0.0364961	0.173574	-0.121861	0.0212035	Consensus methods
Gln	Glutamine	Fat_Liver	Liver Fat	Weighted median	55	-0.0652156	0.0381333	0.0872285	-0.139957	0.00952562	Consensus methods
Gln	Glutamine	Fat_Liver	Liver Fat	MR Egger	55	-0.0723881	0.0447608	0.111767	-0.160119	0.015343	Pleiotropy test
Gln	Glutamine	Fat_Liver	Liver Fat	Robust adjusted profile score (RAPS)	55	-0.0321316	0.0244339	0.188496	-0.080022	0.0157589	Pleiotropy test
Gln	Glutamine	Fat_Liver	Liver Fat	MR-PRESSO (outlier-corrected)	54	-0.0275575	0.0242972	0.261821	-0.0751799	0.020065	Outlier-robust methods
Gln	Glutamine	Fat_Liver	Liver Fat	Contamination mixture	55	-0.036964		0.138002	-0.106964	0.013036	Pleiotropy test
Gln	Glutamine	NAFLD	Non-alcoholic fatty liver disease	Inverse variance weighted	51	-0.121151	0.137108	0.376903	-0.389883	0.147581	Primary analysis
Gln	Glutamine	NAFLD	Non-alcoholic fatty liver disease	Weighted mode	51	-0.125642	0.0751471	0.100782	-0.27293	0.0216461	Consensus methods
Gln	Glutamine	NAFLD	Non-alcoholic fatty liver disease	Weighted median	51	-0.171936	0.0790754	0.0296805	-0.326924	-0.0169481	Consensus methods
Gln	Glutamine	NAFLD	Non-alcoholic fatty liver disease	MR Egger	51	-0.251674	0.214536	0.246424	-0.672165	0.168817	Pleiotropy test
Gln	Glutamine	NAFLD	Non-alcoholic fatty liver disease	Robust adjusted profile score (RAPS)	51	-0.143097	0.0654987	0.0289091	-0.271474	-0.0147191	Pleiotropy test
Gln	Glutamine	NAFLD	Non-alcoholic fatty liver disease	MR-PRESSO (outlier-corrected)	47	-0.120355	0.0659298	0.0744203	-0.249578	0.0088669	Outlier-robust methods
Gln	Glutamine	NAFLD	Non-alcoholic fatty liver disease	Contamination mixture	51	-0.135013		0.0638162	-0.245013	0.0949873	Pleiotropy test
Glucose	Glucose	Fat_Liver	Liver Fat	Inverse variance weighted	23	0.0182129	0.0525575	0.728942	-0.0847998	0.121226	Primary analysis
Glucose	Glucose	Fat_Liver	Liver Fat	Weighted mode	23	0.00302284	0.0771345	0.969093	-0.148161	0.154206	Consensus methods
Glucose	Glucose	Fat_Liver	Liver Fat	Weighted median	23	0.0145278	0.071088	0.83807	-0.124805	0.15386	Consensus methods
Glucose	Glucose	Fat_Liver	Liver Fat	MR Egger	23	0.0176214	0.129871	0.893363	-0.236926	0.272168	Pleiotropy test
Glucose	Glucose	Fat_Liver	Liver Fat	Robust adjusted profile score (RAPS)	23	0.0282181	0.05405	0.60162	-0.07772	0.134156	Pleiotropy test
Glucose	Glucose	Fat_Liver	Liver Fat	MR-PRESSO (outlier-corrected)	23	0.0182129	0.0525575	0.732235	-0.0847998	0.121226	Outlier-robust methods
Glucose	Glucose	Fat_Liver	Liver Fat	Contamination mixture	23	0.292851		0.646682	-0.287149	0.472851	Pleiotropy test
Glucose	Glucose	NAFLD	Non-alcoholic fatty liver disease	Inverse variance weighted	25	-0.0562885	0.118107	0.633655	-0.287778	0.175201	Primary analysis
Glucose	Glucose	NAFLD	Non-alcoholic fatty liver disease	Weighted mode	25	-0.128278	0.167252	0.450578	-0.456092	0.199537	Consensus methods
Glucose	Glucose	NAFLD	Non-alcoholic fatty liver disease	Weighted median	25	-0.0998865	0.14486	0.490486	-0.383813	0.18404	Consensus methods
Glucose	Glucose	NAFLD	Non-alcoholic fatty liver disease	MR Egger	25	0.00183521	0.285	0.994918	-0.556765	0.560436	Pleiotropy test
Glucose	Glucose	NAFLD	Non-alcoholic fatty liver disease	Robust adjusted profile score (RAPS)	25	-0.066383	0.124246	0.593144	-0.309906	0.17714	Pleiotropy test
Glucose	Glucose	NAFLD	Non-alcoholic fatty liver disease	MR-PRESSO (outlier-corrected)	24	-0.0970587	0.106567	0.371862	-0.305931	0.111814	Outlier-robust methods
Glucose	Glucose	NAFLD	Non-alcoholic fatty liver disease	Contamination mixture	25	-0.10742		0.423351	-0.78742	0.14258	Pleiotropy test
Gly	Glycine	Fat_Liver	Liver Fat	Inverse variance weighted	91	-0.0287097	0.0216357	0.184522	-0.0711158	0.0136963	Primary analysis
Gly	Glycine	Fat_Liver	Liver Fat	Weighted mode	91	-0.0131232	0.0221409	0.554859	-0.0565193	0.0302729	Consensus methods
Gly	Glycine	Fat_Liver	Liver Fat	Weighted median	91	-0.00755293	0.0257967	0.769686	-0.0581145	0.0430087	Consensus methods
Gly	Glycine	Fat_Liver	Liver Fat	MR Egger	91	0.0105834	0.0295407	0.720993	-0.0473164	0.0684832	Pleiotropy test
Gly	Glycine	Fat_Liver	Liver Fat	Robust adjusted profile score (RAPS)	91	-0.0146242	0.0160865	0.363298	-0.0461538	0.0169054	Pleiotropy test
Gly	Glycine	Fat_Liver	Liver Fat	MR-PRESSO (outlier-corrected)	86	-0.0178251	0.0150123	0.23839	-0.0472492	0.011599	Outlier-robust methods
Gly	Glycine	Fat_Liver	Liver Fat	Contamination mixture	91	-0.0154466		0.582415	-0.0454466	0.0245534	Pleiotropy test
Gly	Glycine	NAFLD	Non-alcoholic fatty liver disease	Inverse variance weighted	82	-0.0267491	0.0485624	0.581758	-0.121931	0.0684332	Primary analysis
Gly	Glycine	NAFLD	Non-alcoholic fatty liver disease	Weighted mode	82	0.0125574	0.0448203	0.780059	-0.0752904	0.100405	Consensus methods
Gly	Glycine	NAFLD	Non-alcoholic fatty liver disease	Weighted median	82	-0.00704569	0.0530873	0.894416	-0.111097	0.0970054	Consensus methods
Gly	Glycine	NAFLD	Non-alcoholic fatty liver disease	MR Egger	82	0.0338279	0.0660533	0.609971	-0.0956366	0.163292	Pleiotropy test
Gly	Glycine	NAFLD	Non-alcoholic fatty liver disease	Robust adjusted profile score (RAPS)	82	0.00229871	0.0394239	0.953504	-0.074972	0.0795695	Pleiotropy test
Gly	Glycine	NAFLD	Non-alcoholic fatty liver disease	MR-PRESSO (outlier-corrected)	80	0.00854484	0.0395018	0.8293	-0.0688787	0.0859684	Outlier-robust methods
Gly	Glycine	NAFLD	Non-alcoholic fatty liver disease	Contamination mixture	82	0.0281379		0.407774	-0.0418621	0.0981379	Pleiotropy test
GlycA	Glycoprotein acetyls	Fat_Liver	Liver Fat	Inverse variance weighted	80	0.0899854	0.0333346	0.00694513	0.0246497	0.155321	Primary analysis
GlycA	Glycoprotein acetyls	Fat_Liver	Liver Fat	Weighted mode	80	0.048994	0.0807392	0.545711	-0.109255	0.207243	Consensus methods
GlycA	Glycoprotein acetyls	Fat_Liver	Liver Fat	Weighted median	80	0.0756226	0.0395184	0.0556706	-0.00183346	0.153079	Consensus methods
GlycA	Glycoprotein acetyls	Fat_Liver	Liver Fat	MR Egger	80	0.0413216	0.0594613	0.489163	-0.0752226	0.157866	Pleiotropy test
GlycA	Glycoprotein acetyls	Fat_Liver	Liver Fat	Robust adjusted profile score (RAPS)	80	0.0737579	0.0298532	0.0134854	0.0152456	0.13227	Pleiotropy test
GlycA	Glycoprotein acetyls	Fat_Liver	Liver Fat	MR-PRESSO (outlier-corrected)	77	0.0701375	0.0306117	0.0247238	0.0101386	0.130136	Outlier-robust methods
GlycA	Glycoprotein acetyls	Fat_Liver	Liver Fat	Contamination mixture	80	0.091113		0.0060882	0.041113	0.181113	Pleiotropy test
GlycA	Glycoprotein acetyls	NAFLD	Non-alcoholic fatty liver disease	Inverse variance weighted	76	-0.000408916	0.114596	0.997153	-0.225017	0.224199	Primary analysis
GlycA	Glycoprotein acetyls	NAFLD	Non-alcoholic fatty liver disease	Weighted mode	76	-0.193614	0.142793	0.179197	-0.473487	0.08626	Consensus methods
GlycA	Glycoprotein acetyls	NAFLD	Non-alcoholic fatty liver disease	Weighted median	76	-0.0594532	0.0885908	0.502157	-0.233091	0.114185	Consensus methods
GlycA	Glycoprotein acetyls	NAFLD	Non-alcoholic fatty liver disease	MR Egger	76	-0.0063571	0.200679	0.974814	-0.399688	0.386973	Pleiotropy test
GlycA	Glycoprotein acetyls	NAFLD	Non-alcoholic fatty liver disease	Robust adjusted profile score (RAPS)	76	0.0129093	0.082912	0.87627	-0.149598	0.175417	Pleiotropy test
GlycA	Glycoprotein acetyls	NAFLD	Non-alcoholic fatty liver disease	MR-PRESSO (outlier-corrected)	71	0.00718347	0.0700445	0.918609	-0.130104	0.144471	Outlier-robust methods
GlycA	Glycoprotein acetyls	NAFLD	Non-alcoholic fatty liver disease	Contamination mixture	76	-0.0739172		0.386048	-0.263917	0.226083	Pleiotropy test
HDL_C	HDL cholesterol	Fat_Liver	Liver Fat	Inverse variance weighted	133	-0.0891585	0.0260302	0.000614364	-0.140178	-0.0381393	Primary analysis
HDL_C	HDL cholesterol	Fat_Liver	Liver Fat	Weighted mode	133	-0.0812949	0.0325215	0.0136548	-0.145037	-0.0175527	Consensus methods
HDL_C	HDL cholesterol	Fat_Liver	Liver Fat	Weighted median	133	-0.0693931	0.0289662	0.0165907	-0.126167	-0.0126193	Consensus methods
HDL_C	HDL cholesterol	Fat_Liver	Liver Fat	MR Egger	133	-0.0359036	0.0471126	0.447381	-0.128244	0.056437	Pleiotropy test
HDL_C	HDL cholesterol	Fat_Liver	Liver Fat	Robust adjusted profile score (RAPS)	133	-0.0801412	0.0262072	0.00222832	-0.131507	-0.0287751	Pleiotropy test
HDL_C	HDL cholesterol	Fat_Liver	Liver Fat	MR-PRESSO (outlier-corrected)	129	-0.0890598	0.0239411	0.000297012	-0.135984	-0.0421353	Outlier-robust methods
HDL_C	HDL cholesterol	Fat_Liver	Liver Fat	Contamination mixture	133	-0.0987477		0.000812119	-0.138748	-0.0487477	Pleiotropy test
HDL_C	HDL cholesterol	NAFLD	Non-alcoholic fatty liver disease	Inverse variance weighted	125	-0.167586	0.0488916	0.000608707	-0.263414	-0.0717585	Primary analysis
HDL_C	HDL cholesterol	NAFLD	Non-alcoholic fatty liver disease	Weighted mode	125	-0.192138	0.0637008	0.00310548	-0.316992	-0.0672847	Consensus methods
HDL_C	HDL cholesterol	NAFLD	Non-alcoholic fatty liver disease	Weighted median	125	-0.175894	0.0626371	0.00498272	-0.298663	-0.0531256	Consensus methods
HDL_C	HDL cholesterol	NAFLD	Non-alcoholic fatty liver disease	MR Egger	125	-0.234108	0.0894985	0.0100172	-0.409525	-0.0586907	Pleiotropy test
HDL_C	HDL cholesterol	NAFLD	Non-alcoholic fatty liver disease	Robust adjusted profile score (RAPS)	125	-0.168402	0.0433547	0.000102632	-0.253377	-0.0834267	Pleiotropy test
HDL_C	HDL cholesterol	NAFLD	Non-alcoholic fatty liver disease	MR-PRESSO (outlier-corrected)	123	-0.167501	0.0425394	0.000137482	-0.250879	-0.0841242	Outlier-robust methods
HDL_C	HDL cholesterol	NAFLD	Non-alcoholic fatty liver disease	Contamination mixture	125	-0.205177		0.000237037	-0.275177	-0.105177	Pleiotropy test
HDL_CE	Cholesteryl esters in HDL	Fat_Liver	Liver Fat	Inverse variance weighted	137	-0.0871947	0.0255648	0.000647892	-0.137302	-0.0370876	Primary analysis
HDL_CE	Cholesteryl esters in HDL	Fat_Liver	Liver Fat	Weighted mode	137	-0.0846452	0.0343281	0.0149165	-0.151928	-0.0173622	Consensus methods
HDL_CE	Cholesteryl esters in HDL	Fat_Liver	Liver Fat	Weighted median	137	-0.0765998	0.0309648	0.0133694	-0.137291	-0.0159089	Consensus methods
HDL_CE	Cholesteryl esters in HDL	Fat_Liver	Liver Fat	MR Egger	137	-0.028356	0.0465001	0.543016	-0.119496	0.0627842	Pleiotropy test
HDL_CE	Cholesteryl esters in HDL	Fat_Liver	Liver Fat	Robust adjusted profile score (RAPS)	137	-0.0726333	0.0260566	0.00531129	-0.123704	-0.0215624	Pleiotropy test
HDL_CE	Cholesteryl esters in HDL	Fat_Liver	Liver Fat	MR-PRESSO (outlier-corrected)	132	-0.0828937	0.0230362	0.000452655	-0.128045	-0.0377428	Outlier-robust methods
HDL_CE	Cholesteryl esters in HDL	Fat_Liver	Liver Fat	Contamination mixture	137	-0.0973819		0.00115163	-0.137382	-0.0473819	Pleiotropy test
HDL_CE	Cholesteryl esters in HDL	NAFLD	Non-alcoholic fatty liver disease	Inverse variance weighted	130	-0.16335	0.0516915	0.00157722	-0.264665	-0.0620343	Primary analysis
HDL_CE	Cholesteryl esters in HDL	NAFLD	Non-alcoholic fatty liver disease	Weighted mode	130	-0.18991	0.0699619	0.00754673	-0.327035	-0.0527841	Consensus methods
HDL_CE	Cholesteryl esters in HDL	NAFLD	Non-alcoholic fatty liver disease	Weighted median	130	-0.181771	0.0642234	0.00465045	-0.307649	-0.0558936	Consensus methods
HDL_CE	Cholesteryl esters in HDL	NAFLD	Non-alcoholic fatty liver disease	MR Egger	130	-0.235878	0.0960172	0.0153649	-0.424072	-0.0476841	Pleiotropy test
HDL_CE	Cholesteryl esters in HDL	NAFLD	Non-alcoholic fatty liver disease	Robust adjusted profile score (RAPS)	130	-0.178474	0.0424368	2.6033e-05	-0.26165	-0.0952983	Pleiotropy test
HDL_CE	Cholesteryl esters in HDL	NAFLD	Non-alcoholic fatty liver disease	MR-PRESSO (outlier-corrected)	127	-0.175759	0.0415922	4.53227e-05	-0.257279	-0.0942377	Outlier-robust methods
HDL_CE	Cholesteryl esters in HDL	NAFLD	Non-alcoholic fatty liver disease	Contamination mixture	130	-0.21438		7.24792e-05	-0.29438	-0.12438	Pleiotropy test
HDL_FC	Free cholesterol in HDL	Fat_Liver	Liver Fat	Inverse variance weighted	124	-0.0741622	0.0241859	0.00216697	-0.121567	-0.0267578	Primary analysis
HDL_FC	Free cholesterol in HDL	Fat_Liver	Liver Fat	Weighted mode	124	-0.0652875	0.0289066	0.0256718	-0.121944	-0.00863062	Consensus methods
HDL_FC	Free cholesterol in HDL	Fat_Liver	Liver Fat	Weighted median	124	-0.0667572	0.0298936	0.0255385	-0.125349	-0.00816571	Consensus methods
HDL_FC	Free cholesterol in HDL	Fat_Liver	Liver Fat	MR Egger	124	-0.0226966	0.0418272	0.588376	-0.104678	0.0592847	Pleiotropy test
HDL_FC	Free cholesterol in HDL	Fat_Liver	Liver Fat	Robust adjusted profile score (RAPS)	124	-0.078321	0.0239342	0.0010666	-0.125232	-0.0314099	Pleiotropy test
HDL_FC	Free cholesterol in HDL	Fat_Liver	Liver Fat	MR-PRESSO (outlier-corrected)	122	-0.0863179	0.023278	0.000316466	-0.131943	-0.0406931	Outlier-robust methods
HDL_FC	Free cholesterol in HDL	Fat_Liver	Liver Fat	Contamination mixture	124	-0.090214		0.000380396	-0.140214	-0.050214	Pleiotropy test
HDL_FC	Free cholesterol in HDL	NAFLD	Non-alcoholic fatty liver disease	Inverse variance weighted	117	-0.132132	0.0419516	0.00163472	-0.214357	-0.0499073	Primary analysis
HDL_FC	Free cholesterol in HDL	NAFLD	Non-alcoholic fatty liver disease	Weighted mode	117	-0.130608	0.0579453	0.0260753	-0.24418	-0.0170349	Consensus methods
HDL_FC	Free cholesterol in HDL	NAFLD	Non-alcoholic fatty liver disease	Weighted median	117	-0.111193	0.0596947	0.0625062	-0.228194	0.005809	Consensus methods
HDL_FC	Free cholesterol in HDL	NAFLD	Non-alcoholic fatty liver disease	MR Egger	117	-0.161321	0.0739383	0.0311563	-0.30624	-0.0164018	Pleiotropy test
HDL_FC	Free cholesterol in HDL	NAFLD	Non-alcoholic fatty liver disease	Robust adjusted profile score (RAPS)	117	-0.135287	0.0396898	0.000652938	-0.213079	-0.0574952	Pleiotropy test
HDL_FC	Free cholesterol in HDL	NAFLD	Non-alcoholic fatty liver disease	MR-PRESSO (outlier-corrected)	117	-0.132132	0.0419516	0.00207937	-0.214357	-0.0499073	Outlier-robust methods
HDL_FC	Free cholesterol in HDL	NAFLD	Non-alcoholic fatty liver disease	Contamination mixture	117	-0.120527		0.00752897	-0.220527	-0.0405266	Pleiotropy test
HDL_L	Total lipids in HDL	Fat_Liver	Liver Fat	Inverse variance weighted	123	-0.0476472	0.0257727	0.0644942	-0.0981616	0.00286727	Primary analysis
HDL_L	Total lipids in HDL	Fat_Liver	Liver Fat	Weighted mode	123	-0.0840485	0.034524	0.0163603	-0.151716	-0.0163815	Consensus methods
HDL_L	Total lipids in HDL	Fat_Liver	Liver Fat	Weighted median	123	-0.0824518	0.0306811	0.00720156	-0.142587	-0.0223167	Consensus methods
HDL_L	Total lipids in HDL	Fat_Liver	Liver Fat	MR Egger	123	-0.0440101	0.0475693	0.356715	-0.137246	0.0492257	Pleiotropy test
HDL_L	Total lipids in HDL	Fat_Liver	Liver Fat	Robust adjusted profile score (RAPS)	123	-0.0577657	0.0252051	0.0219157	-0.107168	-0.00836369	Pleiotropy test
HDL_L	Total lipids in HDL	Fat_Liver	Liver Fat	MR-PRESSO (outlier-corrected)	120	-0.0632196	0.0239786	0.00949374	-0.110218	-0.0162215	Outlier-robust methods
HDL_L	Total lipids in HDL	Fat_Liver	Liver Fat	Contamination mixture	123	-0.0966671		0.000553661	-0.146667	-0.0566671	Pleiotropy test
HDL_L	Total lipids in HDL	NAFLD	Non-alcoholic fatty liver disease	Inverse variance weighted	120	-0.105624	0.0532872	0.0474604	-0.210067	-0.00118128	Primary analysis
HDL_L	Total lipids in HDL	NAFLD	Non-alcoholic fatty liver disease	Weighted mode	120	-0.143759	0.0661126	0.0316505	-0.273339	-0.0141777	Consensus methods
HDL_L	Total lipids in HDL	NAFLD	Non-alcoholic fatty liver disease	Weighted median	120	-0.138978	0.0622157	0.0254954	-0.260921	-0.0170355	Consensus methods
HDL_L	Total lipids in HDL	NAFLD	Non-alcoholic fatty liver disease	MR Egger	120	-0.279839	0.0975956	0.00490424	-0.471126	-0.0885518	Pleiotropy test
HDL_L	Total lipids in HDL	NAFLD	Non-alcoholic fatty liver disease	Robust adjusted profile score (RAPS)	120	-0.135398	0.04417	0.00217386	-0.221972	-0.0488251	Pleiotropy test
HDL_L	Total lipids in HDL	NAFLD	Non-alcoholic fatty liver disease	MR-PRESSO (outlier-corrected)	116	-0.124974	0.0434271	0.00477553	-0.210091	-0.0398567	Outlier-robust methods
HDL_L	Total lipids in HDL	NAFLD	Non-alcoholic fatty liver disease	Contamination mixture	120	-0.124704		0.00746421	-0.244704	-0.0447035	Pleiotropy test
HDL_P	Concentration of HDL particles	Fat_Liver	Liver Fat	Inverse variance weighted	89	0.00804039	0.0324188	0.804122	-0.0555005	0.0715813	Primary analysis
HDL_P	Concentration of HDL particles	Fat_Liver	Liver Fat	Weighted mode	89	-0.0982477	0.0438101	0.0274363	-0.184115	-0.01238	Consensus methods
HDL_P	Concentration of HDL particles	Fat_Liver	Liver Fat	Weighted median	89	-0.0565018	0.0419337	0.177849	-0.138692	0.0256883	Consensus methods
HDL_P	Concentration of HDL particles	Fat_Liver	Liver Fat	MR Egger	89	0.00330097	0.06004	0.956281	-0.114377	0.120979	Pleiotropy test
HDL_P	Concentration of HDL particles	Fat_Liver	Liver Fat	Robust adjusted profile score (RAPS)	89	-0.0148387	0.0309495	0.631621	-0.0754997	0.0458224	Pleiotropy test
HDL_P	Concentration of HDL particles	Fat_Liver	Liver Fat	MR-PRESSO (outlier-corrected)	87	-0.0191908	0.0295499	0.517786	-0.0771085	0.0387269	Outlier-robust methods
HDL_P	Concentration of HDL particles	Fat_Liver	Liver Fat	Contamination mixture	89	-0.100188		0.00349188	-0.150188	-0.0401876	Pleiotropy test
HDL_P	Concentration of HDL particles	NAFLD	Non-alcoholic fatty liver disease	Inverse variance weighted	85	-0.102682	0.0714941	0.150937	-0.24281	0.0374466	Primary analysis
HDL_P	Concentration of HDL particles	NAFLD	Non-alcoholic fatty liver disease	Weighted mode	85	-0.166126	0.089828	0.0679209	-0.342189	0.0099372	Consensus methods
HDL_P	Concentration of HDL particles	NAFLD	Non-alcoholic fatty liver disease	Weighted median	85	-0.177495	0.0819802	0.0303799	-0.338177	-0.0168143	Consensus methods
HDL_P	Concentration of HDL particles	NAFLD	Non-alcoholic fatty liver disease	MR Egger	85	-0.268577	0.131918	0.0449453	-0.527136	-0.0100183	Pleiotropy test
HDL_P	Concentration of HDL particles	NAFLD	Non-alcoholic fatty liver disease	Robust adjusted profile score (RAPS)	85	-0.136244	0.0579944	0.0188107	-0.249913	-0.0225749	Pleiotropy test
HDL_P	Concentration of HDL particles	NAFLD	Non-alcoholic fatty liver disease	MR-PRESSO (outlier-corrected)	80	-0.120578	0.0554834	0.032759	-0.229325	-0.0118306	Outlier-robust methods
HDL_P	Concentration of HDL particles	NAFLD	Non-alcoholic fatty liver disease	Contamination mixture	85	-0.180425		0.00349945	-0.300425	-0.0704252	Pleiotropy test
HDL_PL	Phospholipids in HDL	Fat_Liver	Liver Fat	Inverse variance weighted	113	-0.0371802	0.0271163	0.170332	-0.0903281	0.0159678	Primary analysis
HDL_PL	Phospholipids in HDL	Fat_Liver	Liver Fat	Weighted mode	113	-0.0865295	0.0377685	0.0238313	-0.160556	-0.0125033	Consensus methods
HDL_PL	Phospholipids in HDL	Fat_Liver	Liver Fat	Weighted median	113	-0.0785839	0.0335834	0.0192858	-0.144407	-0.0127603	Consensus methods
HDL_PL	Phospholipids in HDL	Fat_Liver	Liver Fat	MR Egger	113	-0.0268932	0.0503673	0.594449	-0.125613	0.0718266	Pleiotropy test
HDL_PL	Phospholipids in HDL	Fat_Liver	Liver Fat	Robust adjusted profile score (RAPS)	113	-0.042439	0.0271251	0.117685	-0.0956043	0.0107262	Pleiotropy test
HDL_PL	Phospholipids in HDL	Fat_Liver	Liver Fat	MR-PRESSO (outlier-corrected)	111	-0.0504522	0.0257855	0.052928	-0.100992	8.74328e-05	Outlier-robust methods
HDL_PL	Phospholipids in HDL	Fat_Liver	Liver Fat	Contamination mixture	113	-0.103779		0.00150048	-0.153779	-0.0537789	Pleiotropy test
HDL_PL	Phospholipids in HDL	NAFLD	Non-alcoholic fatty liver disease	Inverse variance weighted	109	-0.101746	0.0557984	0.068235	-0.21111	0.00761916	Primary analysis
HDL_PL	Phospholipids in HDL	NAFLD	Non-alcoholic fatty liver disease	Weighted mode	109	-0.140892	0.0699148	0.0463676	-0.277925	-0.00385941	Consensus methods
HDL_PL	Phospholipids in HDL	NAFLD	Non-alcoholic fatty liver disease	Weighted median	109	-0.135866	0.0683454	0.046819	-0.269823	-0.00190918	Consensus methods
HDL_PL	Phospholipids in HDL	NAFLD	Non-alcoholic fatty liver disease	MR Egger	109	-0.233214	0.104197	0.027279	-0.43744	-0.0289875	Pleiotropy test
HDL_PL	Phospholipids in HDL	NAFLD	Non-alcoholic fatty liver disease	Robust adjusted profile score (RAPS)	109	-0.138374	0.0489	0.00465864	-0.234218	-0.0425301	Pleiotropy test
HDL_PL	Phospholipids in HDL	NAFLD	Non-alcoholic fatty liver disease	MR-PRESSO (outlier-corrected)	105	-0.128592	0.0463614	0.00657063	-0.219461	-0.0377241	Outlier-robust methods
HDL_PL	Phospholipids in HDL	NAFLD	Non-alcoholic fatty liver disease	Contamination mixture	109	-0.126948		0.00756081	-0.256948	-0.0469478	Pleiotropy test
HDL_TG	Triglycerides in HDL	Fat_Liver	Liver Fat	Inverse variance weighted	101	0.0922864	0.0240886	0.000127564	0.0450726	0.1395	Primary analysis
HDL_TG	Triglycerides in HDL	Fat_Liver	Liver Fat	Weighted mode	101	0.000275633	0.0247443	0.991135	-0.0482233	0.0487745	Consensus methods
HDL_TG	Triglycerides in HDL	Fat_Liver	Liver Fat	Weighted median	101	0.0209795	0.0290078	0.469535	-0.0358758	0.0778348	Consensus methods
HDL_TG	Triglycerides in HDL	Fat_Liver	Liver Fat	MR Egger	101	0.00694923	0.0365281	0.849508	-0.0646459	0.0785444	Pleiotropy test
HDL_TG	Triglycerides in HDL	Fat_Liver	Liver Fat	Robust adjusted profile score (RAPS)	101	0.0688321	0.0223659	0.00208713	0.0249949	0.112669	Pleiotropy test
HDL_TG	Triglycerides in HDL	Fat_Liver	Liver Fat	MR-PRESSO (outlier-corrected)	97	0.0698591	0.0228985	0.00295077	0.024978	0.11474	Outlier-robust methods
HDL_TG	Triglycerides in HDL	Fat_Liver	Liver Fat	Contamination mixture	101	0.151627		0.0959605	0.00162668	0.241627	Pleiotropy test
HDL_TG	Triglycerides in HDL	NAFLD	Non-alcoholic fatty liver disease	Inverse variance weighted	92	0.183791	0.0596103	0.00204781	0.0669548	0.300627	Primary analysis
HDL_TG	Triglycerides in HDL	NAFLD	Non-alcoholic fatty liver disease	Weighted mode	92	0.0306956	0.0532729	0.565906	-0.0737193	0.13511	Consensus methods
HDL_TG	Triglycerides in HDL	NAFLD	Non-alcoholic fatty liver disease	Weighted median	92	0.0600122	0.0604696	0.320985	-0.0585082	0.178533	Consensus methods
HDL_TG	Triglycerides in HDL	NAFLD	Non-alcoholic fatty liver disease	MR Egger	92	0.0195974	0.0916163	0.831103	-0.159971	0.199165	Pleiotropy test
HDL_TG	Triglycerides in HDL	NAFLD	Non-alcoholic fatty liver disease	Robust adjusted profile score (RAPS)	92	0.163332	0.0496044	0.000992368	0.0661069	0.260556	Pleiotropy test
HDL_TG	Triglycerides in HDL	NAFLD	Non-alcoholic fatty liver disease	MR-PRESSO (outlier-corrected)	89	0.140211	0.0460441	0.00306798	0.0499642	0.230457	Outlier-robust methods
HDL_TG	Triglycerides in HDL	NAFLD	Non-alcoholic fatty liver disease	Contamination mixture	92	0.0822238		0.0658143	0.00222377	0.192224	Pleiotropy test
HDL_size	Average diameter for HDL particles	Fat_Liver	Liver Fat	Inverse variance weighted	153	-0.106698	0.0229359	3.28692e-06	-0.151652	-0.0617439	Primary analysis
HDL_size	Average diameter for HDL particles	Fat_Liver	Liver Fat	Weighted mode	153	-0.048025	0.0276482	0.0844131	-0.102215	0.00616558	Consensus methods
HDL_size	Average diameter for HDL particles	Fat_Liver	Liver Fat	Weighted median	153	-0.0745325	0.0288024	0.00966133	-0.130985	-0.0180798	Consensus methods
HDL_size	Average diameter for HDL particles	Fat_Liver	Liver Fat	MR Egger	153	-0.0176147	0.039044	0.652528	-0.094141	0.0589116	Pleiotropy test
HDL_size	Average diameter for HDL particles	Fat_Liver	Liver Fat	Robust adjusted profile score (RAPS)	153	-0.0949798	0.0217855	1.30197e-05	-0.137679	-0.0522802	Pleiotropy test
HDL_size	Average diameter for HDL particles	Fat_Liver	Liver Fat	MR-PRESSO (outlier-corrected)	150	-0.0897726	0.021003	3.40704e-05	-0.130939	-0.0486067	Outlier-robust methods
HDL_size	Average diameter for HDL particles	Fat_Liver	Liver Fat	Contamination mixture	153	-0.0917064		0.000950191	-0.151706	-0.0517064	Pleiotropy test
HDL_size	Average diameter for HDL particles	NAFLD	Non-alcoholic fatty liver disease	Inverse variance weighted	145	-0.145208	0.0570286	0.0108895	-0.256984	-0.0334317	Primary analysis
HDL_size	Average diameter for HDL particles	NAFLD	Non-alcoholic fatty liver disease	Weighted mode	145	-0.114882	0.0568462	0.0451409	-0.226301	-0.00346336	Consensus methods
HDL_size	Average diameter for HDL particles	NAFLD	Non-alcoholic fatty liver disease	Weighted median	145	-0.167565	0.058428	0.00413221	-0.282084	-0.0530461	Consensus methods
HDL_size	Average diameter for HDL particles	NAFLD	Non-alcoholic fatty liver disease	MR Egger	145	-0.138217	0.100246	0.170116	-0.334698	0.0582648	Pleiotropy test
HDL_size	Average diameter for HDL particles	NAFLD	Non-alcoholic fatty liver disease	Robust adjusted profile score (RAPS)	145	-0.162012	0.0430244	0.000166158	-0.24634	-0.0776844	Pleiotropy test
HDL_size	Average diameter for HDL particles	NAFLD	Non-alcoholic fatty liver disease	MR-PRESSO (outlier-corrected)	139	-0.160159	0.0408571	0.000138889	-0.240239	-0.0800792	Outlier-robust methods
HDL_size	Average diameter for HDL particles	NAFLD	Non-alcoholic fatty liver disease	Contamination mixture	145	-0.149115		0.00073525	-0.239115	-0.0691155	Pleiotropy test
His	Histidine	Fat_Liver	Liver Fat	Inverse variance weighted	21	0.0538173	0.0697563	0.440408	-0.082905	0.19054	Primary analysis
His	Histidine	Fat_Liver	Liver Fat	Weighted mode	21	-0.022035	0.0849104	0.797895	-0.188459	0.144389	Consensus methods
His	Histidine	Fat_Liver	Liver Fat	Weighted median	21	0.00311826	0.06752	0.963165	-0.129221	0.135457	Consensus methods
His	Histidine	Fat_Liver	Liver Fat	MR Egger	21	0.266251	0.144985	0.0819955	-0.0179194	0.550422	Pleiotropy test
His	Histidine	Fat_Liver	Liver Fat	Robust adjusted profile score (RAPS)	21	0.112344	0.115651	0.331344	-0.114331	0.33902	Pleiotropy test
His	Histidine	Fat_Liver	Liver Fat	MR-PRESSO (outlier-corrected)	19	0.0505595	0.0539001	0.36065	-0.0550848	0.156204	Outlier-robust methods
His	Histidine	Fat_Liver	Liver Fat	Contamination mixture	21	-0.035675		0.621718	-0.135675	0.114325	Pleiotropy test
His	Histidine	NAFLD	Non-alcoholic fatty liver disease	Inverse variance weighted	20	0.0183405	0.1633	0.910577	-0.301728	0.338409	Primary analysis
His	Histidine	NAFLD	Non-alcoholic fatty liver disease	Weighted mode	20	-0.0151596	0.188353	0.936693	-0.384331	0.354012	Consensus methods
His	Histidine	NAFLD	Non-alcoholic fatty liver disease	Weighted median	20	0.0153212	0.155885	0.921706	-0.290213	0.320855	Consensus methods
His	Histidine	NAFLD	Non-alcoholic fatty liver disease	MR Egger	20	0.555146	0.369753	0.150592	-0.169569	1.27986	Pleiotropy test
His	Histidine	NAFLD	Non-alcoholic fatty liver disease	Robust adjusted profile score (RAPS)	20	0.119718	0.130518	0.359009	-0.136097	0.375533	Pleiotropy test
His	Histidine	NAFLD	Non-alcoholic fatty liver disease	MR-PRESSO (outlier-corrected)	19	0.122091	0.127154	0.349684	-0.127131	0.371313	Outlier-robust methods
His	Histidine	NAFLD	Non-alcoholic fatty liver disease	Contamination mixture	20	-0.0226045		0.828095	-0.252604	0.287396	Pleiotropy test
IDL_C	Cholesterol in IDL	Fat_Liver	Liver Fat	Inverse variance weighted	84	-0.103712	0.0339104	0.00222518	-0.170176	-0.0372474	Primary analysis
IDL_C	Cholesterol in IDL	Fat_Liver	Liver Fat	Weighted mode	84	-0.0720593	0.0309211	0.0222111	-0.132665	-0.011454	Consensus methods
IDL_C	Cholesterol in IDL	Fat_Liver	Liver Fat	Weighted median	84	-0.0849033	0.0339919	0.0124983	-0.151527	-0.0182792	Consensus methods
IDL_C	Cholesterol in IDL	Fat_Liver	Liver Fat	MR Egger	84	-0.170917	0.0508933	0.00119128	-0.270668	-0.0711665	Pleiotropy test
IDL_C	Cholesterol in IDL	Fat_Liver	Liver Fat	Robust adjusted profile score (RAPS)	84	-0.0535351	0.0257668	0.0377388	-0.104038	-0.00303223	Pleiotropy test
IDL_C	Cholesterol in IDL	Fat_Liver	Liver Fat	MR-PRESSO (outlier-corrected)	81	-0.0543595	0.0257479	0.0378751	-0.104825	-0.0038937	Outlier-robust methods
IDL_C	Cholesterol in IDL	Fat_Liver	Liver Fat	Contamination mixture	84	-0.0816387		0.00238796	-0.151639	-0.0416387	Pleiotropy test
IDL_C	Cholesterol in IDL	NAFLD	Non-alcoholic fatty liver disease	Inverse variance weighted	77	-0.156732	0.0724859	0.0306	-0.298804	-0.0146592	Primary analysis
IDL_C	Cholesterol in IDL	NAFLD	Non-alcoholic fatty liver disease	Weighted mode	77	-0.0601343	0.0629484	0.342457	-0.183513	0.0632446	Consensus methods
IDL_C	Cholesterol in IDL	NAFLD	Non-alcoholic fatty liver disease	Weighted median	77	-0.130582	0.0686389	0.0571126	-0.265114	0.00395031	Consensus methods
IDL_C	Cholesterol in IDL	NAFLD	Non-alcoholic fatty liver disease	MR Egger	77	-0.173257	0.11251	0.127785	-0.393776	0.0472616	Pleiotropy test
IDL_C	Cholesterol in IDL	NAFLD	Non-alcoholic fatty liver disease	Robust adjusted profile score (RAPS)	77	-0.105287	0.0439886	0.0166883	-0.191504	-0.0190692	Pleiotropy test
IDL_C	Cholesterol in IDL	NAFLD	Non-alcoholic fatty liver disease	MR-PRESSO (outlier-corrected)	72	-0.0904881	0.0454004	0.0500929	-0.179473	-0.00150337	Outlier-robust methods
IDL_C	Cholesterol in IDL	NAFLD	Non-alcoholic fatty liver disease	Contamination mixture	77	-0.111975		0.0341896	-0.261975	-0.0119745	Pleiotropy test
IDL_CE	Cholesteryl esters in IDL	Fat_Liver	Liver Fat	Inverse variance weighted	82	-0.119884	0.0330785	0.000289837	-0.184718	-0.0550498	Primary analysis
IDL_CE	Cholesteryl esters in IDL	Fat_Liver	Liver Fat	Weighted mode	82	-0.0939211	0.0303026	0.00266616	-0.153314	-0.034528	Consensus methods
IDL_CE	Cholesteryl esters in IDL	Fat_Liver	Liver Fat	Weighted median	82	-0.0878271	0.0335326	0.00881485	-0.153551	-0.0221031	Consensus methods
IDL_CE	Cholesteryl esters in IDL	Fat_Liver	Liver Fat	MR Egger	82	-0.191154	0.0497625	0.000243852	-0.288688	-0.0936191	Pleiotropy test
IDL_CE	Cholesteryl esters in IDL	Fat_Liver	Liver Fat	Robust adjusted profile score (RAPS)	82	-0.0697983	0.0243466	0.00414571	-0.117518	-0.0220789	Pleiotropy test
IDL_CE	Cholesteryl esters in IDL	Fat_Liver	Liver Fat	MR-PRESSO (outlier-corrected)	80	-0.0680035	0.0253752	0.00895896	-0.117739	-0.0182681	Outlier-robust methods
IDL_CE	Cholesteryl esters in IDL	Fat_Liver	Liver Fat	Contamination mixture	82	-0.105646		0.000157404	-0.155646	-0.0556459	Pleiotropy test
IDL_CE	Cholesteryl esters in IDL	NAFLD	Non-alcoholic fatty liver disease	Inverse variance weighted	74	-0.142493	0.0744851	0.0557424	-0.288484	0.00349749	Primary analysis
IDL_CE	Cholesteryl esters in IDL	NAFLD	Non-alcoholic fatty liver disease	Weighted mode	74	-0.0830242	0.0670973	0.219915	-0.214535	0.0484865	Consensus methods
IDL_CE	Cholesteryl esters in IDL	NAFLD	Non-alcoholic fatty liver disease	Weighted median	74	-0.130165	0.0689403	0.0590145	-0.265288	0.00495783	Consensus methods
IDL_CE	Cholesteryl esters in IDL	NAFLD	Non-alcoholic fatty liver disease	MR Egger	74	-0.221572	0.115846	0.059772	-0.44863	0.00548651	Pleiotropy test
IDL_CE	Cholesteryl esters in IDL	NAFLD	Non-alcoholic fatty liver disease	Robust adjusted profile score (RAPS)	74	-0.0856798	0.0444825	0.054086	-0.172865	0.00150585	Pleiotropy test
IDL_CE	Cholesteryl esters in IDL	NAFLD	Non-alcoholic fatty liver disease	MR-PRESSO (outlier-corrected)	70	-0.0824938	0.0492495	0.0984575	-0.179023	0.0140352	Outlier-robust methods
IDL_CE	Cholesteryl esters in IDL	NAFLD	Non-alcoholic fatty liver disease	Contamination mixture	74	-0.104145		0.0541576	-0.224145	-0.00414549	Pleiotropy test
IDL_FC	Free cholesterol in IDL	Fat_Liver	Liver Fat	Inverse variance weighted	77	-0.127642	0.0337229	0.000153681	-0.193739	-0.0615457	Primary analysis
IDL_FC	Free cholesterol in IDL	Fat_Liver	Liver Fat	Weighted mode	77	-0.0833098	0.0315403	0.0100188	-0.145129	-0.0214909	Consensus methods
IDL_FC	Free cholesterol in IDL	Fat_Liver	Liver Fat	Weighted median	77	-0.0931183	0.0326215	0.00431033	-0.157056	-0.0291802	Consensus methods
IDL_FC	Free cholesterol in IDL	Fat_Liver	Liver Fat	MR Egger	77	-0.175789	0.0521184	0.00117942	-0.277941	-0.0736366	Pleiotropy test
IDL_FC	Free cholesterol in IDL	Fat_Liver	Liver Fat	Robust adjusted profile score (RAPS)	77	-0.0741281	0.0252004	0.00326581	-0.123521	-0.0247353	Pleiotropy test
IDL_FC	Free cholesterol in IDL	Fat_Liver	Liver Fat	MR-PRESSO (outlier-corrected)	74	-0.0809724	0.0244733	0.00145788	-0.12894	-0.0330048	Outlier-robust methods
IDL_FC	Free cholesterol in IDL	Fat_Liver	Liver Fat	Contamination mixture	77	-0.132286		0.000514554	-0.172286	-0.0522862	Pleiotropy test
IDL_FC	Free cholesterol in IDL	NAFLD	Non-alcoholic fatty liver disease	Inverse variance weighted	73	-0.142749	0.0756682	0.059225	-0.291059	0.00556017	Primary analysis
IDL_FC	Free cholesterol in IDL	NAFLD	Non-alcoholic fatty liver disease	Weighted mode	73	-0.0605483	0.0664891	0.365519	-0.190867	0.0697704	Consensus methods
IDL_FC	Free cholesterol in IDL	NAFLD	Non-alcoholic fatty liver disease	Weighted median	73	-0.120698	0.0680256	0.0760141	-0.254028	0.0126326	Consensus methods
IDL_FC	Free cholesterol in IDL	NAFLD	Non-alcoholic fatty liver disease	MR Egger	73	-0.16814	0.120398	0.166906	-0.40412	0.0678408	Pleiotropy test
IDL_FC	Free cholesterol in IDL	NAFLD	Non-alcoholic fatty liver disease	Robust adjusted profile score (RAPS)	73	-0.0894785	0.0454439	0.0489544	-0.178549	-0.000408465	Pleiotropy test
IDL_FC	Free cholesterol in IDL	NAFLD	Non-alcoholic fatty liver disease	MR-PRESSO (outlier-corrected)	69	-0.0894711	0.0500378	0.0782199	-0.187545	0.00860305	Outlier-robust methods
IDL_FC	Free cholesterol in IDL	NAFLD	Non-alcoholic fatty liver disease	Contamination mixture	73	-0.102949		0.0428388	-0.212949	-0.0129488	Pleiotropy test
IDL_L	Total lipids in IDL	Fat_Liver	Liver Fat	Inverse variance weighted	80	-0.0944889	0.0363216	0.00928298	-0.165679	-0.0232986	Primary analysis
IDL_L	Total lipids in IDL	Fat_Liver	Liver Fat	Weighted mode	80	-0.0845211	0.0281525	0.00358671	-0.1397	-0.0293422	Consensus methods
IDL_L	Total lipids in IDL	Fat_Liver	Liver Fat	Weighted median	80	-0.0915543	0.0326112	0.00499355	-0.155472	-0.0276364	Consensus methods
IDL_L	Total lipids in IDL	Fat_Liver	Liver Fat	MR Egger	80	-0.179513	0.0545481	0.00150116	-0.286427	-0.0725985	Pleiotropy test
IDL_L	Total lipids in IDL	Fat_Liver	Liver Fat	Robust adjusted profile score (RAPS)	80	-0.0601865	0.0242297	0.0129916	-0.107677	-0.0126964	Pleiotropy test
IDL_L	Total lipids in IDL	Fat_Liver	Liver Fat	MR-PRESSO (outlier-corrected)	75	-0.0655567	0.023768	0.00731834	-0.112142	-0.0189715	Outlier-robust methods
IDL_L	Total lipids in IDL	Fat_Liver	Liver Fat	Contamination mixture	80	-0.100182		0.000263685	-0.160182	-0.0501823	Pleiotropy test
IDL_L	Total lipids in IDL	NAFLD	Non-alcoholic fatty liver disease	Inverse variance weighted	75	-0.127783	0.0739204	0.0838705	-0.272667	0.017101	Primary analysis
IDL_L	Total lipids in IDL	NAFLD	Non-alcoholic fatty liver disease	Weighted mode	75	-0.0674915	0.0649178	0.30189	-0.19473	0.0597473	Consensus methods
IDL_L	Total lipids in IDL	NAFLD	Non-alcoholic fatty liver disease	Weighted median	75	-0.112293	0.065461	0.0862693	-0.240596	0.0160108	Consensus methods
IDL_L	Total lipids in IDL	NAFLD	Non-alcoholic fatty liver disease	MR Egger	75	-0.208176	0.114548	0.073265	-0.43269	0.0163386	Pleiotropy test
IDL_L	Total lipids in IDL	NAFLD	Non-alcoholic fatty liver disease	Robust adjusted profile score (RAPS)	75	-0.0773543	0.0453556	0.0880997	-0.166251	0.0115426	Pleiotropy test
IDL_L	Total lipids in IDL	NAFLD	Non-alcoholic fatty liver disease	MR-PRESSO (outlier-corrected)	71	-0.0743867	0.0502743	0.143462	-0.172924	0.0241509	Outlier-robust methods
IDL_L	Total lipids in IDL	NAFLD	Non-alcoholic fatty liver disease	Contamination mixture	75	-0.102032		0.0439836	-0.212032	-0.0120321	Pleiotropy test
IDL_P	Concentration of IDL particles	Fat_Liver	Liver Fat	Inverse variance weighted	64	-0.0842235	0.040358	0.0368963	-0.163325	-0.00512181	Primary analysis
IDL_P	Concentration of IDL particles	Fat_Liver	Liver Fat	Weighted mode	64	-0.0723793	0.0315609	0.0251775	-0.134239	-0.0105199	Consensus methods
IDL_P	Concentration of IDL particles	Fat_Liver	Liver Fat	Weighted median	64	-0.0868298	0.0335844	0.00972598	-0.152655	-0.0210044	Consensus methods
IDL_P	Concentration of IDL particles	Fat_Liver	Liver Fat	MR Egger	64	-0.183773	0.0603589	0.00341631	-0.302077	-0.0654699	Pleiotropy test
IDL_P	Concentration of IDL particles	Fat_Liver	Liver Fat	Robust adjusted profile score (RAPS)	64	-0.0386081	0.0272163	0.156027	-0.0919521	0.014736	Pleiotropy test
IDL_P	Concentration of IDL particles	Fat_Liver	Liver Fat	MR-PRESSO (outlier-corrected)	60	-0.0464189	0.0262157	0.0817846	-0.0978016	0.00496393	Outlier-robust methods
IDL_P	Concentration of IDL particles	Fat_Liver	Liver Fat	Contamination mixture	64	-0.0759147		0.00663435	-0.135915	-0.0259147	Pleiotropy test
IDL_P	Concentration of IDL particles	NAFLD	Non-alcoholic fatty liver disease	Inverse variance weighted	61	-0.111699	0.0812738	0.16933	-0.270996	0.0475973	Primary analysis
IDL_P	Concentration of IDL particles	NAFLD	Non-alcoholic fatty liver disease	Weighted mode	61	-0.0385745	0.0689259	0.5778	-0.173669	0.0965202	Consensus methods
IDL_P	Concentration of IDL particles	NAFLD	Non-alcoholic fatty liver disease	Weighted median	61	-0.0949648	0.0687692	0.167304	-0.229752	0.0398229	Consensus methods
IDL_P	Concentration of IDL particles	NAFLD	Non-alcoholic fatty liver disease	MR Egger	61	-0.220398	0.125165	0.0834451	-0.465722	0.0249262	Pleiotropy test
IDL_P	Concentration of IDL particles	NAFLD	Non-alcoholic fatty liver disease	Robust adjusted profile score (RAPS)	61	-0.0468919	0.0459763	0.307768	-0.137005	0.0432215	Pleiotropy test
IDL_P	Concentration of IDL particles	NAFLD	Non-alcoholic fatty liver disease	MR-PRESSO (outlier-corrected)	57	-0.0454266	0.0526231	0.391685	-0.148568	0.0577146	Outlier-robust methods
IDL_P	Concentration of IDL particles	NAFLD	Non-alcoholic fatty liver disease	Contamination mixture	61	-0.0687638		0.204725	-0.158764	0.0312362	Pleiotropy test
IDL_PL	Phospholipids in IDL	Fat_Liver	Liver Fat	Inverse variance weighted	81	-0.0869101	0.0344209	0.0115723	-0.154375	-0.0194452	Primary analysis
IDL_PL	Phospholipids in IDL	Fat_Liver	Liver Fat	Weighted mode	81	-0.0789693	0.0281448	0.00629954	-0.134133	-0.0238056	Consensus methods
IDL_PL	Phospholipids in IDL	Fat_Liver	Liver Fat	Weighted median	81	-0.0927884	0.0301593	0.00209369	-0.151901	-0.0336762	Consensus methods
IDL_PL	Phospholipids in IDL	Fat_Liver	Liver Fat	MR Egger	81	-0.17708	0.0521075	0.0010646	-0.279211	-0.0749498	Pleiotropy test
IDL_PL	Phospholipids in IDL	Fat_Liver	Liver Fat	Robust adjusted profile score (RAPS)	81	-0.0556769	0.0234007	0.0173464	-0.101542	-0.0098115	Pleiotropy test
IDL_PL	Phospholipids in IDL	Fat_Liver	Liver Fat	MR-PRESSO (outlier-corrected)	78	-0.0542107	0.0233609	0.022959	-0.0999981	-0.00842334	Outlier-robust methods
IDL_PL	Phospholipids in IDL	Fat_Liver	Liver Fat	Contamination mixture	81	-0.108492		0.00183182	-0.148492	-0.0384923	Pleiotropy test
IDL_PL	Phospholipids in IDL	NAFLD	Non-alcoholic fatty liver disease	Inverse variance weighted	77	-0.116491	0.0710539	0.101114	-0.255757	0.0227743	Primary analysis
IDL_PL	Phospholipids in IDL	NAFLD	Non-alcoholic fatty liver disease	Weighted mode	77	-0.0607789	0.0551665	0.274054	-0.168905	0.0473475	Consensus methods
IDL_PL	Phospholipids in IDL	NAFLD	Non-alcoholic fatty liver disease	Weighted median	77	-0.0971307	0.0621959	0.118361	-0.219035	0.0247732	Consensus methods
IDL_PL	Phospholipids in IDL	NAFLD	Non-alcoholic fatty liver disease	MR Egger	77	-0.241108	0.109427	0.0306389	-0.455585	-0.0266312	Pleiotropy test
IDL_PL	Phospholipids in IDL	NAFLD	Non-alcoholic fatty liver disease	Robust adjusted profile score (RAPS)	77	-0.0818712	0.0404341	0.0428871	-0.161122	-0.00262046	Pleiotropy test
IDL_PL	Phospholipids in IDL	NAFLD	Non-alcoholic fatty liver disease	MR-PRESSO (outlier-corrected)	71	-0.0699801	0.0419242	0.0995434	-0.152151	0.0121913	Outlier-robust methods
IDL_PL	Phospholipids in IDL	NAFLD	Non-alcoholic fatty liver disease	Contamination mixture	77	-0.104135		0.0280576	-0.184135	-0.0141346	Pleiotropy test
IDL_TG	Triglycerides in IDL	Fat_Liver	Liver Fat	Inverse variance weighted	101	0.0682675	0.0290653	0.0188357	0.0112996	0.125235	Primary analysis
IDL_TG	Triglycerides in IDL	Fat_Liver	Liver Fat	Weighted mode	101	-0.020283	0.0289419	0.485044	-0.0770091	0.0364431	Consensus methods
IDL_TG	Triglycerides in IDL	Fat_Liver	Liver Fat	Weighted median	101	0.00120578	0.0297682	0.96769	-0.0571398	0.0595514	Consensus methods
IDL_TG	Triglycerides in IDL	Fat_Liver	Liver Fat	MR Egger	101	-0.0134661	0.0499683	0.788111	-0.111404	0.0844717	Pleiotropy test
IDL_TG	Triglycerides in IDL	Fat_Liver	Liver Fat	Robust adjusted profile score (RAPS)	101	0.0386294	0.0282353	0.171272	-0.0167117	0.0939706	Pleiotropy test
IDL_TG	Triglycerides in IDL	Fat_Liver	Liver Fat	MR-PRESSO (outlier-corrected)	97	0.0285263	0.0253869	0.263959	-0.0212321	0.0782846	Outlier-robust methods
IDL_TG	Triglycerides in IDL	Fat_Liver	Liver Fat	Contamination mixture	101	-0.0374299		0.205416	-0.0774299	0.0225701	Pleiotropy test
IDL_TG	Triglycerides in IDL	NAFLD	Non-alcoholic fatty liver disease	Inverse variance weighted	95	0.179395	0.0856266	0.0361636	0.0115668	0.347223	Primary analysis
IDL_TG	Triglycerides in IDL	NAFLD	Non-alcoholic fatty liver disease	Weighted mode	95	0.0310905	0.072348	0.668372	-0.110712	0.172893	Consensus methods
IDL_TG	Triglycerides in IDL	NAFLD	Non-alcoholic fatty liver disease	Weighted median	95	0.0875003	0.0700867	0.211863	-0.0498696	0.22487	Consensus methods
IDL_TG	Triglycerides in IDL	NAFLD	Non-alcoholic fatty liver disease	MR Egger	95	-0.0602486	0.147316	0.683499	-0.348989	0.228492	Pleiotropy test
IDL_TG	Triglycerides in IDL	NAFLD	Non-alcoholic fatty liver disease	Robust adjusted profile score (RAPS)	95	0.137745	0.0471378	0.00347601	0.0453546	0.230135	Pleiotropy test
IDL_TG	Triglycerides in IDL	NAFLD	Non-alcoholic fatty liver disease	MR-PRESSO (outlier-corrected)	88	0.110077	0.0459095	0.018637	0.0200945	0.20006	Outlier-robust methods
IDL_TG	Triglycerides in IDL	NAFLD	Non-alcoholic fatty liver disease	Contamination mixture	95	0.0942307		0.0432269	0.00423069	0.234231	Pleiotropy test
Ile	Isoleucine	Fat_Liver	Liver Fat	Inverse variance weighted	9	0.236924	0.159536	0.137524	-0.0757676	0.549615	Primary analysis
Ile	Isoleucine	Fat_Liver	Liver Fat	Weighted mode	9	-0.0418457	0.0945602	0.669827	-0.227184	0.143492	Consensus methods
Ile	Isoleucine	Fat_Liver	Liver Fat	Weighted median	9	0.0204069	0.102048	0.841502	-0.179608	0.220422	Consensus methods
Ile	Isoleucine	Fat_Liver	Liver Fat	MR Egger	9	-0.424223	0.408318	0.333376	-1.22453	0.37608	Pleiotropy test
Ile	Isoleucine	Fat_Liver	Liver Fat	Robust adjusted profile score (RAPS)	9	0.177953	0.12929	0.168703	-0.0754561	0.431362	Pleiotropy test
Ile	Isoleucine	Fat_Liver	Liver Fat	MR-PRESSO (outlier-corrected)	6	0.154496	0.131754	0.293772	-0.103741	0.412734	Outlier-robust methods
Ile	Isoleucine	Fat_Liver	Liver Fat	Contamination mixture	9	0.962275		0.194053	-0.217725	1.21227	Pleiotropy test
Ile	Isoleucine	NAFLD	Non-alcoholic fatty liver disease	Inverse variance weighted	9	0.324841	0.24495	0.184789	-0.15526	0.804942	Primary analysis
Ile	Isoleucine	NAFLD	Non-alcoholic fatty liver disease	Weighted mode	9	-0.167684	0.200857	0.428032	-0.561365	0.225996	Consensus methods
Ile	Isoleucine	NAFLD	Non-alcoholic fatty liver disease	Weighted median	9	-0.121656	0.197853	0.538636	-0.509448	0.266137	Consensus methods
Ile	Isoleucine	NAFLD	Non-alcoholic fatty liver disease	MR Egger	9	-0.346576	0.695026	0.63331	-1.70883	1.01568	Pleiotropy test
Ile	Isoleucine	NAFLD	Non-alcoholic fatty liver disease	Robust adjusted profile score (RAPS)	9	0.30167	0.22262	0.175388	-0.134664	0.738005	Pleiotropy test
Ile	Isoleucine	NAFLD	Non-alcoholic fatty liver disease	MR-PRESSO (outlier-corrected)	7	0.30764	0.207916	0.189462	-0.0998764	0.715156	Outlier-robust methods
Ile	Isoleucine	NAFLD	Non-alcoholic fatty liver disease	Contamination mixture	9	1.19356		0.463444	-0.496442	1.63356	Pleiotropy test
LA	Linoleic acid	Fat_Liver	Liver Fat	Inverse variance weighted	83	-0.0198208	0.0361712	0.583711	-0.0907165	0.0510748	Primary analysis
LA	Linoleic acid	Fat_Liver	Liver Fat	Weighted mode	83	-0.0733541	0.0374304	0.0534225	-0.146718	9.47072e-06	Consensus methods
LA	Linoleic acid	Fat_Liver	Liver Fat	Weighted median	83	-0.0738623	0.0351671	0.0357001	-0.14279	-0.00493487	Consensus methods
LA	Linoleic acid	Fat_Liver	Liver Fat	MR Egger	83	-0.082519	0.0689049	0.234574	-0.217573	0.0525346	Pleiotropy test
LA	Linoleic acid	Fat_Liver	Liver Fat	Robust adjusted profile score (RAPS)	83	-0.0251675	0.0427883	0.556407	-0.109033	0.0586976	Pleiotropy test
LA	Linoleic acid	Fat_Liver	Liver Fat	MR-PRESSO (outlier-corrected)	79	-0.0301828	0.0280386	0.285034	-0.0851385	0.0247729	Outlier-robust methods
LA	Linoleic acid	Fat_Liver	Liver Fat	Contamination mixture	83	-0.0667183		0.0727021	-0.156718	0.00328174	Pleiotropy test
LA	Linoleic acid	NAFLD	Non-alcoholic fatty liver disease	Inverse variance weighted	73	0.0441811	0.081863	0.589407	-0.11627	0.204633	Primary analysis
LA	Linoleic acid	NAFLD	Non-alcoholic fatty liver disease	Weighted mode	73	0.0436425	0.0750756	0.562845	-0.103506	0.190791	Consensus methods
LA	Linoleic acid	NAFLD	Non-alcoholic fatty liver disease	Weighted median	73	-0.0300756	0.0728471	0.679709	-0.172856	0.112705	Consensus methods
LA	Linoleic acid	NAFLD	Non-alcoholic fatty liver disease	MR Egger	73	-0.126089	0.151029	0.406592	-0.422105	0.169927	Pleiotropy test
LA	Linoleic acid	NAFLD	Non-alcoholic fatty liver disease	Robust adjusted profile score (RAPS)	73	0.0394972	0.0597161	0.508345	-0.0775464	0.156541	Pleiotropy test
LA	Linoleic acid	NAFLD	Non-alcoholic fatty liver disease	MR-PRESSO (outlier-corrected)	69	0.0203112	0.0533418	0.704558	-0.0842388	0.124861	Outlier-robust methods
LA	Linoleic acid	NAFLD	Non-alcoholic fatty liver disease	Contamination mixture	73	0.0436989		0.454212	-0.106301	0.183699	Pleiotropy test
LDL_C	LDL cholesterol	Fat_Liver	Liver Fat	Inverse variance weighted	72	-0.0970095	0.0396364	0.0143856	-0.174697	-0.0193222	Primary analysis
LDL_C	LDL cholesterol	Fat_Liver	Liver Fat	Weighted mode	72	-0.0764772	0.0303481	0.013986	-0.135959	-0.016995	Consensus methods
LDL_C	LDL cholesterol	Fat_Liver	Liver Fat	Weighted median	72	-0.0923563	0.0353798	0.00904295	-0.161701	-0.0230119	Consensus methods
LDL_C	LDL cholesterol	Fat_Liver	Liver Fat	MR Egger	72	-0.211236	0.0570935	0.000425899	-0.32314	-0.0993331	Pleiotropy test
LDL_C	LDL cholesterol	Fat_Liver	Liver Fat	Robust adjusted profile score (RAPS)	72	-0.0565408	0.028504	0.0472993	-0.112409	-0.000672986	Pleiotropy test
LDL_C	LDL cholesterol	Fat_Liver	Liver Fat	MR-PRESSO (outlier-corrected)	68	-0.0453225	0.0275662	0.104833	-0.0993522	0.00870723	Outlier-robust methods
LDL_C	LDL cholesterol	Fat_Liver	Liver Fat	Contamination mixture	72	-0.100204		0.00103316	-0.170204	-0.0402036	Pleiotropy test
LDL_C	LDL cholesterol	NAFLD	Non-alcoholic fatty liver disease	Inverse variance weighted	65	-0.120642	0.0843289	0.152542	-0.285927	0.0446428	Primary analysis
LDL_C	LDL cholesterol	NAFLD	Non-alcoholic fatty liver disease	Weighted mode	65	-0.0151486	0.0763278	0.843309	-0.164751	0.134454	Consensus methods
LDL_C	LDL cholesterol	NAFLD	Non-alcoholic fatty liver disease	Weighted median	65	-0.0977568	0.0731834	0.181622	-0.241196	0.0456826	Consensus methods
LDL_C	LDL cholesterol	NAFLD	Non-alcoholic fatty liver disease	MR Egger	65	-0.257938	0.126739	0.0460447	-0.506346	-0.00952863	Pleiotropy test
LDL_C	LDL cholesterol	NAFLD	Non-alcoholic fatty liver disease	Robust adjusted profile score (RAPS)	65	-0.0708343	0.0456325	0.120596	-0.160274	0.0186054	Pleiotropy test
LDL_C	LDL cholesterol	NAFLD	Non-alcoholic fatty liver disease	MR-PRESSO (outlier-corrected)	60	-0.0691534	0.0523912	0.191952	-0.17184	0.0335333	Outlier-robust methods
LDL_C	LDL cholesterol	NAFLD	Non-alcoholic fatty liver disease	Contamination mixture	65	-0.0512096		0.355535	-0.16121	0.0587904	Pleiotropy test
LDL_CE	Cholesteryl esters in LDL	Fat_Liver	Liver Fat	Inverse variance weighted	70	-0.0765049	0.0430733	0.0757072	-0.160928	0.00791876	Primary analysis
LDL_CE	Cholesteryl esters in LDL	Fat_Liver	Liver Fat	Weighted mode	70	-0.0748634	0.0336242	0.0292501	-0.140767	-0.00895985	Consensus methods
LDL_CE	Cholesteryl esters in LDL	Fat_Liver	Liver Fat	Weighted median	70	-0.0956495	0.0381582	0.0121878	-0.17044	-0.0208595	Consensus methods
LDL_CE	Cholesteryl esters in LDL	Fat_Liver	Liver Fat	MR Egger	70	-0.210682	0.0648374	0.00179923	-0.337763	-0.0836009	Pleiotropy test
LDL_CE	Cholesteryl esters in LDL	Fat_Liver	Liver Fat	Robust adjusted profile score (RAPS)	70	-0.048135	0.0346884	0.165246	-0.116124	0.0198542	Pleiotropy test
LDL_CE	Cholesteryl esters in LDL	Fat_Liver	Liver Fat	MR-PRESSO (outlier-corrected)	67	-0.0397506	0.0301939	0.192556	-0.0989306	0.0194294	Outlier-robust methods
LDL_CE	Cholesteryl esters in LDL	Fat_Liver	Liver Fat	Contamination mixture	70	-0.104302		0.00559857	-0.154302	-0.0343018	Pleiotropy test
LDL_CE	Cholesteryl esters in LDL	NAFLD	Non-alcoholic fatty liver disease	Inverse variance weighted	62	-0.105737	0.0854962	0.216184	-0.273309	0.061836	Primary analysis
LDL_CE	Cholesteryl esters in LDL	NAFLD	Non-alcoholic fatty liver disease	Weighted mode	62	-0.0263636	0.073037	0.719375	-0.169516	0.116789	Consensus methods
LDL_CE	Cholesteryl esters in LDL	NAFLD	Non-alcoholic fatty liver disease	Weighted median	62	-0.0360704	0.0718958	0.615876	-0.176986	0.104845	Consensus methods
LDL_CE	Cholesteryl esters in LDL	NAFLD	Non-alcoholic fatty liver disease	MR Egger	62	-0.26508	0.131822	0.0488358	-0.52345	-0.00670972	Pleiotropy test
LDL_CE	Cholesteryl esters in LDL	NAFLD	Non-alcoholic fatty liver disease	Robust adjusted profile score (RAPS)	62	-0.0622114	0.0440617	0.157975	-0.148572	0.0241496	Pleiotropy test
LDL_CE	Cholesteryl esters in LDL	NAFLD	Non-alcoholic fatty liver disease	MR-PRESSO (outlier-corrected)	57	-0.0621652	0.0515416	0.232844	-0.163187	0.0388564	Outlier-robust methods
LDL_CE	Cholesteryl esters in LDL	NAFLD	Non-alcoholic fatty liver disease	Contamination mixture	62	-0.042765		0.434899	-0.152765	0.067235	Pleiotropy test
LDL_FC	Free cholesterol in LDL	Fat_Liver	Liver Fat	Inverse variance weighted	71	-0.119881	0.0321829	0.000195331	-0.182959	-0.0568021	Primary analysis
LDL_FC	Free cholesterol in LDL	Fat_Liver	Liver Fat	Weighted mode	71	-0.0893637	0.0285501	0.00254902	-0.145322	-0.0334055	Consensus methods
LDL_FC	Free cholesterol in LDL	Fat_Liver	Liver Fat	Weighted median	71	-0.0907311	0.0329562	0.00590369	-0.155325	-0.026137	Consensus methods
LDL_FC	Free cholesterol in LDL	Fat_Liver	Liver Fat	MR Egger	71	-0.182893	0.0466906	0.000208094	-0.274407	-0.0913794	Pleiotropy test
LDL_FC	Free cholesterol in LDL	Fat_Liver	Liver Fat	Robust adjusted profile score (RAPS)	71	-0.0696699	0.0244283	0.00434424	-0.117549	-0.0217905	Pleiotropy test
LDL_FC	Free cholesterol in LDL	Fat_Liver	Liver Fat	MR-PRESSO (outlier-corrected)	69	-0.0703837	0.0251189	0.00660904	-0.119617	-0.0211507	Outlier-robust methods
LDL_FC	Free cholesterol in LDL	Fat_Liver	Liver Fat	Contamination mixture	71	-0.104209		0.000118282	-0.154209	-0.0542093	Pleiotropy test
LDL_FC	Free cholesterol in LDL	NAFLD	Non-alcoholic fatty liver disease	Inverse variance weighted	65	-0.110938	0.0733172	0.130249	-0.25464	0.0327638	Primary analysis
LDL_FC	Free cholesterol in LDL	NAFLD	Non-alcoholic fatty liver disease	Weighted mode	65	-0.0635596	0.0701451	0.368273	-0.201044	0.0739248	Consensus methods
LDL_FC	Free cholesterol in LDL	NAFLD	Non-alcoholic fatty liver disease	Weighted median	65	-0.129662	0.0703019	0.0651299	-0.267454	0.00812932	Consensus methods
LDL_FC	Free cholesterol in LDL	NAFLD	Non-alcoholic fatty liver disease	MR Egger	65	-0.195475	0.108841	0.0772951	-0.408803	0.0178536	Pleiotropy test
LDL_FC	Free cholesterol in LDL	NAFLD	Non-alcoholic fatty liver disease	Robust adjusted profile score (RAPS)	65	-0.0925665	0.0445525	0.0377375	-0.179889	-0.00524357	Pleiotropy test
LDL_FC	Free cholesterol in LDL	NAFLD	Non-alcoholic fatty liver disease	MR-PRESSO (outlier-corrected)	61	-0.0635372	0.0480489	0.191073	-0.157713	0.0306387	Outlier-robust methods
LDL_FC	Free cholesterol in LDL	NAFLD	Non-alcoholic fatty liver disease	Contamination mixture	65	-0.0824062		0.0963652	-0.212406	0.00759383	Pleiotropy test
LDL_L	Total lipids in LDL	Fat_Liver	Liver Fat	Inverse variance weighted	70	-0.0836859	0.0422677	0.0477145	-0.166531	-0.000841232	Primary analysis
LDL_L	Total lipids in LDL	Fat_Liver	Liver Fat	Weighted mode	70	-0.080177	0.0328999	0.0173927	-0.144661	-0.0156932	Consensus methods
LDL_L	Total lipids in LDL	Fat_Liver	Liver Fat	Weighted median	70	-0.0935341	0.0360543	0.00947959	-0.164201	-0.0228677	Consensus methods
LDL_L	Total lipids in LDL	Fat_Liver	Liver Fat	MR Egger	70	-0.217203	0.0615377	0.000751704	-0.337817	-0.0965888	Pleiotropy test
LDL_L	Total lipids in LDL	Fat_Liver	Liver Fat	Robust adjusted profile score (RAPS)	70	-0.0556404	0.0312916	0.0753828	-0.116972	0.00569106	Pleiotropy test
LDL_L	Total lipids in LDL	Fat_Liver	Liver Fat	MR-PRESSO (outlier-corrected)	65	-0.056693	0.0278741	0.0461121	-0.111326	-0.00205969	Outlier-robust methods
LDL_L	Total lipids in LDL	Fat_Liver	Liver Fat	Contamination mixture	70	-0.0896204		0.000850424	-0.15962	-0.0496204	Pleiotropy test
LDL_L	Total lipids in LDL	NAFLD	Non-alcoholic fatty liver disease	Inverse variance weighted	63	-0.117489	0.0849697	0.166752	-0.284029	0.0490517	Primary analysis
LDL_L	Total lipids in LDL	NAFLD	Non-alcoholic fatty liver disease	Weighted mode	63	-0.0151405	0.0779336	0.846596	-0.16789	0.137609	Consensus methods
LDL_L	Total lipids in LDL	NAFLD	Non-alcoholic fatty liver disease	Weighted median	63	-0.0975307	0.0725283	0.178714	-0.239686	0.0446248	Consensus methods
LDL_L	Total lipids in LDL	NAFLD	Non-alcoholic fatty liver disease	MR Egger	63	-0.247942	0.129959	0.0611209	-0.502662	0.00677755	Pleiotropy test
LDL_L	Total lipids in LDL	NAFLD	Non-alcoholic fatty liver disease	Robust adjusted profile score (RAPS)	63	-0.0747392	0.0448019	0.0952733	-0.162551	0.0130726	Pleiotropy test
LDL_L	Total lipids in LDL	NAFLD	Non-alcoholic fatty liver disease	MR-PRESSO (outlier-corrected)	58	-0.0723015	0.0523871	0.172933	-0.17498	0.0303773	Outlier-robust methods
LDL_L	Total lipids in LDL	NAFLD	Non-alcoholic fatty liver disease	Contamination mixture	63	-0.0511259		0.396687	-0.161126	0.0588741	Pleiotropy test
LDL_P	Concentration of LDL particles	Fat_Liver	Liver Fat	Inverse variance weighted	79	-0.100144	0.0376231	0.00777322	-0.173885	-0.0264025	Primary analysis
LDL_P	Concentration of LDL particles	Fat_Liver	Liver Fat	Weighted mode	79	-0.0745481	0.0323369	0.0238052	-0.137928	-0.0111678	Consensus methods
LDL_P	Concentration of LDL particles	Fat_Liver	Liver Fat	Weighted median	79	-0.0933145	0.0329398	0.0046131	-0.157877	-0.0287525	Consensus methods
LDL_P	Concentration of LDL particles	Fat_Liver	Liver Fat	MR Egger	79	-0.212951	0.0563207	0.000306568	-0.32334	-0.102563	Pleiotropy test
LDL_P	Concentration of LDL particles	Fat_Liver	Liver Fat	Robust adjusted profile score (RAPS)	79	-0.0592662	0.0318526	0.0627948	-0.121697	0.00316483	Pleiotropy test
LDL_P	Concentration of LDL particles	Fat_Liver	Liver Fat	MR-PRESSO (outlier-corrected)	76	-0.0496172	0.0275595	0.0758235	-0.103634	0.00439942	Outlier-robust methods
LDL_P	Concentration of LDL particles	Fat_Liver	Liver Fat	Contamination mixture	79	-0.085105		0.0076143	-0.155105	-0.025105	Pleiotropy test
LDL_P	Concentration of LDL particles	NAFLD	Non-alcoholic fatty liver disease	Inverse variance weighted	69	-0.0663972	0.0819498	0.417815	-0.227019	0.0942244	Primary analysis
LDL_P	Concentration of LDL particles	NAFLD	Non-alcoholic fatty liver disease	Weighted mode	69	0.00872188	0.071993	0.90393	-0.132384	0.149828	Consensus methods
LDL_P	Concentration of LDL particles	NAFLD	Non-alcoholic fatty liver disease	Weighted median	69	-0.0157063	0.0703195	0.823258	-0.153533	0.12212	Consensus methods
LDL_P	Concentration of LDL particles	NAFLD	Non-alcoholic fatty liver disease	MR Egger	69	-0.243088	0.121712	0.0498623	-0.481643	-0.0045331	Pleiotropy test
LDL_P	Concentration of LDL particles	NAFLD	Non-alcoholic fatty liver disease	Robust adjusted profile score (RAPS)	69	-0.0281525	0.0439255	0.521578	-0.114247	0.0579415	Pleiotropy test
LDL_P	Concentration of LDL particles	NAFLD	Non-alcoholic fatty liver disease	MR-PRESSO (outlier-corrected)	63	-0.0286278	0.0504016	0.57209	-0.127415	0.0701593	Outlier-robust methods
LDL_P	Concentration of LDL particles	NAFLD	Non-alcoholic fatty liver disease	Contamination mixture	69	-0.0125332		0.780686	-0.102533	0.0874668	Pleiotropy test
LDL_PL	Phospholipids in LDL	Fat_Liver	Liver Fat	Inverse variance weighted	70	-0.0773369	0.0373963	0.0386367	-0.150634	-0.00404014	Primary analysis
LDL_PL	Phospholipids in LDL	Fat_Liver	Liver Fat	Weighted mode	70	-0.0735406	0.0286237	0.0123579	-0.129643	-0.0174382	Consensus methods
LDL_PL	Phospholipids in LDL	Fat_Liver	Liver Fat	Weighted median	70	-0.0888999	0.0334297	0.00783009	-0.154422	-0.0233777	Consensus methods
LDL_PL	Phospholipids in LDL	Fat_Liver	Liver Fat	MR Egger	70	-0.180632	0.0538913	0.00131438	-0.286259	-0.0750048	Pleiotropy test
LDL_PL	Phospholipids in LDL	Fat_Liver	Liver Fat	Robust adjusted profile score (RAPS)	70	-0.0487273	0.026738	0.0683939	-0.101134	0.00367906	Pleiotropy test
LDL_PL	Phospholipids in LDL	Fat_Liver	Liver Fat	MR-PRESSO (outlier-corrected)	67	-0.0425165	0.0267902	0.117289	-0.0950253	0.00999234	Outlier-robust methods
LDL_PL	Phospholipids in LDL	Fat_Liver	Liver Fat	Contamination mixture	70	-0.0904108		0.00112697	-0.150411	-0.0404108	Pleiotropy test
LDL_PL	Phospholipids in LDL	NAFLD	Non-alcoholic fatty liver disease	Inverse variance weighted	64	-0.0624373	0.0790386	0.429552	-0.217353	0.0924784	Primary analysis
LDL_PL	Phospholipids in LDL	NAFLD	Non-alcoholic fatty liver disease	Weighted mode	64	-0.0225854	0.0732519	0.758852	-0.166159	0.120988	Consensus methods
LDL_PL	Phospholipids in LDL	NAFLD	Non-alcoholic fatty liver disease	Weighted median	64	-0.0534643	0.0682681	0.433538	-0.18727	0.0803411	Consensus methods
LDL_PL	Phospholipids in LDL	NAFLD	Non-alcoholic fatty liver disease	MR Egger	64	-0.174735	0.119273	0.147974	-0.408511	0.0590406	Pleiotropy test
LDL_PL	Phospholipids in LDL	NAFLD	Non-alcoholic fatty liver disease	Robust adjusted profile score (RAPS)	64	-0.0641993	0.0483047	0.183832	-0.158877	0.030478	Pleiotropy test
LDL_PL	Phospholipids in LDL	NAFLD	Non-alcoholic fatty liver disease	MR-PRESSO (outlier-corrected)	59	-0.0351418	0.0512791	0.495882	-0.135649	0.0653652	Outlier-robust methods
LDL_PL	Phospholipids in LDL	NAFLD	Non-alcoholic fatty liver disease	Contamination mixture	64	-0.0232417		0.684485	-0.133242	0.0967583	Pleiotropy test
LDL_TG	Triglycerides in LDL	Fat_Liver	Liver Fat	Inverse variance weighted	110	0.0874067	0.0281306	0.00188881	0.0322708	0.142543	Primary analysis
LDL_TG	Triglycerides in LDL	Fat_Liver	Liver Fat	Weighted mode	110	-0.029114	0.0272817	0.288257	-0.0825862	0.0243582	Consensus methods
LDL_TG	Triglycerides in LDL	Fat_Liver	Liver Fat	Weighted median	110	-0.000280084	0.0311318	0.992822	-0.0612985	0.0607383	Consensus methods
LDL_TG	Triglycerides in LDL	Fat_Liver	Liver Fat	MR Egger	110	-0.0144188	0.0443505	0.745727	-0.101346	0.0725082	Pleiotropy test
LDL_TG	Triglycerides in LDL	Fat_Liver	Liver Fat	Robust adjusted profile score (RAPS)	110	0.0707693	0.0288753	0.0142517	0.0141736	0.127365	Pleiotropy test
LDL_TG	Triglycerides in LDL	Fat_Liver	Liver Fat	MR-PRESSO (outlier-corrected)	104	0.0401007	0.024242	0.101135	-0.00741357	0.0876149	Outlier-robust methods
LDL_TG	Triglycerides in LDL	Fat_Liver	Liver Fat	Contamination mixture	110	0.413416		0.189672	-0.0465839	0.493416	Pleiotropy test
LDL_TG	Triglycerides in LDL	NAFLD	Non-alcoholic fatty liver disease	Inverse variance weighted	102	0.160665	0.0654987	0.0141689	0.0322877	0.289043	Primary analysis
LDL_TG	Triglycerides in LDL	NAFLD	Non-alcoholic fatty liver disease	Weighted mode	102	-0.00319383	0.059386	0.957216	-0.11959	0.113203	Consensus methods
LDL_TG	Triglycerides in LDL	NAFLD	Non-alcoholic fatty liver disease	Weighted median	102	0.128308	0.0636223	0.0437249	0.00360853	0.253008	Consensus methods
LDL_TG	Triglycerides in LDL	NAFLD	Non-alcoholic fatty liver disease	MR Egger	102	-0.00129804	0.104721	0.990135	-0.206552	0.203956	Pleiotropy test
LDL_TG	Triglycerides in LDL	NAFLD	Non-alcoholic fatty liver disease	Robust adjusted profile score (RAPS)	102	0.178552	0.0469019	0.000140701	0.0866246	0.27048	Pleiotropy test
LDL_TG	Triglycerides in LDL	NAFLD	Non-alcoholic fatty liver disease	MR-PRESSO (outlier-corrected)	95	0.126639	0.0452479	0.00622426	0.0379529	0.215325	Outlier-robust methods
LDL_TG	Triglycerides in LDL	NAFLD	Non-alcoholic fatty liver disease	Contamination mixture	102	0.221782		0.0246845	0.0217817	0.321782	Pleiotropy test
LDL_size	Average diameter for LDL particles	Fat_Liver	Liver Fat	Inverse variance weighted	38	-0.211976	0.038968	5.33534e-08	-0.288354	-0.135599	Primary analysis
LDL_size	Average diameter for LDL particles	Fat_Liver	Liver Fat	Weighted mode	38	-0.117657	0.0515352	0.0282681	-0.218666	-0.0166482	Consensus methods
LDL_size	Average diameter for LDL particles	Fat_Liver	Liver Fat	Weighted median	38	-0.103616	0.048067	0.0311101	-0.197828	-0.00940486	Consensus methods
LDL_size	Average diameter for LDL particles	Fat_Liver	Liver Fat	MR Egger	38	-0.0830236	0.0626473	0.193437	-0.205812	0.0397652	Pleiotropy test
LDL_size	Average diameter for LDL particles	Fat_Liver	Liver Fat	Robust adjusted profile score (RAPS)	38	-0.201792	0.0380317	1.12116e-07	-0.276335	-0.12725	Pleiotropy test
LDL_size	Average diameter for LDL particles	Fat_Liver	Liver Fat	MR-PRESSO (outlier-corrected)	38	-0.211976	0.038968	3.60234e-06	-0.288354	-0.135599	Outlier-robust methods
LDL_size	Average diameter for LDL particles	Fat_Liver	Liver Fat	Contamination mixture	38	-0.311357		8.5271e-06	-0.491357	-0.131357	Pleiotropy test
LDL_size	Average diameter for LDL particles	NAFLD	Non-alcoholic fatty liver disease	Inverse variance weighted	40	-0.206926	0.205953	0.315031	-0.610595	0.196743	Primary analysis
LDL_size	Average diameter for LDL particles	NAFLD	Non-alcoholic fatty liver disease	Weighted mode	40	-0.0837562	0.0998799	0.406821	-0.279521	0.112008	Consensus methods
LDL_size	Average diameter for LDL particles	NAFLD	Non-alcoholic fatty liver disease	Weighted median	40	-0.034127	0.0972741	0.725713	-0.224784	0.15653	Consensus methods
LDL_size	Average diameter for LDL particles	NAFLD	Non-alcoholic fatty liver disease	MR Egger	40	0.0281144	0.362992	0.93867	-0.683349	0.739578	Pleiotropy test
LDL_size	Average diameter for LDL particles	NAFLD	Non-alcoholic fatty liver disease	Robust adjusted profile score (RAPS)	40	-0.182633	0.0661246	0.00574566	-0.312237	-0.0530289	Pleiotropy test
LDL_size	Average diameter for LDL particles	NAFLD	Non-alcoholic fatty liver disease	MR-PRESSO (outlier-corrected)	35	-0.164527	0.0584294	0.00803935	-0.279048	-0.0500054	Outlier-robust methods
LDL_size	Average diameter for LDL particles	NAFLD	Non-alcoholic fatty liver disease	Contamination mixture	40	-0.15813		0.040059	-0.29813	-0.00813028	Pleiotropy test
L_HDL_C	Cholesterol in large HDL	Fat_Liver	Liver Fat	Inverse variance weighted	169	-0.126386	0.0238297	1.13455e-07	-0.173092	-0.0796801	Primary analysis
L_HDL_C	Cholesterol in large HDL	Fat_Liver	Liver Fat	Weighted mode	169	-0.0572573	0.0276768	0.0400986	-0.111504	-0.00301068	Consensus methods
L_HDL_C	Cholesterol in large HDL	Fat_Liver	Liver Fat	Weighted median	169	-0.0769152	0.0291444	0.00831253	-0.134038	-0.0197921	Consensus methods
L_HDL_C	Cholesterol in large HDL	Fat_Liver	Liver Fat	MR Egger	169	-0.0218547	0.0401699	0.587128	-0.100588	0.0568782	Pleiotropy test
L_HDL_C	Cholesterol in large HDL	Fat_Liver	Liver Fat	Robust adjusted profile score (RAPS)	169	-0.10667	0.022201	1.54944e-06	-0.150184	-0.0631562	Pleiotropy test
L_HDL_C	Cholesterol in large HDL	Fat_Liver	Liver Fat	MR-PRESSO (outlier-corrected)	164	-0.112786	0.0213068	3.82899e-07	-0.154547	-0.0710248	Outlier-robust methods
L_HDL_C	Cholesterol in large HDL	Fat_Liver	Liver Fat	Contamination mixture	169	-0.0973277		0.000101571	-0.147328	-0.0573277	Pleiotropy test
L_HDL_C	Cholesterol in large HDL	NAFLD	Non-alcoholic fatty liver disease	Inverse variance weighted	157	-0.192026	0.0443947	1.52235e-05	-0.27904	-0.105012	Primary analysis
L_HDL_C	Cholesterol in large HDL	NAFLD	Non-alcoholic fatty liver disease	Weighted mode	157	-0.125999	0.0565452	0.0272912	-0.236827	-0.0151705	Consensus methods
L_HDL_C	Cholesterol in large HDL	NAFLD	Non-alcoholic fatty liver disease	Weighted median	157	-0.139514	0.0522782	0.00761473	-0.24198	-0.0370491	Consensus methods
L_HDL_C	Cholesterol in large HDL	NAFLD	Non-alcoholic fatty liver disease	MR Egger	157	-0.185131	0.0770876	0.0175089	-0.336223	-0.0340394	Pleiotropy test
L_HDL_C	Cholesterol in large HDL	NAFLD	Non-alcoholic fatty liver disease	Robust adjusted profile score (RAPS)	157	-0.173315	0.0385808	7.04682e-06	-0.248934	-0.097697	Pleiotropy test
L_HDL_C	Cholesterol in large HDL	NAFLD	Non-alcoholic fatty liver disease	MR-PRESSO (outlier-corrected)	153	-0.175747	0.037218	5.26253e-06	-0.248694	-0.1028	Outlier-robust methods
L_HDL_C	Cholesterol in large HDL	NAFLD	Non-alcoholic fatty liver disease	Contamination mixture	157	-0.179518		8.78101e-05	-0.249518	-0.0895184	Pleiotropy test
L_HDL_CE	Cholesteryl esters in large HDL	Fat_Liver	Liver Fat	Inverse variance weighted	168	-0.12955	0.023938	6.2366e-08	-0.176468	-0.0826311	Primary analysis
L_HDL_CE	Cholesteryl esters in large HDL	Fat_Liver	Liver Fat	Weighted mode	168	-0.0585445	0.0279801	0.0379183	-0.113386	-0.00370348	Consensus methods
L_HDL_CE	Cholesteryl esters in large HDL	Fat_Liver	Liver Fat	Weighted median	168	-0.075315	0.0279986	0.00714618	-0.130192	-0.0204377	Consensus methods
L_HDL_CE	Cholesteryl esters in large HDL	Fat_Liver	Liver Fat	MR Egger	168	-0.0205702	0.04083	0.615069	-0.100597	0.0594566	Pleiotropy test
L_HDL_CE	Cholesteryl esters in large HDL	Fat_Liver	Liver Fat	Robust adjusted profile score (RAPS)	168	-0.104725	0.0220337	2.00479e-06	-0.147911	-0.0615388	Pleiotropy test
L_HDL_CE	Cholesteryl esters in large HDL	Fat_Liver	Liver Fat	MR-PRESSO (outlier-corrected)	164	-0.112539	0.0216232	5.78446e-07	-0.15492	-0.0701575	Outlier-robust methods
L_HDL_CE	Cholesteryl esters in large HDL	Fat_Liver	Liver Fat	Contamination mixture	168	-0.0860548		0.000259408	-0.136055	-0.0460548	Pleiotropy test
L_HDL_CE	Cholesteryl esters in large HDL	NAFLD	Non-alcoholic fatty liver disease	Inverse variance weighted	158	-0.188854	0.046325	4.56751e-05	-0.279651	-0.0980572	Primary analysis
L_HDL_CE	Cholesteryl esters in large HDL	NAFLD	Non-alcoholic fatty liver disease	Weighted mode	158	-0.134712	0.0519425	0.0103993	-0.236519	-0.0329046	Consensus methods
L_HDL_CE	Cholesteryl esters in large HDL	NAFLD	Non-alcoholic fatty liver disease	Weighted median	158	-0.150041	0.056157	0.00754444	-0.260108	-0.0399728	Consensus methods
L_HDL_CE	Cholesteryl esters in large HDL	NAFLD	Non-alcoholic fatty liver disease	MR Egger	158	-0.193312	0.0817668	0.0193009	-0.353575	-0.0330489	Pleiotropy test
L_HDL_CE	Cholesteryl esters in large HDL	NAFLD	Non-alcoholic fatty liver disease	Robust adjusted profile score (RAPS)	158	-0.174838	0.0401231	1.31534e-05	-0.253479	-0.0961966	Pleiotropy test
L_HDL_CE	Cholesteryl esters in large HDL	NAFLD	Non-alcoholic fatty liver disease	MR-PRESSO (outlier-corrected)	153	-0.169589	0.0384219	1.91551e-05	-0.244896	-0.0942824	Outlier-robust methods
L_HDL_CE	Cholesteryl esters in large HDL	NAFLD	Non-alcoholic fatty liver disease	Contamination mixture	158	-0.185125		3.68789e-05	-0.265125	-0.105125	Pleiotropy test
L_HDL_FC	Free cholesterol in large HDL	Fat_Liver	Liver Fat	Inverse variance weighted	155	-0.106893	0.0222574	1.56632e-06	-0.150517	-0.0632684	Primary analysis
L_HDL_FC	Free cholesterol in large HDL	Fat_Liver	Liver Fat	Weighted mode	155	-0.0555699	0.0251208	0.0284319	-0.104807	-0.00633303	Consensus methods
L_HDL_FC	Free cholesterol in large HDL	Fat_Liver	Liver Fat	Weighted median	155	-0.0772798	0.0276197	0.00514206	-0.131414	-0.0231452	Consensus methods
L_HDL_FC	Free cholesterol in large HDL	Fat_Liver	Liver Fat	MR Egger	155	-0.0169875	0.0368465	0.64543	-0.0892067	0.0552318	Pleiotropy test
L_HDL_FC	Free cholesterol in large HDL	Fat_Liver	Liver Fat	Robust adjusted profile score (RAPS)	155	-0.103492	0.0216628	1.77562e-06	-0.145952	-0.0610332	Pleiotropy test
L_HDL_FC	Free cholesterol in large HDL	Fat_Liver	Liver Fat	MR-PRESSO (outlier-corrected)	151	-0.103906	0.0204711	1.12744e-06	-0.144029	-0.0637826	Outlier-robust methods
L_HDL_FC	Free cholesterol in large HDL	Fat_Liver	Liver Fat	Contamination mixture	155	-0.0947016		0.000199303	-0.154702	-0.0547016	Pleiotropy test
L_HDL_FC	Free cholesterol in large HDL	NAFLD	Non-alcoholic fatty liver disease	Inverse variance weighted	147	-0.168446	0.0458364	0.000237907	-0.258285	-0.0786066	Primary analysis
L_HDL_FC	Free cholesterol in large HDL	NAFLD	Non-alcoholic fatty liver disease	Weighted mode	147	-0.107255	0.0501687	0.034191	-0.205586	-0.0089243	Consensus methods
L_HDL_FC	Free cholesterol in large HDL	NAFLD	Non-alcoholic fatty liver disease	Weighted median	147	-0.113628	0.0573697	0.0476328	-0.226073	-0.00118353	Consensus methods
L_HDL_FC	Free cholesterol in large HDL	NAFLD	Non-alcoholic fatty liver disease	MR Egger	147	-0.13542	0.078254	0.0856662	-0.288798	0.0179583	Pleiotropy test
L_HDL_FC	Free cholesterol in large HDL	NAFLD	Non-alcoholic fatty liver disease	Robust adjusted profile score (RAPS)	147	-0.159327	0.0401393	7.20667e-05	-0.238001	-0.0806543	Pleiotropy test
L_HDL_FC	Free cholesterol in large HDL	NAFLD	Non-alcoholic fatty liver disease	MR-PRESSO (outlier-corrected)	143	-0.161288	0.0386048	5.11363e-05	-0.236954	-0.0856228	Outlier-robust methods
L_HDL_FC	Free cholesterol in large HDL	NAFLD	Non-alcoholic fatty liver disease	Contamination mixture	147	-0.166638		0.000468881	-0.246638	-0.0766383	Pleiotropy test
L_HDL_L	Total lipids in large HDL	Fat_Liver	Liver Fat	Inverse variance weighted	152	-0.0929991	0.0225929	3.85017e-05	-0.137281	-0.048717	Primary analysis
L_HDL_L	Total lipids in large HDL	Fat_Liver	Liver Fat	Weighted mode	152	-0.049684	0.0274549	0.0723378	-0.103496	0.00412766	Consensus methods
L_HDL_L	Total lipids in large HDL	Fat_Liver	Liver Fat	Weighted median	152	-0.0598282	0.0286288	0.0366366	-0.115941	-0.00371576	Consensus methods
L_HDL_L	Total lipids in large HDL	Fat_Liver	Liver Fat	MR Egger	152	-0.0249013	0.0385209	0.518984	-0.100402	0.0505997	Pleiotropy test
L_HDL_L	Total lipids in large HDL	Fat_Liver	Liver Fat	Robust adjusted profile score (RAPS)	152	-0.0887238	0.0220502	5.72843e-05	-0.131942	-0.0455055	Pleiotropy test
L_HDL_L	Total lipids in large HDL	Fat_Liver	Liver Fat	MR-PRESSO (outlier-corrected)	149	-0.0865853	0.0212106	7.27427e-05	-0.128158	-0.0450125	Outlier-robust methods
L_HDL_L	Total lipids in large HDL	Fat_Liver	Liver Fat	Contamination mixture	152	-0.0929556		0.000385361	-0.142956	-0.0529556	Pleiotropy test
L_HDL_L	Total lipids in large HDL	NAFLD	Non-alcoholic fatty liver disease	Inverse variance weighted	144	-0.163499	0.0487499	0.000796996	-0.259049	-0.0679494	Primary analysis
L_HDL_L	Total lipids in large HDL	NAFLD	Non-alcoholic fatty liver disease	Weighted mode	144	-0.111913	0.0550355	0.0438554	-0.219782	-0.00404304	Consensus methods
L_HDL_L	Total lipids in large HDL	NAFLD	Non-alcoholic fatty liver disease	Weighted median	144	-0.133898	0.0590839	0.0234368	-0.249703	-0.0180937	Consensus methods
L_HDL_L	Total lipids in large HDL	NAFLD	Non-alcoholic fatty liver disease	MR Egger	144	-0.14915	0.0847621	0.0806244	-0.315283	0.0169839	Pleiotropy test
L_HDL_L	Total lipids in large HDL	NAFLD	Non-alcoholic fatty liver disease	Robust adjusted profile score (RAPS)	144	-0.15895	0.0429092	0.000211938	-0.243052	-0.0748484	Pleiotropy test
L_HDL_L	Total lipids in large HDL	NAFLD	Non-alcoholic fatty liver disease	MR-PRESSO (outlier-corrected)	139	-0.164758	0.0403554	7.50279e-05	-0.243855	-0.0856617	Outlier-robust methods
L_HDL_L	Total lipids in large HDL	NAFLD	Non-alcoholic fatty liver disease	Contamination mixture	144	-0.155027		0.0012377	-0.245027	-0.0650275	Pleiotropy test
L_HDL_P	Concentration of large HDL particles	Fat_Liver	Liver Fat	Inverse variance weighted	161	-0.0977914	0.0221498	1.01008e-05	-0.141205	-0.0543778	Primary analysis
L_HDL_P	Concentration of large HDL particles	Fat_Liver	Liver Fat	Weighted mode	161	-0.0546152	0.0280549	0.0533195	-0.109603	0.000372519	Consensus methods
L_HDL_P	Concentration of large HDL particles	Fat_Liver	Liver Fat	Weighted median	161	-0.0596428	0.0273429	0.0291619	-0.113235	-0.00605072	Consensus methods
L_HDL_P	Concentration of large HDL particles	Fat_Liver	Liver Fat	MR Egger	161	-0.0219927	0.037417	0.557519	-0.0953301	0.0513447	Pleiotropy test
L_HDL_P	Concentration of large HDL particles	Fat_Liver	Liver Fat	Robust adjusted profile score (RAPS)	161	-0.0928234	0.0214873	1.56082e-05	-0.134938	-0.0507083	Pleiotropy test
L_HDL_P	Concentration of large HDL particles	Fat_Liver	Liver Fat	MR-PRESSO (outlier-corrected)	158	-0.0914099	0.0208962	2.20923e-05	-0.132366	-0.0504534	Outlier-robust methods
L_HDL_P	Concentration of large HDL particles	Fat_Liver	Liver Fat	Contamination mixture	161	-0.0848159		0.00037837	-0.134816	-0.0448159	Pleiotropy test
L_HDL_P	Concentration of large HDL particles	NAFLD	Non-alcoholic fatty liver disease	Inverse variance weighted	152	-0.159779	0.0472607	0.000722746	-0.25241	-0.0671481	Primary analysis
L_HDL_P	Concentration of large HDL particles	NAFLD	Non-alcoholic fatty liver disease	Weighted mode	152	-0.110153	0.0567999	0.0543262	-0.221481	0.00117439	Consensus methods
L_HDL_P	Concentration of large HDL particles	NAFLD	Non-alcoholic fatty liver disease	Weighted median	152	-0.139417	0.0583736	0.0169242	-0.253829	-0.0250044	Consensus methods
L_HDL_P	Concentration of large HDL particles	NAFLD	Non-alcoholic fatty liver disease	MR Egger	152	-0.135322	0.0815543	0.0991479	-0.295168	0.0245247	Pleiotropy test
L_HDL_P	Concentration of large HDL particles	NAFLD	Non-alcoholic fatty liver disease	Robust adjusted profile score (RAPS)	152	-0.15739	0.0425144	0.000213881	-0.240718	-0.0740614	Pleiotropy test
L_HDL_P	Concentration of large HDL particles	NAFLD	Non-alcoholic fatty liver disease	MR-PRESSO (outlier-corrected)	148	-0.154721	0.0399474	0.000161259	-0.233018	-0.0764244	Outlier-robust methods
L_HDL_P	Concentration of large HDL particles	NAFLD	Non-alcoholic fatty liver disease	Contamination mixture	152	-0.159694		0.000373723	-0.249694	-0.0796943	Pleiotropy test
L_HDL_PL	Phospholipids in large HDL	Fat_Liver	Liver Fat	Inverse variance weighted	144	-0.0880993	0.0231037	0.000137169	-0.133382	-0.0428161	Primary analysis
L_HDL_PL	Phospholipids in large HDL	Fat_Liver	Liver Fat	Weighted mode	144	-0.0545663	0.0287877	0.0600478	-0.11099	0.0018576	Consensus methods
L_HDL_PL	Phospholipids in large HDL	Fat_Liver	Liver Fat	Weighted median	144	-0.0605537	0.0281225	0.0313019	-0.115674	-0.00543365	Consensus methods
L_HDL_PL	Phospholipids in large HDL	Fat_Liver	Liver Fat	MR Egger	144	-0.0175282	0.0397735	0.6601	-0.0954844	0.0604279	Pleiotropy test
L_HDL_PL	Phospholipids in large HDL	Fat_Liver	Liver Fat	Robust adjusted profile score (RAPS)	144	-0.0847576	0.0224331	0.000157939	-0.128726	-0.0407887	Pleiotropy test
L_HDL_PL	Phospholipids in large HDL	Fat_Liver	Liver Fat	MR-PRESSO (outlier-corrected)	140	-0.086281	0.0211099	7.3471e-05	-0.127656	-0.0449056	Outlier-robust methods
L_HDL_PL	Phospholipids in large HDL	Fat_Liver	Liver Fat	Contamination mixture	144	-0.0887228		0.000399652	-0.138723	-0.0487228	Pleiotropy test
L_HDL_PL	Phospholipids in large HDL	NAFLD	Non-alcoholic fatty liver disease	Inverse variance weighted	134	-0.149398	0.0519164	0.00400625	-0.251155	-0.0476421	Primary analysis
L_HDL_PL	Phospholipids in large HDL	NAFLD	Non-alcoholic fatty liver disease	Weighted mode	134	-0.117529	0.0581013	0.0450956	-0.231407	-0.00365027	Consensus methods
L_HDL_PL	Phospholipids in large HDL	NAFLD	Non-alcoholic fatty liver disease	Weighted median	134	-0.135984	0.0611399	0.0261389	-0.255818	-0.0161496	Consensus methods
L_HDL_PL	Phospholipids in large HDL	NAFLD	Non-alcoholic fatty liver disease	MR Egger	134	-0.117786	0.0912133	0.198846	-0.296565	0.0609916	Pleiotropy test
L_HDL_PL	Phospholipids in large HDL	NAFLD	Non-alcoholic fatty liver disease	Robust adjusted profile score (RAPS)	134	-0.151011	0.0422391	0.000350028	-0.2338	-0.0682225	Pleiotropy test
L_HDL_PL	Phospholipids in large HDL	NAFLD	Non-alcoholic fatty liver disease	MR-PRESSO (outlier-corrected)	130	-0.154152	0.0415216	0.000304061	-0.235534	-0.0727697	Outlier-robust methods
L_HDL_PL	Phospholipids in large HDL	NAFLD	Non-alcoholic fatty liver disease	Contamination mixture	134	-0.145673		0.00262783	-0.235673	-0.0556726	Pleiotropy test
L_HDL_TG	Triglycerides in large HDL	Fat_Liver	Liver Fat	Inverse variance weighted	86	0.0386107	0.024996	0.122425	-0.0103815	0.0876029	Primary analysis
L_HDL_TG	Triglycerides in large HDL	Fat_Liver	Liver Fat	Weighted mode	86	0.0145838	0.0281319	0.60552	-0.0405547	0.0697223	Consensus methods
L_HDL_TG	Triglycerides in large HDL	Fat_Liver	Liver Fat	Weighted median	86	0.0269002	0.0280643	0.3378	-0.0281058	0.0819063	Consensus methods
L_HDL_TG	Triglycerides in large HDL	Fat_Liver	Liver Fat	MR Egger	86	-0.000570502	0.0386608	0.988261	-0.0763458	0.0752048	Pleiotropy test
L_HDL_TG	Triglycerides in large HDL	Fat_Liver	Liver Fat	Robust adjusted profile score (RAPS)	86	0.0180503	0.0214272	0.399562	-0.0239469	0.0600476	Pleiotropy test
L_HDL_TG	Triglycerides in large HDL	Fat_Liver	Liver Fat	MR-PRESSO (outlier-corrected)	84	0.0145012	0.0208654	0.489004	-0.0263949	0.0553973	Outlier-robust methods
L_HDL_TG	Triglycerides in large HDL	Fat_Liver	Liver Fat	Contamination mixture	86	0.00579975		0.659635	-0.0242003	0.0357997	Pleiotropy test
L_HDL_TG	Triglycerides in large HDL	NAFLD	Non-alcoholic fatty liver disease	Inverse variance weighted	74	0.0148339	0.0576473	0.79693	-0.0981547	0.127823	Primary analysis
L_HDL_TG	Triglycerides in large HDL	NAFLD	Non-alcoholic fatty liver disease	Weighted mode	74	-0.0748341	0.0544983	0.17391	-0.181651	0.0319825	Consensus methods
L_HDL_TG	Triglycerides in large HDL	NAFLD	Non-alcoholic fatty liver disease	Weighted median	74	-0.0778535	0.0599949	0.194401	-0.195443	0.0397365	Consensus methods
L_HDL_TG	Triglycerides in large HDL	NAFLD	Non-alcoholic fatty liver disease	MR Egger	74	-0.108358	0.088107	0.222757	-0.281048	0.0643314	Pleiotropy test
L_HDL_TG	Triglycerides in large HDL	NAFLD	Non-alcoholic fatty liver disease	Robust adjusted profile score (RAPS)	74	-0.0461613	0.0424814	0.277202	-0.129425	0.0371022	Pleiotropy test
L_HDL_TG	Triglycerides in large HDL	NAFLD	Non-alcoholic fatty liver disease	MR-PRESSO (outlier-corrected)	71	-0.0542755	0.0420646	0.201196	-0.136722	0.0281712	Outlier-robust methods
L_HDL_TG	Triglycerides in large HDL	NAFLD	Non-alcoholic fatty liver disease	Contamination mixture	74	-0.0832395		0.178551	-0.183239	0.0367605	Pleiotropy test
L_LDL_C	Cholesterol in large LDL	Fat_Liver	Liver Fat	Inverse variance weighted	73	-0.102769	0.0386234	0.00779553	-0.178471	-0.0270672	Primary analysis
L_LDL_C	Cholesterol in large LDL	Fat_Liver	Liver Fat	Weighted mode	73	-0.082507	0.0309313	0.00943482	-0.143132	-0.0218818	Consensus methods
L_LDL_C	Cholesterol in large LDL	Fat_Liver	Liver Fat	Weighted median	73	-0.0918266	0.0341241	0.00712463	-0.15871	-0.0249434	Consensus methods
L_LDL_C	Cholesterol in large LDL	Fat_Liver	Liver Fat	MR Egger	73	-0.211768	0.0559244	0.000316471	-0.32138	-0.102156	Pleiotropy test
L_LDL_C	Cholesterol in large LDL	Fat_Liver	Liver Fat	Robust adjusted profile score (RAPS)	73	-0.0589951	0.0258852	0.022661	-0.10973	-0.00826002	Pleiotropy test
L_LDL_C	Cholesterol in large LDL	Fat_Liver	Liver Fat	MR-PRESSO (outlier-corrected)	70	-0.0548569	0.0275534	0.0504502	-0.108862	-0.000852233	Outlier-robust methods
L_LDL_C	Cholesterol in large LDL	Fat_Liver	Liver Fat	Contamination mixture	73	-0.0958879		0.000624478	-0.165888	-0.0458879	Pleiotropy test
L_LDL_C	Cholesterol in large LDL	NAFLD	Non-alcoholic fatty liver disease	Inverse variance weighted	68	-0.119333	0.0832635	0.1518	-0.28253	0.0438631	Primary analysis
L_LDL_C	Cholesterol in large LDL	NAFLD	Non-alcoholic fatty liver disease	Weighted mode	68	-0.0263622	0.0735136	0.721019	-0.170449	0.117724	Consensus methods
L_LDL_C	Cholesterol in large LDL	NAFLD	Non-alcoholic fatty liver disease	Weighted median	68	-0.113155	0.0725246	0.118706	-0.255303	0.0289932	Consensus methods
L_LDL_C	Cholesterol in large LDL	NAFLD	Non-alcoholic fatty liver disease	MR Egger	68	-0.298906	0.124404	0.0190946	-0.542739	-0.0550736	Pleiotropy test
L_LDL_C	Cholesterol in large LDL	NAFLD	Non-alcoholic fatty liver disease	Robust adjusted profile score (RAPS)	68	-0.0761585	0.0435394	0.0802589	-0.161496	0.00917873	Pleiotropy test
L_LDL_C	Cholesterol in large LDL	NAFLD	Non-alcoholic fatty liver disease	MR-PRESSO (outlier-corrected)	62	-0.0732832	0.0492528	0.141929	-0.169819	0.0232524	Outlier-robust methods
L_LDL_C	Cholesterol in large LDL	NAFLD	Non-alcoholic fatty liver disease	Contamination mixture	68	-0.0715974		0.181468	-0.171597	0.0284026	Pleiotropy test
L_LDL_CE	Cholesteryl esters in large LDL	Fat_Liver	Liver Fat	Inverse variance weighted	71	-0.104603	0.0397446	0.00849128	-0.182503	-0.0267038	Primary analysis
L_LDL_CE	Cholesteryl esters in large LDL	Fat_Liver	Liver Fat	Weighted mode	71	-0.0871444	0.0353488	0.0161462	-0.156428	-0.0178608	Consensus methods
L_LDL_CE	Cholesteryl esters in large LDL	Fat_Liver	Liver Fat	Weighted median	71	-0.0948878	0.0357904	0.00802046	-0.165037	-0.0247386	Consensus methods
L_LDL_CE	Cholesteryl esters in large LDL	Fat_Liver	Liver Fat	MR Egger	71	-0.218741	0.058595	0.000385075	-0.333587	-0.103895	Pleiotropy test
L_LDL_CE	Cholesteryl esters in large LDL	Fat_Liver	Liver Fat	Robust adjusted profile score (RAPS)	71	-0.0633909	0.0280107	0.0236298	-0.118292	-0.00848991	Pleiotropy test
L_LDL_CE	Cholesteryl esters in large LDL	Fat_Liver	Liver Fat	MR-PRESSO (outlier-corrected)	67	-0.0629796	0.027571	0.0255796	-0.117019	-0.00894034	Outlier-robust methods
L_LDL_CE	Cholesteryl esters in large LDL	Fat_Liver	Liver Fat	Contamination mixture	71	-0.127055		0.000271886	-0.177055	-0.0570548	Pleiotropy test
L_LDL_CE	Cholesteryl esters in large LDL	NAFLD	Non-alcoholic fatty liver disease	Inverse variance weighted	63	-0.119662	0.0853102	0.160717	-0.28687	0.0475464	Primary analysis
L_LDL_CE	Cholesteryl esters in large LDL	NAFLD	Non-alcoholic fatty liver disease	Weighted mode	63	-0.0310354	0.0740621	0.676631	-0.176197	0.114126	Consensus methods
L_LDL_CE	Cholesteryl esters in large LDL	NAFLD	Non-alcoholic fatty liver disease	Weighted median	63	-0.110129	0.0717754	0.124944	-0.250808	0.0305512	Consensus methods
L_LDL_CE	Cholesteryl esters in large LDL	NAFLD	Non-alcoholic fatty liver disease	MR Egger	63	-0.291771	0.130284	0.028779	-0.547127	-0.0364155	Pleiotropy test
L_LDL_CE	Cholesteryl esters in large LDL	NAFLD	Non-alcoholic fatty liver disease	Robust adjusted profile score (RAPS)	63	-0.071049	0.0444958	0.11032	-0.158261	0.0161627	Pleiotropy test
L_LDL_CE	Cholesteryl esters in large LDL	NAFLD	Non-alcoholic fatty liver disease	MR-PRESSO (outlier-corrected)	58	-0.0674501	0.0518596	0.198619	-0.169095	0.0341947	Outlier-robust methods
L_LDL_CE	Cholesteryl esters in large LDL	NAFLD	Non-alcoholic fatty liver disease	Contamination mixture	63	-0.068506		0.251743	-0.168506	0.041494	Pleiotropy test
L_LDL_FC	Free cholesterol in large LDL	Fat_Liver	Liver Fat	Inverse variance weighted	77	-0.133017	0.0324559	4.16019e-05	-0.196631	-0.0694037	Primary analysis
L_LDL_FC	Free cholesterol in large LDL	Fat_Liver	Liver Fat	Weighted mode	77	-0.0950906	0.0291677	0.00166764	-0.152259	-0.037922	Consensus methods
L_LDL_FC	Free cholesterol in large LDL	Fat_Liver	Liver Fat	Weighted median	77	-0.0945583	0.0331519	0.00434082	-0.159536	-0.0295805	Consensus methods
L_LDL_FC	Free cholesterol in large LDL	Fat_Liver	Liver Fat	MR Egger	77	-0.203318	0.0476689	5.75431e-05	-0.296749	-0.109887	Pleiotropy test
L_LDL_FC	Free cholesterol in large LDL	Fat_Liver	Liver Fat	Robust adjusted profile score (RAPS)	77	-0.0736806	0.0238302	0.00198883	-0.120388	-0.0269733	Pleiotropy test
L_LDL_FC	Free cholesterol in large LDL	Fat_Liver	Liver Fat	MR-PRESSO (outlier-corrected)	74	-0.078559	0.0241886	0.00175871	-0.125969	-0.0311493	Outlier-robust methods
L_LDL_FC	Free cholesterol in large LDL	Fat_Liver	Liver Fat	Contamination mixture	77	-0.107661		1.89497e-05	-0.157661	-0.0676605	Pleiotropy test
L_LDL_FC	Free cholesterol in large LDL	NAFLD	Non-alcoholic fatty liver disease	Inverse variance weighted	75	-0.153045	0.0716001	0.0325572	-0.293382	-0.0127091	Primary analysis
L_LDL_FC	Free cholesterol in large LDL	NAFLD	Non-alcoholic fatty liver disease	Weighted mode	75	-0.0539603	0.0729257	0.461681	-0.196895	0.0889741	Consensus methods
L_LDL_FC	Free cholesterol in large LDL	NAFLD	Non-alcoholic fatty liver disease	Weighted median	75	-0.122895	0.072729	0.0910726	-0.265444	0.0196538	Consensus methods
L_LDL_FC	Free cholesterol in large LDL	NAFLD	Non-alcoholic fatty liver disease	MR Egger	75	-0.248231	0.108487	0.0250272	-0.460865	-0.0355978	Pleiotropy test
L_LDL_FC	Free cholesterol in large LDL	NAFLD	Non-alcoholic fatty liver disease	Robust adjusted profile score (RAPS)	75	-0.0932713	0.0428757	0.029601	-0.177308	-0.00923494	Pleiotropy test
L_LDL_FC	Free cholesterol in large LDL	NAFLD	Non-alcoholic fatty liver disease	MR-PRESSO (outlier-corrected)	71	-0.0840836	0.0464322	0.0744487	-0.175091	0.00692347	Outlier-robust methods
L_LDL_FC	Free cholesterol in large LDL	NAFLD	Non-alcoholic fatty liver disease	Contamination mixture	75	-0.0862203		0.0721942	-0.22622	0.00377969	Pleiotropy test
L_LDL_L	Total lipids in large LDL	Fat_Liver	Liver Fat	Inverse variance weighted	71	-0.0949387	0.0388379	0.014506	-0.171061	-0.0188163	Primary analysis
L_LDL_L	Total lipids in large LDL	Fat_Liver	Liver Fat	Weighted mode	71	-0.0837425	0.0301146	0.00696092	-0.142767	-0.0247179	Consensus methods
L_LDL_L	Total lipids in large LDL	Fat_Liver	Liver Fat	Weighted median	71	-0.0929521	0.0357738	0.00936793	-0.163069	-0.0228354	Consensus methods
L_LDL_L	Total lipids in large LDL	Fat_Liver	Liver Fat	MR Egger	71	-0.211194	0.0564424	0.000374216	-0.321821	-0.100567	Pleiotropy test
L_LDL_L	Total lipids in large LDL	Fat_Liver	Liver Fat	Robust adjusted profile score (RAPS)	71	-0.0553688	0.025387	0.0291843	-0.105127	-0.00561023	Pleiotropy test
L_LDL_L	Total lipids in large LDL	Fat_Liver	Liver Fat	MR-PRESSO (outlier-corrected)	68	-0.0484571	0.0270247	0.077476	-0.101426	0.00451136	Outlier-robust methods
L_LDL_L	Total lipids in large LDL	Fat_Liver	Liver Fat	Contamination mixture	71	-0.128885		0.00055872	-0.168885	-0.0488853	Pleiotropy test
L_LDL_L	Total lipids in large LDL	NAFLD	Non-alcoholic fatty liver disease	Inverse variance weighted	65	-0.116576	0.0858909	0.174701	-0.284922	0.0517707	Primary analysis
L_LDL_L	Total lipids in large LDL	NAFLD	Non-alcoholic fatty liver disease	Weighted mode	65	-0.0394312	0.0711349	0.581294	-0.178856	0.0999931	Consensus methods
L_LDL_L	Total lipids in large LDL	NAFLD	Non-alcoholic fatty liver disease	Weighted median	65	-0.114309	0.0717149	0.11095	-0.25487	0.026252	Consensus methods
L_LDL_L	Total lipids in large LDL	NAFLD	Non-alcoholic fatty liver disease	MR Egger	65	-0.280189	0.129829	0.0347359	-0.534654	-0.0257235	Pleiotropy test
L_LDL_L	Total lipids in large LDL	NAFLD	Non-alcoholic fatty liver disease	Robust adjusted profile score (RAPS)	65	-0.0786966	0.0456128	0.0844701	-0.168098	0.0107045	Pleiotropy test
L_LDL_L	Total lipids in large LDL	NAFLD	Non-alcoholic fatty liver disease	MR-PRESSO (outlier-corrected)	59	-0.0770874	0.0514299	0.139327	-0.17789	0.0237152	Outlier-robust methods
L_LDL_L	Total lipids in large LDL	NAFLD	Non-alcoholic fatty liver disease	Contamination mixture	65	-0.0684873		0.185797	-0.178487	0.0315127	Pleiotropy test
L_LDL_P	Concentration of large LDL particles	Fat_Liver	Liver Fat	Inverse variance weighted	78	-0.102437	0.0350765	0.00349589	-0.171187	-0.0336873	Primary analysis
L_LDL_P	Concentration of large LDL particles	Fat_Liver	Liver Fat	Weighted mode	78	-0.0894592	0.0301003	0.00394613	-0.148456	-0.0304627	Consensus methods
L_LDL_P	Concentration of large LDL particles	Fat_Liver	Liver Fat	Weighted median	78	-0.0938434	0.0319284	0.00329075	-0.156423	-0.0312638	Consensus methods
L_LDL_P	Concentration of large LDL particles	Fat_Liver	Liver Fat	MR Egger	78	-0.211637	0.0514349	9.74009e-05	-0.31245	-0.110825	Pleiotropy test
L_LDL_P	Concentration of large LDL particles	Fat_Liver	Liver Fat	Robust adjusted profile score (RAPS)	78	-0.0625491	0.0241	0.00944818	-0.109785	-0.0153131	Pleiotropy test
L_LDL_P	Concentration of large LDL particles	Fat_Liver	Liver Fat	MR-PRESSO (outlier-corrected)	76	-0.0572487	0.0257949	0.0294839	-0.107807	-0.00669077	Outlier-robust methods
L_LDL_P	Concentration of large LDL particles	Fat_Liver	Liver Fat	Contamination mixture	78	-0.0870989		0.0020142	-0.177099	-0.0370989	Pleiotropy test
L_LDL_P	Concentration of large LDL particles	NAFLD	Non-alcoholic fatty liver disease	Inverse variance weighted	66	-0.0856283	0.0826446	0.300154	-0.247612	0.0763551	Primary analysis
L_LDL_P	Concentration of large LDL particles	NAFLD	Non-alcoholic fatty liver disease	Weighted mode	66	-0.0452447	0.0651472	0.489844	-0.172933	0.0824438	Consensus methods
L_LDL_P	Concentration of large LDL particles	NAFLD	Non-alcoholic fatty liver disease	Weighted median	66	-0.0588002	0.0672225	0.381732	-0.190556	0.0729559	Consensus methods
L_LDL_P	Concentration of large LDL particles	NAFLD	Non-alcoholic fatty liver disease	MR Egger	66	-0.275775	0.119581	0.0243506	-0.510155	-0.0413958	Pleiotropy test
L_LDL_P	Concentration of large LDL particles	NAFLD	Non-alcoholic fatty liver disease	Robust adjusted profile score (RAPS)	66	-0.0418071	0.0472367	0.376127	-0.134391	0.0507769	Pleiotropy test
L_LDL_P	Concentration of large LDL particles	NAFLD	Non-alcoholic fatty liver disease	MR-PRESSO (outlier-corrected)	60	-0.0368398	0.0519093	0.480688	-0.138582	0.0649023	Outlier-robust methods
L_LDL_P	Concentration of large LDL particles	NAFLD	Non-alcoholic fatty liver disease	Contamination mixture	66	-0.0582686		0.2324	-0.158269	0.0317314	Pleiotropy test
L_LDL_PL	Phospholipids in large LDL	Fat_Liver	Liver Fat	Inverse variance weighted	65	-0.0922521	0.0409847	0.0243925	-0.172582	-0.011922	Primary analysis
L_LDL_PL	Phospholipids in large LDL	Fat_Liver	Liver Fat	Weighted mode	65	-0.0794451	0.0338827	0.0221559	-0.145855	-0.0130352	Consensus methods
L_LDL_PL	Phospholipids in large LDL	Fat_Liver	Liver Fat	Weighted median	65	-0.0896943	0.0345377	0.00940429	-0.157388	-0.0220004	Consensus methods
L_LDL_PL	Phospholipids in large LDL	Fat_Liver	Liver Fat	MR Egger	65	-0.200227	0.0592237	0.00124526	-0.316306	-0.0841487	Pleiotropy test
L_LDL_PL	Phospholipids in large LDL	Fat_Liver	Liver Fat	Robust adjusted profile score (RAPS)	65	-0.0487931	0.026765	0.0683002	-0.101252	0.00366624	Pleiotropy test
L_LDL_PL	Phospholipids in large LDL	Fat_Liver	Liver Fat	MR-PRESSO (outlier-corrected)	61	-0.0496908	0.0268354	0.0689927	-0.102288	0.00290654	Outlier-robust methods
L_LDL_PL	Phospholipids in large LDL	Fat_Liver	Liver Fat	Contamination mixture	65	-0.0910717		0.00145459	-0.161072	-0.0410717	Pleiotropy test
L_LDL_PL	Phospholipids in large LDL	NAFLD	Non-alcoholic fatty liver disease	Inverse variance weighted	61	-0.117781	0.0851858	0.166777	-0.284745	0.0491832	Primary analysis
L_LDL_PL	Phospholipids in large LDL	NAFLD	Non-alcoholic fatty liver disease	Weighted mode	61	-0.0272938	0.0718786	0.705494	-0.168176	0.113588	Consensus methods
L_LDL_PL	Phospholipids in large LDL	NAFLD	Non-alcoholic fatty liver disease	Weighted median	61	-0.101145	0.0725826	0.163463	-0.243407	0.0411167	Consensus methods
L_LDL_PL	Phospholipids in large LDL	NAFLD	Non-alcoholic fatty liver disease	MR Egger	61	-0.26454	0.127113	0.0417706	-0.513683	-0.0153981	Pleiotropy test
L_LDL_PL	Phospholipids in large LDL	NAFLD	Non-alcoholic fatty liver disease	Robust adjusted profile score (RAPS)	61	-0.0637245	0.0448007	0.15491	-0.151534	0.0240849	Pleiotropy test
L_LDL_PL	Phospholipids in large LDL	NAFLD	Non-alcoholic fatty liver disease	MR-PRESSO (outlier-corrected)	56	-0.0608836	0.050725	0.235179	-0.160304	0.0385373	Outlier-robust methods
L_LDL_PL	Phospholipids in large LDL	NAFLD	Non-alcoholic fatty liver disease	Contamination mixture	61	-0.0662569		0.228329	-0.156257	0.0437431	Pleiotropy test
L_LDL_TG	Triglycerides in large LDL	Fat_Liver	Liver Fat	Inverse variance weighted	99	0.079949	0.0320262	0.0125474	0.0171777	0.14272	Primary analysis
L_LDL_TG	Triglycerides in large LDL	Fat_Liver	Liver Fat	Weighted mode	99	-0.0355962	0.0316256	0.263105	-0.0975823	0.02639	Consensus methods
L_LDL_TG	Triglycerides in large LDL	Fat_Liver	Liver Fat	Weighted median	99	-0.0101029	0.0326602	0.757067	-0.074117	0.0539111	Consensus methods
L_LDL_TG	Triglycerides in large LDL	Fat_Liver	Liver Fat	MR Egger	99	-0.0331309	0.0523823	0.528559	-0.1358	0.0695383	Pleiotropy test
L_LDL_TG	Triglycerides in large LDL	Fat_Liver	Liver Fat	Robust adjusted profile score (RAPS)	99	0.0578994	0.036646	0.114115	-0.0139268	0.129726	Pleiotropy test
L_LDL_TG	Triglycerides in large LDL	Fat_Liver	Liver Fat	MR-PRESSO (outlier-corrected)	93	0.0451022	0.0299004	0.134875	-0.0135026	0.103707	Outlier-robust methods
L_LDL_TG	Triglycerides in large LDL	Fat_Liver	Liver Fat	Contamination mixture	99	-0.0368378		0.679006	-0.0768378	0.523162	Pleiotropy test
L_LDL_TG	Triglycerides in large LDL	NAFLD	Non-alcoholic fatty liver disease	Inverse variance weighted	92	0.178656	0.0732076	0.014671	0.035169	0.322143	Primary analysis
L_LDL_TG	Triglycerides in large LDL	NAFLD	Non-alcoholic fatty liver disease	Weighted mode	92	0.0109607	0.0777352	0.888181	-0.1414	0.163322	Consensus methods
L_LDL_TG	Triglycerides in large LDL	NAFLD	Non-alcoholic fatty liver disease	Weighted median	92	0.0717167	0.0748205	0.337802	-0.0749315	0.218365	Consensus methods
L_LDL_TG	Triglycerides in large LDL	NAFLD	Non-alcoholic fatty liver disease	MR Egger	92	0.0541762	0.125303	0.666513	-0.191418	0.29977	Pleiotropy test
L_LDL_TG	Triglycerides in large LDL	NAFLD	Non-alcoholic fatty liver disease	Robust adjusted profile score (RAPS)	92	0.192522	0.0545995	0.000421772	0.0855067	0.299537	Pleiotropy test
L_LDL_TG	Triglycerides in large LDL	NAFLD	Non-alcoholic fatty liver disease	MR-PRESSO (outlier-corrected)	86	0.165607	0.0512182	0.00174255	0.0652192	0.265994	Outlier-robust methods
L_LDL_TG	Triglycerides in large LDL	NAFLD	Non-alcoholic fatty liver disease	Contamination mixture	92	0.145008		0.0327605	0.0150078	0.265008	Pleiotropy test
L_VLDL_C	Cholesterol in large VLDL	Fat_Liver	Liver Fat	Inverse variance weighted	100	0.115257	0.0314545	0.000248063	0.0536064	0.176908	Primary analysis
L_VLDL_C	Cholesterol in large VLDL	Fat_Liver	Liver Fat	Weighted mode	100	0.0408138	0.0340989	0.234194	-0.02602	0.107648	Consensus methods
L_VLDL_C	Cholesterol in large VLDL	Fat_Liver	Liver Fat	Weighted median	100	0.0430489	0.0321432	0.180478	-0.0199518	0.10605	Consensus methods
L_VLDL_C	Cholesterol in large VLDL	Fat_Liver	Liver Fat	MR Egger	100	0.0381929	0.053755	0.479082	-0.067167	0.143553	Pleiotropy test
L_VLDL_C	Cholesterol in large VLDL	Fat_Liver	Liver Fat	Robust adjusted profile score (RAPS)	100	0.0904182	0.0332521	0.00654453	0.0252441	0.155592	Pleiotropy test
L_VLDL_C	Cholesterol in large VLDL	Fat_Liver	Liver Fat	MR-PRESSO (outlier-corrected)	93	0.0838522	0.0275761	0.00307374	0.0298031	0.137901	Outlier-robust methods
L_VLDL_C	Cholesterol in large VLDL	Fat_Liver	Liver Fat	Contamination mixture	100	0.111343		0.00343076	0.0413431	0.171343	Pleiotropy test
L_VLDL_C	Cholesterol in large VLDL	NAFLD	Non-alcoholic fatty liver disease	Inverse variance weighted	93	0.22234	0.0675553	0.000997514	0.0899314	0.354748	Primary analysis
L_VLDL_C	Cholesterol in large VLDL	NAFLD	Non-alcoholic fatty liver disease	Weighted mode	93	0.240782	0.0675616	0.000581604	0.108362	0.373203	Consensus methods
L_VLDL_C	Cholesterol in large VLDL	NAFLD	Non-alcoholic fatty liver disease	Weighted median	93	0.254254	0.0649178	8.98208e-05	0.127016	0.381493	Consensus methods
L_VLDL_C	Cholesterol in large VLDL	NAFLD	Non-alcoholic fatty liver disease	MR Egger	93	0.109722	0.11686	0.350258	-0.119324	0.338768	Pleiotropy test
[truncated: 1,599 more rows]
