# Supplementary material for: Large-scale metabolomic profiling and incident non-alcoholic fatty liver disease
Source: iScience. 2023 Jun 14;26(7):107127. doi: 10.1016/j.isci.2023.107127 (PMC10339047; doi:10.1016/j.isci.2023.107127)
Supplement: Table S6. Univariable Mendelian Randomization Egger’s intercept, related to STAR methods [file mmc7.xlsx]

## Sheet: Sheet1
exposure	exposure_long	outcome	outcome_long	egger_intercept	se	pval
Acetate	Acetate	Fat_Liver	Liver Fat	0.00822658	0.00761173	0.305172
Acetate	Acetate	NAFLD	Non-alcoholic fatty liver disease	-0.0323712	0.0302755	0.306007
Acetoacetate	Acetoacetate	Fat_Liver	Liver Fat	0.0136679	0.0287167	0.658935
Acetoacetate	Acetoacetate	NAFLD	Non-alcoholic fatty liver disease	-0.0426192	0.0380033	0.313043
Acetone	Acetone	Fat_Liver	Liver Fat	-0.00218245	0.00805615	0.791973
Acetone	Acetone	NAFLD	Non-alcoholic fatty liver disease	-0.0305948	0.0255586	0.256449
Ala	Alanine	Fat_Liver	Liver Fat	-0.00545157	0.00498077	0.280994
Ala	Alanine	NAFLD	Non-alcoholic fatty liver disease	-0.00858914	0.0106203	0.424282
Albumin	Albumin	Fat_Liver	Liver Fat	0.00193898	0.00466133	0.679834
Albumin	Albumin	NAFLD	Non-alcoholic fatty liver disease	-0.0113948	0.00742319	0.134309
ApoA1	Apolipoprotein A1	Fat_Liver	Liver Fat	0.000413736	0.00252481	0.870147
ApoA1	Apolipoprotein A1	NAFLD	Non-alcoholic fatty liver disease	0.00677406	0.00491079	0.170811
ApoB	Apolipoprotein B	Fat_Liver	Liver Fat	0.0087513	0.00356007	0.0162413
ApoB	Apolipoprotein B	NAFLD	Non-alcoholic fatty liver disease	0.0149859	0.00767885	0.0552342
Cholines	Total cholines	Fat_Liver	Liver Fat	0.000814074	0.0033045	0.806017
Cholines	Total cholines	NAFLD	Non-alcoholic fatty liver disease	0.0108713	0.007314	0.141264
Citrate	Citrate	Fat_Liver	Liver Fat	0.000306497	0.00455414	0.946654
Citrate	Citrate	NAFLD	Non-alcoholic fatty liver disease	-0.00742652	0.00861383	0.393869
Clinical_LDL_C	Clinical LDL cholesterol	Fat_Liver	Liver Fat	0.0064608	0.00330532	0.0550634
Clinical_LDL_C	Clinical LDL cholesterol	NAFLD	Non-alcoholic fatty liver disease	0.010945	0.00763257	0.156945
Creatinine	Creatinine	Fat_Liver	Liver Fat	0.00578644	0.00409109	0.161382
Creatinine	Creatinine	NAFLD	Non-alcoholic fatty liver disease	0.00426866	0.00892046	0.633727
DHA	Docosahexaenoic acid	Fat_Liver	Liver Fat	0.00104396	0.00357681	0.771316
DHA	Docosahexaenoic acid	NAFLD	Non-alcoholic fatty liver disease	0.0081559	0.00840395	0.336132
Fat_Liver	Liver Fat	Acetate	Acetate	-0.0156888	0.00473889	0.00694565
Fat_Liver	Liver Fat	Acetoacetate	Acetoacetate	-0.00245936	0.00545285	0.660735
Fat_Liver	Liver Fat	Acetone	Acetone	-0.0120517	0.00462434	0.024425
Fat_Liver	Liver Fat	Ala	Alanine	0.0146844	0.00604326	0.0334165
Fat_Liver	Liver Fat	Albumin	Albumin	0.00805699	0.00504582	0.138624
Fat_Liver	Liver Fat	ApoA1	Apolipoprotein A1	0.0257711	0.00956849	0.0209045
Fat_Liver	Liver Fat	ApoB	Apolipoprotein B	0.0257435	0.0102766	0.0335826
Fat_Liver	Liver Fat	Cholines	Total cholines	0.0293724	0.0110752	0.0263855
Fat_Liver	Liver Fat	Citrate	Citrate	-0.013116	0.00752287	0.109093
Fat_Liver	Liver Fat	Clinical_LDL_C	Clinical LDL cholesterol	0.0324329	0.00914337	0.00529333
Fat_Liver	Liver Fat	Creatinine	Creatinine	-9.29723e-05	0.00271621	0.973308
Fat_Liver	Liver Fat	DHA	Docosahexaenoic acid	0.0240403	0.0132357	0.0993713
Fat_Liver	Liver Fat	Gln	Glutamine	-0.0101276	0.00648447	0.149391
Fat_Liver	Liver Fat	Glucose	Glucose	-0.00104266	0.00376242	0.786823
Fat_Liver	Liver Fat	Gly	Glycine	-0.00727042	0.00637674	0.280797
Fat_Liver	Liver Fat	GlycA	Glycoprotein acetyls	0.00118801	0.00271918	0.672479
Fat_Liver	Liver Fat	HDL_C	HDL cholesterol	0.0105644	0.0094256	0.286238
Fat_Liver	Liver Fat	HDL_CE	Cholesteryl esters in HDL	0.00840484	0.0101864	0.426846
Fat_Liver	Liver Fat	HDL_FC	Free cholesterol in HDL	0.0172529	0.00747572	0.0414545
Fat_Liver	Liver Fat	HDL_L	Total lipids in HDL	0.020854	0.00938029	0.0480975
Fat_Liver	Liver Fat	HDL_P	Concentration of HDL particles	0.030538	0.00809167	0.0030789
Fat_Liver	Liver Fat	HDL_PL	Phospholipids in HDL	0.0245324	0.010484	0.039174
Fat_Liver	Liver Fat	HDL_TG	Triglycerides in HDL	0.014558	0.00896042	0.138672
Fat_Liver	Liver Fat	HDL_size	Average diameter for HDL particles	-0.00633944	0.0103897	0.554148
Fat_Liver	Liver Fat	His	Histidine	0.000527952	0.00633992	0.93513
Fat_Liver	Liver Fat	IDL_C	Cholesterol in IDL	0.0312989	0.0092045	0.00676658
Fat_Liver	Liver Fat	IDL_CE	Cholesteryl esters in IDL	0.0323066	0.00932853	0.00608997
Fat_Liver	Liver Fat	IDL_FC	Free cholesterol in IDL	0.0277037	0.00870578	0.00978259
Fat_Liver	Liver Fat	IDL_L	Total lipids in IDL	0.0280787	0.00956683	0.016621
Fat_Liver	Liver Fat	IDL_P	Concentration of IDL particles	0.0256001	0.00904636	0.0197264
Fat_Liver	Liver Fat	IDL_PL	Phospholipids in IDL	0.0254816	0.00974648	0.0280657
Fat_Liver	Liver Fat	IDL_TG	Triglycerides in IDL	0.00705005	0.0142382	0.632356
Fat_Liver	Liver Fat	Ile	Isoleucine	0.00907074	0.00504948	0.0999188
Fat_Liver	Liver Fat	LA	Linoleic acid	0.0200362	0.0168917	0.262979
Fat_Liver	Liver Fat	LDL_C	LDL cholesterol	0.0269952	0.00897209	0.0147445
Fat_Liver	Liver Fat	LDL_CE	Cholesteryl esters in LDL	0.0284155	0.00973326	0.0170478
Fat_Liver	Liver Fat	LDL_FC	Free cholesterol in LDL	0.026933	0.00783406	0.00635333
Fat_Liver	Liver Fat	LDL_L	Total lipids in LDL	0.0276235	0.00929639	0.0156663
Fat_Liver	Liver Fat	LDL_P	Concentration of LDL particles	0.024152	0.0103671	0.04477
Fat_Liver	Liver Fat	LDL_PL	Phospholipids in LDL	0.0265835	0.00869045	0.013595
Fat_Liver	Liver Fat	LDL_TG	Triglycerides in LDL	0.00468114	0.0158656	0.774649
Fat_Liver	Liver Fat	LDL_size	Average diameter for LDL particles	-0.0112335	0.0122088	0.377248
Fat_Liver	Liver Fat	L_HDL_C	Cholesterol in large HDL	-0.00650892	0.0107822	0.558303
Fat_Liver	Liver Fat	L_HDL_CE	Cholesteryl esters in large HDL	0.00160982	0.00920155	0.86461
Fat_Liver	Liver Fat	L_HDL_FC	Free cholesterol in large HDL	-0.00128366	0.00977177	0.897859
Fat_Liver	Liver Fat	L_HDL_L	Total lipids in large HDL	-0.000676208	0.0099124	0.946836
Fat_Liver	Liver Fat	L_HDL_P	Concentration of large HDL particles	-0.00114043	0.0094761	0.906377
Fat_Liver	Liver Fat	L_HDL_PL	Phospholipids in large HDL	0.00206474	0.0100678	0.841252
Fat_Liver	Liver Fat	L_HDL_TG	Triglycerides in large HDL	0.0132398	0.00880846	0.167071
Fat_Liver	Liver Fat	L_LDL_C	Cholesterol in large LDL	0.026059	0.0088083	0.0159996
Fat_Liver	Liver Fat	L_LDL_CE	Cholesteryl esters in large LDL	0.0268815	0.00933839	0.0182194
Fat_Liver	Liver Fat	L_LDL_FC	Free cholesterol in large LDL	0.0272585	0.00801289	0.00675021
Fat_Liver	Liver Fat	L_LDL_L	Total lipids in large LDL	0.0270799	0.00902747	0.014963
Fat_Liver	Liver Fat	L_LDL_P	Concentration of large LDL particles	0.0219677	0.0111799	0.0810017
Fat_Liver	Liver Fat	L_LDL_PL	Phospholipids in large LDL	0.0271568	0.00844666	0.0105722
Fat_Liver	Liver Fat	L_LDL_TG	Triglycerides in large LDL	0.00511946	0.0162324	0.75966
Fat_Liver	Liver Fat	L_VLDL_C	Cholesterol in large VLDL	0.0122771	0.0140884	0.406164
Fat_Liver	Liver Fat	L_VLDL_CE	Cholesteryl esters in large VLDL	0.0129093	0.0152908	0.420405
Fat_Liver	Liver Fat	L_VLDL_FC	Free cholesterol in large VLDL	0.0112732	0.0127294	0.398875
Fat_Liver	Liver Fat	L_VLDL_L	Total lipids in large VLDL	0.0133556	0.0117621	0.285507
Fat_Liver	Liver Fat	L_VLDL_P	Concentration of large VLDL particles	0.0116307	0.0117882	0.349597
Fat_Liver	Liver Fat	L_VLDL_PL	Phospholipids in large VLDL	0.0106319	0.0118501	0.392981
Fat_Liver	Liver Fat	L_VLDL_TG	Triglycerides in large VLDL	0.0149328	0.0102479	0.179059
Fat_Liver	Liver Fat	Lactate	Lactate	0.00779938	0.00479745	0.132287
Fat_Liver	Liver Fat	Leu	Leucine	0.00771526	0.00545423	0.184879
Fat_Liver	Liver Fat	MUFA	Monounsaturated fatty acids	0.0154489	0.0123198	0.241438
Fat_Liver	Liver Fat	M_HDL_C	Cholesterol in medium HDL	0.0184877	0.0115764	0.138568
Fat_Liver	Liver Fat	M_HDL_CE	Cholesteryl esters in medium HDL	0.0169141	0.0121459	0.191257
Fat_Liver	Liver Fat	M_HDL_FC	Free cholesterol in medium HDL	0.0241997	0.00941044	0.025977
Fat_Liver	Liver Fat	M_HDL_L	Total lipids in medium HDL	0.0283993	0.0123201	0.0416547
Fat_Liver	Liver Fat	M_HDL_P	Concentration of medium HDL particles	0.0252761	0.0116734	0.0532132
Fat_Liver	Liver Fat	M_HDL_PL	Phospholipids in medium HDL	0.0326145	0.0132362	0.0314525
Fat_Liver	Liver Fat	M_HDL_TG	Triglycerides in medium HDL	0.0194328	0.0116772	0.130436
Fat_Liver	Liver Fat	M_LDL_C	Cholesterol in medium LDL	0.0281899	0.00951936	0.0159253
Fat_Liver	Liver Fat	M_LDL_CE	Cholesteryl esters in medium LDL	0.0222965	0.0095315	0.0474715
Fat_Liver	Liver Fat	M_LDL_FC	Free cholesterol in medium LDL	0.0278021	0.00816192	0.00669961
Fat_Liver	Liver Fat	M_LDL_L	Total lipids in medium LDL	0.0282719	0.0100094	0.0198993
Fat_Liver	Liver Fat	M_LDL_P	Concentration of medium LDL particles	0.0266929	0.00855309	0.0123018
Fat_Liver	Liver Fat	M_LDL_PL	Phospholipids in medium LDL	0.026695	0.00970416	0.0224445
Fat_Liver	Liver Fat	M_LDL_TG	Triglycerides in medium LDL	0.00234836	0.0159372	0.886103
Fat_Liver	Liver Fat	M_VLDL_C	Cholesterol in medium VLDL	0.0222838	0.00985246	0.0500331
Fat_Liver	Liver Fat	M_VLDL_CE	Cholesteryl esters in medium VLDL	0.0230467	0.00913782	0.0302768
Fat_Liver	Liver Fat	M_VLDL_FC	Free cholesterol in medium VLDL	0.0272553	0.0116849	0.0445627
Fat_Liver	Liver Fat	M_VLDL_L	Total lipids in medium VLDL	0.015283	0.0183576	0.426656
Fat_Liver	Liver Fat	M_VLDL_P	Concentration of medium VLDL particles	0.0208717	0.0126498	0.137558
Fat_Liver	Liver Fat	M_VLDL_PL	Phospholipids in medium VLDL	0.0284756	0.0126695	0.0512063
Fat_Liver	Liver Fat	M_VLDL_TG	Triglycerides in medium VLDL	0.0132797	0.0127309	0.324104
Fat_Liver	Liver Fat	NAFLD	Non-alcoholic fatty liver disease	-0.00549623	0.0196521	0.785425
Fat_Liver	Liver Fat	Omega_3	Omega-3 fatty acids	0.0220273	0.0163496	0.210831
Fat_Liver	Liver Fat	Omega_6	Omega-6 fatty acids	0.0197173	0.0170523	0.277335
Fat_Liver	Liver Fat	Omega_6_by_Omega_3	Ratio of omega-6 fatty acids to omega-3 fatty acids	-0.0171247	0.0141778	0.257886
Fat_Liver	Liver Fat	PUFA	Polyunsaturated fatty acids	0.0224128	0.0178597	0.241109
Fat_Liver	Liver Fat	PUFA_pct	Ratio of polyunsaturated fatty acids to total fatty acids	-0.0112997	0.00314158	0.00577693
Fat_Liver	Liver Fat	Phe	Phenylalanine	-0.00311212	0.00316225	0.346195
Fat_Liver	Liver Fat	Phosphatidylc	Phosphatidylcholines	0.0295483	0.0102298	0.0179298
Fat_Liver	Liver Fat	Phosphoglyc	Phosphoglycerides	0.0309708	0.0102412	0.0143824
Fat_Liver	Liver Fat	Pyruvate	Pyruvate	0.00967723	0.00394813	0.0321836
Fat_Liver	Liver Fat	Remnant_C	Remnant cholesterol (non-HDL, non-LDL -cholesterol)	0.0309629	0.00999081	0.0127402
Fat_Liver	Liver Fat	SFA	Saturated fatty acids	0.0282958	0.0107711	0.0274933
Fat_Liver	Liver Fat	S_HDL_C	Cholesterol in small HDL	0.0295973	0.00658482	0.00115236
Fat_Liver	Liver Fat	S_HDL_CE	Cholesteryl esters in small HDL	0.0259658	0.00549496	0.000809814
Fat_Liver	Liver Fat	S_HDL_FC	Free cholesterol in small HDL	0.0250339	0.00805826	0.0125875
Fat_Liver	Liver Fat	S_HDL_L	Total lipids in small HDL	0.0298069	0.00863552	0.00725561
Fat_Liver	Liver Fat	S_HDL_P	Concentration of small HDL particles	0.0326129	0.00766877	0.00168234
Fat_Liver	Liver Fat	S_HDL_PL	Phospholipids in small HDL	0.0331682	0.0120817	0.0226496
Fat_Liver	Liver Fat	S_HDL_TG	Triglycerides in small HDL	0.00754664	0.00810639	0.376176
Fat_Liver	Liver Fat	S_LDL_C	Cholesterol in small LDL	0.0255628	0.00929473	0.0224679
Fat_Liver	Liver Fat	S_LDL_CE	Cholesteryl esters in small LDL	0.0282751	0.010396	0.0236156
Fat_Liver	Liver Fat	S_LDL_FC	Free cholesterol in small LDL	0.0202143	0.00686121	0.0146304
Fat_Liver	Liver Fat	S_LDL_L	Total lipids in small LDL	0.025135	0.00979158	0.0303368
Fat_Liver	Liver Fat	S_LDL_P	Concentration of small LDL particles	0.0243736	0.00947467	0.0300641
Fat_Liver	Liver Fat	S_LDL_PL	Phospholipids in small LDL	0.0199109	0.00886388	0.0513129
Fat_Liver	Liver Fat	S_LDL_TG	Triglycerides in small LDL	0.00566869	0.0129255	0.671314
Fat_Liver	Liver Fat	S_VLDL_C	Cholesterol in small VLDL	0.0221036	0.0117893	0.0935665
Fat_Liver	Liver Fat	S_VLDL_CE	Cholesteryl esters in small VLDL	0.0206916	0.0118991	0.116047
Fat_Liver	Liver Fat	S_VLDL_FC	Free cholesterol in small VLDL	0.0239996	0.0114773	0.0660705
Fat_Liver	Liver Fat	S_VLDL_L	Total lipids in small VLDL	0.00825562	0.0171976	0.642648
Fat_Liver	Liver Fat	S_VLDL_P	Concentration of small VLDL particles	0.00626294	0.0171526	0.723447
Fat_Liver	Liver Fat	S_VLDL_PL	Phospholipids in small VLDL	0.0165645	0.0130096	0.23868
Fat_Liver	Liver Fat	S_VLDL_TG	Triglycerides in small VLDL	0.00517733	0.0118921	0.673555
Fat_Liver	Liver Fat	Sphingomyelins	Sphingomyelins	0.0326652	0.00818894	0.00256369
Fat_Liver	Liver Fat	Total_BCAA	Total concentration of branched-chain amino acids (leucine + isoleucine + valine)	0.0115489	0.00549102	0.059268
Fat_Liver	Liver Fat	Total_C	Total cholesterol	0.0317116	0.00942025	0.0083054
Fat_Liver	Liver Fat	Total_CE	Total esterified cholesterol	0.036371	0.0091436	0.00261041
Fat_Liver	Liver Fat	Total_FA	Total fatty acids	0.0241213	0.0141122	0.121575
Fat_Liver	Liver Fat	Total_FC	Total free cholesterol	0.0323041	0.0100143	0.0103925
Fat_Liver	Liver Fat	Total_L	Total lipids in lipoprotein particles	0.0261947	0.0182425	0.184858
Fat_Liver	Liver Fat	Total_P	Total concentration of lipoprotein particles	0.0341337	0.00744108	0.000781093
Fat_Liver	Liver Fat	Total_PL	Total phospholipids in lipoprotein particles	0.0304892	0.0137067	0.0531808
Fat_Liver	Liver Fat	Total_TG	Total triglycerides	0.0129981	0.0100032	0.226106
Fat_Liver	Liver Fat	Tyr	Tyrosine	0.0026479	0.00709783	0.716195
Fat_Liver	Liver Fat	UKB-b-9405	Waist circumference	0.00180707	0.00460678	0.702358
Fat_Liver	Liver Fat	Unsaturation	Degree of unsaturation	0.000367124	0.00703872	0.959338
Fat_Liver	Liver Fat	VLDL_C	VLDL cholesterol	0.0284564	0.0120989	0.0431654
Fat_Liver	Liver Fat	VLDL_CE	Cholesteryl esters in VLDL	0.0269289	0.0113534	0.0417794
Fat_Liver	Liver Fat	VLDL_FC	Free cholesterol in VLDL	0.0152716	0.0173126	0.400662
Fat_Liver	Liver Fat	VLDL_L	Total lipids in VLDL	0.0148432	0.0138105	0.310444
Fat_Liver	Liver Fat	VLDL_P	Concentration of VLDL particles	0.0134261	0.0183943	0.484014
Fat_Liver	Liver Fat	VLDL_PL	Phospholipids in VLDL	0.0140979	0.0161698	0.40594
Fat_Liver	Liver Fat	VLDL_TG	Triglycerides in VLDL	0.0130607	0.00986472	0.218148
Fat_Liver	Liver Fat	VLDL_size	Average diameter for VLDL particles	0.00857996	0.007652	0.291198
Fat_Liver	Liver Fat	Val	Valine	0.0138038	0.00542992	0.0273735
Fat_Liver	Liver Fat	XL_HDL_C	Cholesterol in very large HDL	-0.0121836	0.0130383	0.370134
Fat_Liver	Liver Fat	XL_HDL_CE	Cholesteryl esters in very large HDL	-0.0117046	0.0123128	0.362226
Fat_Liver	Liver Fat	XL_HDL_FC	Free cholesterol in very large HDL	-0.00580177	0.0153022	0.712505
Fat_Liver	Liver Fat	XL_HDL_L	Total lipids in very large HDL	-0.00975587	0.0111667	0.400974
Fat_Liver	Liver Fat	XL_HDL_P	Concentration of very large HDL particles	-0.00485344	0.0113562	0.677347
Fat_Liver	Liver Fat	XL_HDL_PL	Phospholipids in very large HDL	-0.0104879	0.0104328	0.336364
Fat_Liver	Liver Fat	XL_HDL_TG	Triglycerides in very large HDL	0.00627826	0.0095618	0.527869
Fat_Liver	Liver Fat	XL_VLDL_C	Cholesterol in very large VLDL	0.0125924	0.0139194	0.389219
Fat_Liver	Liver Fat	XL_VLDL_CE	Cholesteryl esters in very large VLDL	0.0122412	0.0159032	0.461184
Fat_Liver	Liver Fat	XL_VLDL_FC	Free cholesterol in very large VLDL	0.0125796	0.0117196	0.311038
Fat_Liver	Liver Fat	XL_VLDL_L	Total lipids in very large VLDL	0.0128288	0.0100291	0.232835
Fat_Liver	Liver Fat	XL_VLDL_P	Concentration of very large VLDL particles	0.0115041	0.0102453	0.290554
Fat_Liver	Liver Fat	XL_VLDL_PL	Phospholipids in very large VLDL	0.0123609	0.0107859	0.281344
Fat_Liver	Liver Fat	XL_VLDL_TG	Triglycerides in very large VLDL	0.0128577	0.00841638	0.160934
Fat_Liver	Liver Fat	XS_VLDL_C	Cholesterol in very small VLDL	0.0206641	0.0177597	0.271624
Fat_Liver	Liver Fat	XS_VLDL_CE	Cholesteryl esters in very small VLDL	0.024812	0.0103736	0.0404351
Fat_Liver	Liver Fat	XS_VLDL_FC	Free cholesterol in very small VLDL	0.0212875	0.0168844	0.236011
Fat_Liver	Liver Fat	XS_VLDL_L	Total lipids in very small VLDL	0.0225637	0.0171844	0.218502
Fat_Liver	Liver Fat	XS_VLDL_P	Concentration of very small VLDL particles	0.0205898	0.0182015	0.284364
Fat_Liver	Liver Fat	XS_VLDL_PL	Phospholipids in very small VLDL	0.0207688	0.017122	0.253008
Fat_Liver	Liver Fat	XS_VLDL_TG	Triglycerides in very small VLDL	0.00443226	0.0121746	0.72422
Fat_Liver	Liver Fat	XXL_VLDL_C	Cholesterol in chylomicrons and extremely large VLDL	0.0123126	0.00816559	0.165861
Fat_Liver	Liver Fat	XXL_VLDL_CE	Cholesteryl esters in chylomicrons and extremely large VLDL	0.0124292	0.00912646	0.206345
Fat_Liver	Liver Fat	XXL_VLDL_FC	Free cholesterol in chylomicrons and extremely large VLDL	0.0117732	0.00723158	0.13796
Fat_Liver	Liver Fat	XXL_VLDL_L	Total lipids in chylomicrons and extremely large VLDL	0.0140419	0.00639431	0.055703
Fat_Liver	Liver Fat	XXL_VLDL_P	Concentration of chylomicrons and extremely large VLDL particles	0.012279	0.00697133	0.112022
Fat_Liver	Liver Fat	XXL_VLDL_PL	Phospholipids in chylomicrons and extremely large VLDL	0.0109579	0.00700799	0.152342
Fat_Liver	Liver Fat	XXL_VLDL_TG	Triglycerides in chylomicrons and extremely large VLDL	0.0158084	0.00557769	0.0195872
Fat_Liver	Liver Fat	bOHbutyrate	3-Hydroxybutyrate	-0.0204252	0.00829002	0.031464
Fat_Liver	Liver Fat	non_HDL_C	Total cholesterol minus HDL-C	0.0294265	0.00958472	0.0133507
Gln	Glutamine	Fat_Liver	Liver Fat	0.00109113	0.00252998	0.668014
Gln	Glutamine	NAFLD	Non-alcoholic fatty liver disease	0.00938346	0.0118319	0.431562
Glucose	Glucose	Fat_Liver	Liver Fat	2.95933e-05	0.00591359	0.996054
Glucose	Glucose	NAFLD	Non-alcoholic fatty liver disease	-0.00285188	0.012672	0.823925
Gly	Glycine	Fat_Liver	Liver Fat	-0.00419866	0.00218503	0.0578616
Gly	Glycine	NAFLD	Non-alcoholic fatty liver disease	-0.00669061	0.00497393	0.182382
GlycA	Glycoprotein acetyls	Fat_Liver	Liver Fat	0.00327157	0.00331	0.326018
GlycA	Glycoprotein acetyls	NAFLD	Non-alcoholic fatty liver disease	0.000412539	0.0113884	0.971201
HDL_C	HDL cholesterol	Fat_Liver	Liver Fat	-0.00312959	0.00231085	0.177971
HDL_C	HDL cholesterol	NAFLD	Non-alcoholic fatty liver disease	0.00387564	0.0043659	0.376431
HDL_CE	Cholesteryl esters in HDL	Fat_Liver	Liver Fat	-0.00343342	0.00227115	0.132933
HDL_CE	Cholesteryl esters in HDL	NAFLD	Non-alcoholic fatty liver disease	0.00418628	0.00466893	0.371603
HDL_FC	Free cholesterol in HDL	Fat_Liver	Liver Fat	-0.00332996	0.00221364	0.135091
HDL_FC	Free cholesterol in HDL	NAFLD	Non-alcoholic fatty liver disease	0.0018977	0.00395216	0.63202
HDL_L	Total lipids in HDL	Fat_Liver	Liver Fat	-0.000215502	0.00236498	0.927546
HDL_L	Total lipids in HDL	NAFLD	Non-alcoholic fatty liver disease	0.0103471	0.00488544	0.0362787
HDL_P	Concentration of HDL particles	Fat_Liver	Liver Fat	0.000275267	0.00292822	0.925321
HDL_P	Concentration of HDL particles	NAFLD	Non-alcoholic fatty liver disease	0.00965533	0.00647172	0.13951
HDL_PL	Phospholipids in HDL	Fat_Liver	Liver Fat	-0.000617063	0.00254165	0.808623
HDL_PL	Phospholipids in HDL	NAFLD	Non-alcoholic fatty liver disease	0.00794217	0.005328	0.138996
HDL_TG	Triglycerides in HDL	Fat_Liver	Liver Fat	0.00726762	0.00240528	0.00320098
HDL_TG	Triglycerides in HDL	NAFLD	Non-alcoholic fatty liver disease	0.0141851	0.00611111	0.0225347
HDL_size	Average diameter for HDL particles	Fat_Liver	Liver Fat	-0.00539792	0.001936	0.00598274
HDL_size	Average diameter for HDL particles	NAFLD	Non-alcoholic fatty liver disease	-0.000419943	0.00494406	0.932429
His	Histidine	Fat_Liver	Liver Fat	-0.0127887	0.00774272	0.115025
His	Histidine	NAFLD	Non-alcoholic fatty liver disease	-0.0293187	0.0182854	0.12625
IDL_C	Cholesterol in IDL	Fat_Liver	Liver Fat	0.00534931	0.00304998	0.0831864
IDL_C	Cholesterol in IDL	NAFLD	Non-alcoholic fatty liver disease	0.00128271	0.00664849	0.847533
IDL_CE	Cholesteryl esters in IDL	Fat_Liver	Liver Fat	0.00568681	0.00300256	0.0618415
IDL_CE	Cholesteryl esters in IDL	NAFLD	Non-alcoholic fatty liver disease	0.00614698	0.00689007	0.375284
IDL_FC	Free cholesterol in IDL	Fat_Liver	Liver Fat	0.00379898	0.00314233	0.230472
IDL_FC	Free cholesterol in IDL	NAFLD	Non-alcoholic fatty liver disease	0.00194027	0.00712594	0.786194
IDL_L	Total lipids in IDL	Fat_Liver	Liver Fat	0.00671848	0.00326577	0.0430053
IDL_L	Total lipids in IDL	NAFLD	Non-alcoholic fatty liver disease	0.00623144	0.00677763	0.360907
IDL_P	Concentration of IDL particles	Fat_Liver	Liver Fat	0.00876584	0.00403995	0.0338634
IDL_P	Concentration of IDL particles	NAFLD	Non-alcoholic fatty liver disease	0.00924794	0.00811319	0.258949
IDL_PL	Phospholipids in IDL	Fat_Liver	Liver Fat	0.00708019	0.00312941	0.0264151
IDL_PL	Phospholipids in IDL	NAFLD	Non-alcoholic fatty liver disease	0.00993011	0.00666941	0.140705
IDL_TG	Triglycerides in IDL	Fat_Liver	Liver Fat	0.00615219	0.00308201	0.0486627
IDL_TG	Triglycerides in IDL	NAFLD	Non-alcoholic fatty liver disease	0.017934	0.0090401	0.0502231
Ile	Isoleucine	Fat_Liver	Liver Fat	0.0332191	0.0192205	0.127563
Ile	Isoleucine	NAFLD	Non-alcoholic fatty liver disease	0.0337307	0.0326949	0.336544
LA	Linoleic acid	Fat_Liver	Liver Fat	0.00379893	0.00355466	0.288372
LA	Linoleic acid	NAFLD	Non-alcoholic fatty liver disease	0.0106309	0.00794209	0.184986
LDL_C	LDL cholesterol	Fat_Liver	Liver Fat	0.00916307	0.00341716	0.00913497
LDL_C	LDL cholesterol	NAFLD	Non-alcoholic fatty liver disease	0.011001	0.00763065	0.154345
LDL_CE	Cholesteryl esters in LDL	Fat_Liver	Liver Fat	0.0104085	0.00387977	0.00915931
LDL_CE	Cholesteryl esters in LDL	NAFLD	Non-alcoholic fatty liver disease	0.0127847	0.00811926	0.120603
LDL_FC	Free cholesterol in LDL	Fat_Liver	Liver Fat	0.00553569	0.00301546	0.070701
LDL_FC	Free cholesterol in LDL	NAFLD	Non-alcoholic fatty liver disease	0.00723052	0.00688489	0.297637
LDL_L	Total lipids in LDL	Fat_Liver	Liver Fat	0.0107187	0.00373925	0.00551927
LDL_L	Total lipids in LDL	NAFLD	Non-alcoholic fatty liver disease	0.0105936	0.00802062	0.191501
LDL_P	Concentration of LDL particles	Fat_Liver	Liver Fat	0.00875605	0.00334342	0.0106194
LDL_P	Concentration of LDL particles	NAFLD	Non-alcoholic fatty liver disease	0.0142036	0.00734898	0.0574977
LDL_PL	Phospholipids in LDL	Fat_Liver	Liver Fat	0.00866331	0.00336647	0.0122553
LDL_PL	Phospholipids in LDL	NAFLD	Non-alcoholic fatty liver disease	0.00937791	0.00748561	0.214986
LDL_TG	Triglycerides in LDL	Fat_Liver	Liver Fat	0.00764406	0.00262885	0.00441904
LDL_TG	Triglycerides in LDL	NAFLD	Non-alcoholic fatty liver disease	0.0121309	0.00617392	0.0522045
LDL_size	Average diameter for LDL particles	Fat_Liver	Liver Fat	-0.00863573	0.00341438	0.0159535
LDL_size	Average diameter for LDL particles	NAFLD	Non-alcoholic fatty liver disease	-0.0153399	0.0194628	0.435489
L_HDL_C	Cholesterol in large HDL	Fat_Liver	Liver Fat	-0.00640333	0.00200858	0.00171071
L_HDL_C	Cholesterol in large HDL	NAFLD	Non-alcoholic fatty liver disease	-0.000422075	0.00385172	0.912884
L_HDL_CE	Cholesteryl esters in large HDL	Fat_Liver	Liver Fat	-0.0065996	0.00203125	0.00140175
L_HDL_CE	Cholesteryl esters in large HDL	NAFLD	Non-alcoholic fatty liver disease	0.000268872	0.00405805	0.947259
L_HDL_FC	Free cholesterol in large HDL	Fat_Liver	Liver Fat	-0.00562422	0.00186318	0.00297574
L_HDL_FC	Free cholesterol in large HDL	NAFLD	Non-alcoholic fatty liver disease	-0.00204734	0.00392663	0.602883
L_HDL_L	Total lipids in large HDL	Fat_Liver	Liver Fat	-0.0042315	0.00195084	0.0316531
L_HDL_L	Total lipids in large HDL	NAFLD	Non-alcoholic fatty liver disease	-0.00088204	0.00425511	0.83608
L_HDL_P	Concentration of large HDL particles	Fat_Liver	Liver Fat	-0.0046165	0.00185224	0.0137138
L_HDL_P	Concentration of large HDL particles	NAFLD	Non-alcoholic fatty liver disease	-0.0014723	0.00399526	0.713011
L_HDL_PL	Phospholipids in large HDL	Fat_Liver	Liver Fat	-0.00443593	0.00204803	0.0319844
L_HDL_PL	Phospholipids in large HDL	NAFLD	Non-alcoholic fatty liver disease	-0.00198204	0.00469524	0.673611
L_HDL_TG	Triglycerides in large HDL	Fat_Liver	Liver Fat	0.00357147	0.00269687	0.188995
L_HDL_TG	Triglycerides in large HDL	NAFLD	Non-alcoholic fatty liver disease	0.0112146	0.00613571	0.0717297
L_LDL_C	Cholesterol in large LDL	Fat_Liver	Liver Fat	0.00883953	0.00338964	0.0111005
L_LDL_C	Cholesterol in large LDL	NAFLD	Non-alcoholic fatty liver disease	0.014402	0.00752718	0.0600445
L_LDL_CE	Cholesteryl esters in large LDL	Fat_Liver	Liver Fat	0.0091779	0.00356985	0.0123017
L_LDL_CE	Cholesteryl esters in large LDL	NAFLD	Non-alcoholic fatty liver disease	0.0139368	0.00806589	0.0890724
L_LDL_FC	Free cholesterol in large LDL	Fat_Liver	Liver Fat	0.00581152	0.00293206	0.0511366
L_LDL_FC	Free cholesterol in large LDL	NAFLD	Non-alcoholic fatty liver disease	0.00755369	0.00647989	0.247525
L_LDL_L	Total lipids in large LDL	Fat_Liver	Liver Fat	0.00931812	0.00340554	0.00789676
L_LDL_L	Total lipids in large LDL	NAFLD	Non-alcoholic fatty liver disease	0.0131329	0.00789591	0.101229
L_LDL_P	Concentration of large LDL particles	Fat_Liver	Liver Fat	0.00881561	0.00314317	0.00639109
L_LDL_P	Concentration of large LDL particles	NAFLD	Non-alcoholic fatty liver disease	0.0161482	0.00751463	0.0354305
L_LDL_PL	Phospholipids in large LDL	Fat_Liver	Liver Fat	0.00906204	0.00370518	0.0172596
L_LDL_PL	Phospholipids in large LDL	NAFLD	Non-alcoholic fatty liver disease	0.0119906	0.00777846	0.128538
L_LDL_TG	Triglycerides in large LDL	Fat_Liver	Liver Fat	0.00809519	0.00301958	0.00862918
L_LDL_TG	Triglycerides in large LDL	NAFLD	Non-alcoholic fatty liver disease	0.00862551	0.00705644	0.224763
L_VLDL_C	Cholesterol in large VLDL	Fat_Liver	Liver Fat	0.00531767	0.00302411	0.081797
L_VLDL_C	Cholesterol in large VLDL	NAFLD	Non-alcoholic fatty liver disease	0.00783227	0.00663873	0.241161
L_VLDL_CE	Cholesteryl esters in large VLDL	Fat_Liver	Liver Fat	0.00666993	0.00302074	0.0295258
L_VLDL_CE	Cholesteryl esters in large VLDL	NAFLD	Non-alcoholic fatty liver disease	0.0113547	0.00651644	0.0846975
L_VLDL_FC	Free cholesterol in large VLDL	Fat_Liver	Liver Fat	0.00425414	0.00275038	0.125083
L_VLDL_FC	Free cholesterol in large VLDL	NAFLD	Non-alcoholic fatty liver disease	0.011085	0.00681776	0.107319
L_VLDL_L	Total lipids in large VLDL	Fat_Liver	Liver Fat	0.00422498	0.00275622	0.128525
L_VLDL_L	Total lipids in large VLDL	NAFLD	Non-alcoholic fatty liver disease	0.00967534	0.00630943	0.128668
L_VLDL_P	Concentration of large VLDL particles	Fat_Liver	Liver Fat	0.00452295	0.00282261	0.112423
L_VLDL_P	Concentration of large VLDL particles	NAFLD	Non-alcoholic fatty liver disease	0.0106051	0.0066961	0.116831
L_VLDL_PL	Phospholipids in large VLDL	Fat_Liver	Liver Fat	0.00475412	0.00270107	0.0814514
L_VLDL_PL	Phospholipids in large VLDL	NAFLD	Non-alcoholic fatty liver disease	0.0090346	0.00655902	0.171721
L_VLDL_TG	Triglycerides in large VLDL	Fat_Liver	Liver Fat	0.0071215	0.00281817	0.0131044
L_VLDL_TG	Triglycerides in large VLDL	NAFLD	Non-alcoholic fatty liver disease	0.00915272	0.00604695	0.133591
Lactate	Lactate	Fat_Liver	Liver Fat	0.0117544	0.00868941	0.203294
Lactate	Lactate	NAFLD	Non-alcoholic fatty liver disease	0.0192802	0.0258574	0.471521
Leu	Leucine	Fat_Liver	Liver Fat	0.0125645	0.00749067	0.110752
Leu	Leucine	NAFLD	Non-alcoholic fatty liver disease	0.0176574	0.0147158	0.248789
MUFA	Monounsaturated fatty acids	Fat_Liver	Liver Fat	0.00271668	0.00303261	0.372792
MUFA	Monounsaturated fatty acids	NAFLD	Non-alcoholic fatty liver disease	0.00797512	0.00744587	0.287276
M_HDL_C	Cholesterol in medium HDL	Fat_Liver	Liver Fat	-0.000432085	0.00253404	0.864899
M_HDL_C	Cholesterol in medium HDL	NAFLD	Non-alcoholic fatty liver disease	0.0107865	0.00517993	0.0395262
M_HDL_CE	Cholesteryl esters in medium HDL	Fat_Liver	Liver Fat	-0.00131336	0.002597	0.613996
M_HDL_CE	Cholesteryl esters in medium HDL	NAFLD	Non-alcoholic fatty liver disease	0.0109272	0.00525427	0.039796
M_HDL_FC	Free cholesterol in medium HDL	Fat_Liver	Liver Fat	9.00966e-05	0.00244561	0.970676
M_HDL_FC	Free cholesterol in medium HDL	NAFLD	Non-alcoholic fatty liver disease	0.0102482	0.00513199	0.0483252
M_HDL_L	Total lipids in medium HDL	Fat_Liver	Liver Fat	0.000997956	0.00283829	0.725906
M_HDL_L	Total lipids in medium HDL	NAFLD	Non-alcoholic fatty liver disease	0.0109107	0.00573	0.060018
M_HDL_P	Concentration of medium HDL particles	Fat_Liver	Liver Fat	-0.000584414	0.00261824	0.823811
M_HDL_P	Concentration of medium HDL particles	NAFLD	Non-alcoholic fatty liver disease	0.00749962	0.00510932	0.145352
M_HDL_PL	Phospholipids in medium HDL	Fat_Liver	Liver Fat	0.00020929	0.00358923	0.953632
M_HDL_PL	Phospholipids in medium HDL	NAFLD	Non-alcoholic fatty liver disease	0.00905432	0.00637122	0.158982
M_HDL_TG	Triglycerides in medium HDL	Fat_Liver	Liver Fat	0.00862	0.00241471	0.000557686
M_HDL_TG	Triglycerides in medium HDL	NAFLD	Non-alcoholic fatty liver disease	0.00973038	0.00653593	0.140087
M_LDL_C	Cholesterol in medium LDL	Fat_Liver	Liver Fat	0.0115239	0.00423628	0.00842026
M_LDL_C	Cholesterol in medium LDL	NAFLD	Non-alcoholic fatty liver disease	0.0137341	0.00927026	0.144389
M_LDL_CE	Cholesteryl esters in medium LDL	Fat_Liver	Liver Fat	0.0104818	0.00444313	0.021335
M_LDL_CE	Cholesteryl esters in medium LDL	NAFLD	Non-alcoholic fatty liver disease	0.0161201	0.00896701	0.0775201
M_LDL_FC	Free cholesterol in medium LDL	Fat_Liver	Liver Fat	0.00632841	0.00307995	0.0440596
M_LDL_FC	Free cholesterol in medium LDL	NAFLD	Non-alcoholic fatty liver disease	0.00665793	0.00693503	0.340886
M_LDL_L	Total lipids in medium LDL	Fat_Liver	Liver Fat	0.0109164	0.00419837	0.0115581
M_LDL_L	Total lipids in medium LDL	NAFLD	Non-alcoholic fatty liver disease	0.0182135	0.00943234	0.0588442
M_LDL_P	Concentration of medium LDL particles	Fat_Liver	Liver Fat	0.011725	0.00433719	0.00881335
M_LDL_P	Concentration of medium LDL particles	NAFLD	Non-alcoholic fatty liver disease	0.0139632	0.00920422	0.134984
M_LDL_PL	Phospholipids in medium LDL	Fat_Liver	Liver Fat	0.0110993	0.00401029	0.00737405
M_LDL_PL	Phospholipids in medium LDL	NAFLD	Non-alcoholic fatty liver disease	0.0134524	0.0084249	0.115664
M_LDL_TG	Triglycerides in medium LDL	Fat_Liver	Liver Fat	0.00725338	0.00265602	0.0074094
M_LDL_TG	Triglycerides in medium LDL	NAFLD	Non-alcoholic fatty liver disease	0.0101678	0.00630978	0.110269
M_VLDL_C	Cholesterol in medium VLDL	Fat_Liver	Liver Fat	0.00796861	0.0036253	0.0311166
M_VLDL_C	Cholesterol in medium VLDL	NAFLD	Non-alcoholic fatty liver disease	0.0121972	0.00779835	0.122809
M_VLDL_CE	Cholesteryl esters in medium VLDL	Fat_Liver	Liver Fat	0.00447494	0.00339243	0.191627
M_VLDL_CE	Cholesteryl esters in medium VLDL	NAFLD	Non-alcoholic fatty liver disease	0.00536503	0.0076287	0.484654
M_VLDL_FC	Free cholesterol in medium VLDL	Fat_Liver	Liver Fat	0.0103127	0.00397116	0.0112396
M_VLDL_FC	Free cholesterol in medium VLDL	NAFLD	Non-alcoholic fatty liver disease	0.0155951	0.00768331	0.0462417
M_VLDL_L	Total lipids in medium VLDL	Fat_Liver	Liver Fat	0.00776021	0.00353672	0.0308266
M_VLDL_L	Total lipids in medium VLDL	NAFLD	Non-alcoholic fatty liver disease	0.0105514	0.00686179	0.127837
M_VLDL_P	Concentration of medium VLDL particles	Fat_Liver	Liver Fat	0.00870536	0.00330676	0.0101029
M_VLDL_P	Concentration of medium VLDL particles	NAFLD	Non-alcoholic fatty liver disease	0.0153633	0.00676624	0.0259675
M_VLDL_PL	Phospholipids in medium VLDL	Fat_Liver	Liver Fat	0.00793581	0.00318009	0.014489
M_VLDL_PL	Phospholipids in medium VLDL	NAFLD	Non-alcoholic fatty liver disease	0.0117366	0.00663806	0.0809582
M_VLDL_TG	Triglycerides in medium VLDL	Fat_Liver	Liver Fat	0.00494455	0.00294815	0.0968667
M_VLDL_TG	Triglycerides in medium VLDL	NAFLD	Non-alcoholic fatty liver disease	0.0106548	0.00639489	0.0992417
Omega_3	Omega-3 fatty acids	Fat_Liver	Liver Fat	0.0026227	0.00323464	0.419877
Omega_3	Omega-3 fatty acids	NAFLD	Non-alcoholic fatty liver disease	0.0088845	0.007528	0.241653
Omega_6	Omega-6 fatty acids	Fat_Liver	Liver Fat	0.00245732	0.00352572	0.487723
Omega_6	Omega-6 fatty acids	NAFLD	Non-alcoholic fatty liver disease	0.0123604	0.00759879	0.108067
Omega_6_by_Omega_3	Ratio of omega-6 fatty acids to omega-3 fatty acids	Fat_Liver	Liver Fat	-0.00634374	0.00366375	0.0885907
Omega_6_by_Omega_3	Ratio of omega-6 fatty acids to omega-3 fatty acids	NAFLD	Non-alcoholic fatty liver disease	-0.0137721	0.0084238	0.108227
PUFA	Polyunsaturated fatty acids	Fat_Liver	Liver Fat	0.000100259	0.00337899	0.976393
PUFA	Polyunsaturated fatty acids	NAFLD	Non-alcoholic fatty liver disease	0.0132293	0.00723089	0.070997
PUFA_pct	Ratio of polyunsaturated fatty acids to total fatty acids	Fat_Liver	Liver Fat	-0.00659586	0.00371432	0.0807548
PUFA_pct	Ratio of polyunsaturated fatty acids to total fatty acids	NAFLD	Non-alcoholic fatty liver disease	-0.00892358	0.00702916	0.209704
Phe	Phenylalanine	Fat_Liver	Liver Fat	0.00358157	0.00739414	0.636837
Phe	Phenylalanine	NAFLD	Non-alcoholic fatty liver disease	-0.00289774	0.014481	0.845408
Phosphatidylc	Phosphatidylcholines	Fat_Liver	Liver Fat	-4.48929e-07	0.00315025	0.999887
Phosphatidylc	Phosphatidylcholines	NAFLD	Non-alcoholic fatty liver disease	0.00753127	0.00701168	0.286046
Phosphoglyc	Phosphoglycerides	Fat_Liver	Liver Fat	-0.00167625	0.00350611	0.63392
Phosphoglyc	Phosphoglycerides	NAFLD	Non-alcoholic fatty liver disease	0.0100032	0.00767181	0.196257
Pyruvate	Pyruvate	Fat_Liver	Liver Fat	-0.00517069	0.00390361	0.198903
Pyruvate	Pyruvate	NAFLD	Non-alcoholic fatty liver disease	0.00472414	0.0129324	0.718545
Remnant_C	Remnant cholesterol (non-HDL, non-LDL -cholesterol)	Fat_Liver	Liver Fat	0.00961704	0.0035883	0.00909126
Remnant_C	Remnant cholesterol (non-HDL, non-LDL -cholesterol)	NAFLD	Non-alcoholic fatty liver disease	0.0141613	0.0073617	0.0587147
SFA	Saturated fatty acids	Fat_Liver	Liver Fat	0.000919166	0.00374281	0.806757
SFA	Saturated fatty acids	NAFLD	Non-alcoholic fatty liver disease	0.0106376	0.00961706	0.272689
S_HDL_C	Cholesterol in small HDL	Fat_Liver	Liver Fat	0.000576415	0.00331659	0.8626
S_HDL_C	Cholesterol in small HDL	NAFLD	Non-alcoholic fatty liver disease	0.00148864	0.0140257	0.915834
S_HDL_CE	Cholesteryl esters in small HDL	Fat_Liver	Liver Fat	0.00105164	0.00315496	0.740088
S_HDL_CE	Cholesteryl esters in small HDL	NAFLD	Non-alcoholic fatty liver disease	-4.78901e-05	0.014277	0.997336
S_HDL_FC	Free cholesterol in small HDL	Fat_Liver	Liver Fat	0.00248427	0.00453156	0.585648
S_HDL_FC	Free cholesterol in small HDL	NAFLD	Non-alcoholic fatty liver disease	0.00842775	0.0108493	0.44038
S_HDL_L	Total lipids in small HDL	Fat_Liver	Liver Fat	0.00238113	0.00364496	0.51608
S_HDL_L	Total lipids in small HDL	NAFLD	Non-alcoholic fatty liver disease	0.00706372	0.00986104	0.476616
S_HDL_P	Concentration of small HDL particles	Fat_Liver	Liver Fat	0.000188787	0.00335738	0.955352
S_HDL_P	Concentration of small HDL particles	NAFLD	Non-alcoholic fatty liver disease	0.00216637	0.0146654	0.883104
S_HDL_PL	Phospholipids in small HDL	Fat_Liver	Liver Fat	0.00204759	0.00345442	0.555319
S_HDL_PL	Phospholipids in small HDL	NAFLD	Non-alcoholic fatty liver disease	0.00927411	0.00984632	0.349686
S_HDL_TG	Triglycerides in small HDL	Fat_Liver	Liver Fat	0.00616378	0.00242096	0.0122803
S_HDL_TG	Triglycerides in small HDL	NAFLD	Non-alcoholic fatty liver disease	0.00813813	0.00566269	0.153736
S_LDL_C	Cholesterol in small LDL	Fat_Liver	Liver Fat	0.00931933	0.00357801	0.0111665
S_LDL_C	Cholesterol in small LDL	NAFLD	Non-alcoholic fatty liver disease	0.0122185	0.00780014	0.122333
S_LDL_CE	Cholesteryl esters in small LDL	Fat_Liver	Liver Fat	0.0112229	0.00392282	0.00558543
S_LDL_CE	Cholesteryl esters in small LDL	NAFLD	Non-alcoholic fatty liver disease	0.0178484	0.00842996	0.0385376
S_LDL_FC	Free cholesterol in small LDL	Fat_Liver	Liver Fat	0.00680654	0.00319141	0.0368468
S_LDL_FC	Free cholesterol in small LDL	NAFLD	Non-alcoholic fatty liver disease	0.00573357	0.00752728	0.449376
S_LDL_L	Total lipids in small LDL	Fat_Liver	Liver Fat	0.00878922	0.00357847	0.0164922
S_LDL_L	Total lipids in small LDL	NAFLD	Non-alcoholic fatty liver disease	0.0144894	0.00796539	0.0737351
S_LDL_P	Concentration of small LDL particles	Fat_Liver	Liver Fat	0.0100829	0.00373875	0.00861648
S_LDL_P	Concentration of small LDL particles	NAFLD	Non-alcoholic fatty liver disease	0.0185855	0.00779159	0.0200354
S_LDL_PL	Phospholipids in small LDL	Fat_Liver	Liver Fat	0.00972972	0.0029325	0.00137303
S_LDL_PL	Phospholipids in small LDL	NAFLD	Non-alcoholic fatty liver disease	0.0118076	0.0071711	0.104197
S_LDL_TG	Triglycerides in small LDL	Fat_Liver	Liver Fat	0.00610036	0.00280103	0.031838
S_LDL_TG	Triglycerides in small LDL	NAFLD	Non-alcoholic fatty liver disease	0.00989397	0.00663527	0.139389
S_VLDL_C	Cholesterol in small VLDL	Fat_Liver	Liver Fat	0.00957267	0.00383937	0.0146933
S_VLDL_C	Cholesterol in small VLDL	NAFLD	Non-alcoholic fatty liver disease	0.0139681	0.00735165	0.0612776
S_VLDL_CE	Cholesteryl esters in small VLDL	Fat_Liver	Liver Fat	0.010325	0.0037554	0.00720174
S_VLDL_CE	Cholesteryl esters in small VLDL	NAFLD	Non-alcoholic fatty liver disease	0.0141203	0.00690639	0.0440709
S_VLDL_FC	Free cholesterol in small VLDL	Fat_Liver	Liver Fat	0.0105303	0.00374865	0.00627636
S_VLDL_FC	Free cholesterol in small VLDL	NAFLD	Non-alcoholic fatty liver disease	0.0171052	0.00735226	0.0228494
S_VLDL_L	Total lipids in small VLDL	Fat_Liver	Liver Fat	0.00774876	0.00331927	0.0214737
S_VLDL_L	Total lipids in small VLDL	NAFLD	Non-alcoholic fatty liver disease	0.0117041	0.00646981	0.073481
S_VLDL_P	Concentration of small VLDL particles	Fat_Liver	Liver Fat	0.00657026	0.00324911	0.0456773
S_VLDL_P	Concentration of small VLDL particles	NAFLD	Non-alcoholic fatty liver disease	0.00952657	0.00638682	0.139049
S_VLDL_PL	Phospholipids in small VLDL	Fat_Liver	Liver Fat	0.0108504	0.00385047	0.00592892
S_VLDL_PL	Phospholipids in small VLDL	NAFLD	Non-alcoholic fatty liver disease	0.0139524	0.00704802	0.0511009
S_VLDL_TG	Triglycerides in small VLDL	Fat_Liver	Liver Fat	0.00400776	0.00237467	0.0942498
S_VLDL_TG	Triglycerides in small VLDL	NAFLD	Non-alcoholic fatty liver disease	0.0086436	0.00542793	0.114382
Sphingomyelins	Sphingomyelins	Fat_Liver	Liver Fat	0.00484686	0.00318352	0.131831
Sphingomyelins	Sphingomyelins	NAFLD	Non-alcoholic fatty liver disease	0.0069204	0.00722214	0.341115
Total_BCAA	Total concentration of branched-chain amino acids (leucine + isoleucine + valine)	Fat_Liver	Liver Fat	0.0138741	0.00719752	0.0689863
Total_BCAA	Total concentration of branched-chain amino acids (leucine + isoleucine + valine)	NAFLD	Non-alcoholic fatty liver disease	0.0119122	0.015425	0.451954
Total_C	Total cholesterol	Fat_Liver	Liver Fat	0.00837268	0.00336245	0.0148712
Total_C	Total cholesterol	NAFLD	Non-alcoholic fatty liver disease	0.013523	0.00704221	0.0587847
Total_CE	Total esterified cholesterol	Fat_Liver	Liver Fat	0.00745976	0.00302305	0.015656
Total_CE	Total esterified cholesterol	NAFLD	Non-alcoholic fatty liver disease	0.0102255	0.00653798	0.121915
Total_FA	Total fatty acids	Fat_Liver	Liver Fat	0.000797713	0.00342401	0.816382
Total_FA	Total fatty acids	NAFLD	Non-alcoholic fatty liver disease	0.0111158	0.00813791	0.175837
Total_FC	Total free cholesterol	Fat_Liver	Liver Fat	0.00975942	0.00359412	0.00810815
Total_FC	Total free cholesterol	NAFLD	Non-alcoholic fatty liver disease	0.0145268	0.00726138	0.0492644
Total_L	Total lipids in lipoprotein particles	Fat_Liver	Liver Fat	0.0031505	0.00343246	0.361561
Total_L	Total lipids in lipoprotein particles	NAFLD	Non-alcoholic fatty liver disease	0.0129064	0.00774476	0.099964
Total_P	Total concentration of lipoprotein particles	Fat_Liver	Liver Fat	-0.000758314	0.00334382	0.821188
Total_P	Total concentration of lipoprotein particles	NAFLD	Non-alcoholic fatty liver disease	0.0154691	0.00812968	0.0610113
Total_PL	Total phospholipids in lipoprotein particles	Fat_Liver	Liver Fat	0.00284571	0.00370575	0.444884
Total_PL	Total phospholipids in lipoprotein particles	NAFLD	Non-alcoholic fatty liver disease	0.013976	0.0076556	0.0721774
Total_TG	Total triglycerides	Fat_Liver	Liver Fat	0.0062889	0.00263313	0.0188797
Total_TG	Total triglycerides	NAFLD	Non-alcoholic fatty liver disease	0.0100389	0.00640238	0.12039
Tyr	Tyrosine	Fat_Liver	Liver Fat	0.00467348	0.0026257	0.0825057
Tyr	Tyrosine	NAFLD	Non-alcoholic fatty liver disease	0.0267829	0.0167642	0.119117
UKB-b-9405	Waist circumference	Fat_Liver	Liver Fat	-0.000435443	0.00117464	0.711017
UKB-b-9405	Waist circumference	NAFLD	Non-alcoholic fatty liver disease	-6.89017e-05	0.00254477	0.978409
Unsaturation	Degree of unsaturation	Fat_Liver	Liver Fat	-0.00494514	0.00262055	0.0633589
Unsaturation	Degree of unsaturation	NAFLD	Non-alcoholic fatty liver disease	-0.0213884	0.00667265	0.00213288
VLDL_C	VLDL cholesterol	Fat_Liver	Liver Fat	0.00932597	0.00370571	0.0138215
VLDL_C	VLDL cholesterol	NAFLD	Non-alcoholic fatty liver disease	0.014248	0.00732625	0.0556014
VLDL_CE	Cholesteryl esters in VLDL	Fat_Liver	Liver Fat	0.00743865	0.0037194	0.0490313
VLDL_CE	Cholesteryl esters in VLDL	NAFLD	Non-alcoholic fatty liver disease	0.0135319	0.00759982	0.0793245
VLDL_FC	Free cholesterol in VLDL	Fat_Liver	Liver Fat	0.00810872	0.003523	0.0235877
VLDL_FC	Free cholesterol in VLDL	NAFLD	Non-alcoholic fatty liver disease	0.0135464	0.00670263	0.0463485
VLDL_L	Total lipids in VLDL	Fat_Liver	Liver Fat	0.00516444	0.0028285	0.0707974
VLDL_L	Total lipids in VLDL	NAFLD	Non-alcoholic fatty liver disease	0.0108863	0.00645475	0.0950038
VLDL_P	Concentration of VLDL particles	Fat_Liver	Liver Fat	0.00879124	0.00333715	0.00974309
VLDL_P	Concentration of VLDL particles	NAFLD	Non-alcoholic fatty liver disease	0.0121563	0.00642562	0.0616229
VLDL_PL	Phospholipids in VLDL	Fat_Liver	Liver Fat	0.00762855	0.00337305	0.0258856
VLDL_PL	Phospholipids in VLDL	NAFLD	Non-alcoholic fatty liver disease	0.0106622	0.0067066	0.115347
VLDL_TG	Triglycerides in VLDL	Fat_Liver	Liver Fat	0.00697332	0.00267725	0.0105984
VLDL_TG	Triglycerides in VLDL	NAFLD	Non-alcoholic fatty liver disease	0.0102412	0.00610373	0.0967695
VLDL_size	Average diameter for VLDL particles	Fat_Liver	Liver Fat	0.00771563	0.00255098	0.00310543
VLDL_size	Average diameter for VLDL particles	NAFLD	Non-alcoholic fatty liver disease	0.000908233	0.00708127	0.898199
Val	Valine	Fat_Liver	Liver Fat	0.00948365	0.00630293	0.144947
Val	Valine	NAFLD	Non-alcoholic fatty liver disease	0.0145519	0.0131977	0.282676
XL_HDL_C	Cholesterol in very large HDL	Fat_Liver	Liver Fat	-0.00770728	0.00174071	1.83201e-05
XL_HDL_C	Cholesterol in very large HDL	NAFLD	Non-alcoholic fatty liver disease	-0.00576691	0.00378153	0.129494
XL_HDL_CE	Cholesteryl esters in very large HDL	Fat_Liver	Liver Fat	-0.00822703	0.00176685	6.87264e-06
XL_HDL_CE	Cholesteryl esters in very large HDL	NAFLD	Non-alcoholic fatty liver disease	-0.0057878	0.00373143	0.123044
XL_HDL_FC	Free cholesterol in very large HDL	Fat_Liver	Liver Fat	-0.00918717	0.00194278	6.30745e-06
XL_HDL_FC	Free cholesterol in very large HDL	NAFLD	Non-alcoholic fatty liver disease	-0.00989485	0.00444045	0.0278731
XL_HDL_L	Total lipids in very large HDL	Fat_Liver	Liver Fat	-0.00829348	0.00178996	8.4245e-06
XL_HDL_L	Total lipids in very large HDL	NAFLD	Non-alcoholic fatty liver disease	-0.00623002	0.00396789	0.118839
XL_HDL_P	Concentration of very large HDL particles	Fat_Liver	Liver Fat	-0.00692022	0.00194895	0.000530608
XL_HDL_P	Concentration of very large HDL particles	NAFLD	Non-alcoholic fatty liver disease	-0.00463127	0.0038131	0.226749
XL_HDL_PL	Phospholipids in very large HDL	Fat_Liver	Liver Fat	-0.0084581	0.0017958	6.35134e-06
XL_HDL_PL	Phospholipids in very large HDL	NAFLD	Non-alcoholic fatty liver disease	-0.00748299	0.00396848	0.0617261
XL_HDL_TG	Triglycerides in very large HDL	Fat_Liver	Liver Fat	0.00135793	0.00286359	0.636476
XL_HDL_TG	Triglycerides in very large HDL	NAFLD	Non-alcoholic fatty liver disease	0.00503861	0.00719723	0.485791
XL_VLDL_C	Cholesterol in very large VLDL	Fat_Liver	Liver Fat	0.00621413	0.00294499	0.0373483
XL_VLDL_C	Cholesterol in very large VLDL	NAFLD	Non-alcoholic fatty liver disease	0.00885782	0.00691876	0.203571
XL_VLDL_CE	Cholesteryl esters in very large VLDL	Fat_Liver	Liver Fat	0.00757786	0.00313615	0.0174745
XL_VLDL_CE	Cholesteryl esters in very large VLDL	NAFLD	Non-alcoholic fatty liver disease	0.0102819	0.0063098	0.10655
XL_VLDL_FC	Free cholesterol in very large VLDL	Fat_Liver	Liver Fat	0.00494424	0.00280597	0.0813126
XL_VLDL_FC	Free cholesterol in very large VLDL	NAFLD	Non-alcoholic fatty liver disease	0.0110544	0.00711496	0.123931
XL_VLDL_L	Total lipids in very large VLDL	Fat_Liver	Liver Fat	0.00661208	0.00282899	0.0214817
XL_VLDL_L	Total lipids in very large VLDL	NAFLD	Non-alcoholic fatty liver disease	0.00852898	0.00643429	0.188344
XL_VLDL_P	Concentration of very large VLDL particles	Fat_Liver	Liver Fat	0.0058149	0.00268342	0.0326358
XL_VLDL_P	Concentration of very large VLDL particles	NAFLD	Non-alcoholic fatty liver disease	0.00671685	0.0064428	0.299956
XL_VLDL_PL	Phospholipids in very large VLDL	Fat_Liver	Liver Fat	0.00485004	0.00275385	0.0814247
XL_VLDL_PL	Phospholipids in very large VLDL	NAFLD	Non-alcoholic fatty liver disease	0.0106065	0.00659103	0.111187
XL_VLDL_TG	Triglycerides in very large VLDL	Fat_Liver	Liver Fat	0.00748414	0.00254541	0.00400509
XL_VLDL_TG	Triglycerides in very large VLDL	NAFLD	Non-alcoholic fatty liver disease	0.00840089	0.00581459	0.151738
XS_VLDL_C	Cholesterol in very small VLDL	Fat_Liver	Liver Fat	0.00454794	0.00301638	0.135284
XS_VLDL_C	Cholesterol in very small VLDL	NAFLD	Non-alcoholic fatty liver disease	0.0050002	0.00619409	0.421945
XS_VLDL_CE	Cholesteryl esters in very small VLDL	Fat_Liver	Liver Fat	0.00532309	0.00305714	0.0853098
XS_VLDL_CE	Cholesteryl esters in very small VLDL	NAFLD	Non-alcoholic fatty liver disease	0.00494919	0.00613544	0.422227
XS_VLDL_FC	Free cholesterol in very small VLDL	Fat_Liver	Liver Fat	0.00407191	0.00278728	0.147528
XS_VLDL_FC	Free cholesterol in very small VLDL	NAFLD	Non-alcoholic fatty liver disease	0.00599267	0.0063084	0.344895
XS_VLDL_L	Total lipids in very small VLDL	Fat_Liver	Liver Fat	0.00666198	0.00310417	0.0344935
XS_VLDL_L	Total lipids in very small VLDL	NAFLD	Non-alcoholic fatty liver disease	0.00829602	0.00689819	0.232496
XS_VLDL_P	Concentration of very small VLDL particles	Fat_Liver	Liver Fat	0.00700443	0.00303586	0.0234733
XS_VLDL_P	Concentration of very small VLDL particles	NAFLD	Non-alcoholic fatty liver disease	0.00713088	0.00682615	0.299499
XS_VLDL_PL	Phospholipids in very small VLDL	Fat_Liver	Liver Fat	0.00640345	0.00321988	0.0494918
XS_VLDL_PL	Phospholipids in very small VLDL	NAFLD	Non-alcoholic fatty liver disease	0.0135148	0.00876896	0.126737
XS_VLDL_TG	Triglycerides in very small VLDL	Fat_Liver	Liver Fat	0.00475072	0.00260489	0.0707618
XS_VLDL_TG	Triglycerides in very small VLDL	NAFLD	Non-alcoholic fatty liver disease	0.0104985	0.00559983	0.0635755
XXL_VLDL_C	Cholesterol in chylomicrons and extremely large VLDL	Fat_Liver	Liver Fat	0.00680842	0.00276279	0.0154867
XXL_VLDL_C	Cholesterol in chylomicrons and extremely large VLDL	NAFLD	Non-alcoholic fatty liver disease	0.00945961	0.00589012	0.111736
XXL_VLDL_CE	Cholesteryl esters in chylomicrons and extremely large VLDL	Fat_Liver	Liver Fat	0.00652552	0.00270192	0.0176427
XXL_VLDL_CE	Cholesteryl esters in chylomicrons and extremely large VLDL	NAFLD	Non-alcoholic fatty liver disease	0.0110732	0.006031	0.0696533
XXL_VLDL_FC	Free cholesterol in chylomicrons and extremely large VLDL	Fat_Liver	Liver Fat	0.00767158	0.00267726	0.00510593
XXL_VLDL_FC	Free cholesterol in chylomicrons and extremely large VLDL	NAFLD	Non-alcoholic fatty liver disease	0.00783718	0.00541831	0.151456
XXL_VLDL_L	Total lipids in chylomicrons and extremely large VLDL	Fat_Liver	Liver Fat	0.00748064	0.00268369	0.00639264
XXL_VLDL_L	Total lipids in chylomicrons and extremely large VLDL	NAFLD	Non-alcoholic fatty liver disease	0.00944527	0.0056275	0.0968145
XXL_VLDL_P	Concentration of chylomicrons and extremely large VLDL particles	Fat_Liver	Liver Fat	0.00797174	0.00281432	0.00566142
XXL_VLDL_P	Concentration of chylomicrons and extremely large VLDL particles	NAFLD	Non-alcoholic fatty liver disease	0.0113178	0.00577851	0.0534785
XXL_VLDL_PL	Phospholipids in chylomicrons and extremely large VLDL	Fat_Liver	Liver Fat	0.00630039	0.00256534	0.0156912
XXL_VLDL_PL	Phospholipids in chylomicrons and extremely large VLDL	NAFLD	Non-alcoholic fatty liver disease	0.00783419	0.00532958	0.144916
XXL_VLDL_TG	Triglycerides in chylomicrons and extremely large VLDL	Fat_Liver	Liver Fat	0.00793295	0.00281907	0.0059706
XXL_VLDL_TG	Triglycerides in chylomicrons and extremely large VLDL	NAFLD	Non-alcoholic fatty liver disease	0.00447787	0.00821099	0.586975
bOHbutyrate	3-Hydroxybutyrate	Fat_Liver	Liver Fat	-0.00537984	0.00748236	0.483968
bOHbutyrate	3-Hydroxybutyrate	NAFLD	Non-alcoholic fatty liver disease	0.0454657	0.0222458	0.0577987
non_HDL_C	Total cholesterol minus HDL-C	Fat_Liver	Liver Fat	0.00932453	0.00357635	0.0111459
non_HDL_C	Total cholesterol minus HDL-C	NAFLD	Non-alcoholic fatty liver disease	0.0131873	0.00770615	0.0919509
