# Supplementary material for: Large-scale metabolomic profiling and incident non-alcoholic fatty liver disease
Source: iScience. 2023 Jun 14;26(7):107127. doi: 10.1016/j.isci.2023.107127 (PMC10339047; doi:10.1016/j.isci.2023.107127)
Supplement: Table S7. Event rates and hazard ratios for non-alcoholic fatty liver disease in UK Biobank participants for the entire cohort, as well as in men and women separately depending on triglyceride quintile, related to STAR methods [file mmc8.xlsx]

## Sheet: Sheet1
Sex	variable	quintile1	quintile2	quintile3	quintile4	quintile5
Men	Triglycerides range, mmol/L	[0.23, 1.08]	[1.08, 1.48]	[1.48, 1.94]	[1.94, 2.68]	[2.68, 11.28]
	Cases/total (event rate, %)	509/42647 (1.2)	637/42646 (1.5)	755/42646 (1.8)	1002/42646 (2.3)	1268/42646 (3)
	Hazard ratios for incident NAFLD	1.00	1.08 95% CI=0.96-1.22, p=2.0e-01	1.17 95% CI=1.04-1.31, p=8.2e-03	1.43 95% CI=1.28-1.60, p=1.8e-10	1.65 95% CI=1.49-1.84, p=4.0e-20
Women	Triglycerides range, mmol/L	[0.23, 0.9]	[0.9, 1.18]	[1.18, 1.52]	[1.52, 2.07]	[2.07, 11.24]
	Cases/total (event rate, %)	383/50613 (0.8)	526/50613 (1)	769/50613 (1.5)	1035/50613 (2)	1679/50613 (3.3)
	Hazard ratios for incident NAFLD	1.00	1.17 95% CI=1.02-1.34, p=3.0e-02	1.44 95% CI=1.26-1.64, p=7.8e-08	1.64 95% CI=1.44-1.86, p=6.1e-14	2.18 95% CI=1.92-2.47, p=4.8e-34
All	Triglycerides range, mmol/L	[0.23, 0.96]	[0.96, 1.29]	[1.29, 1.7]	[1.7, 2.36]	[2.36, 11.28]
	Cases/total (event rate, %)	830/93260 (0.9)	1194/93259 (1.3)	1519/93259 (1.6)	2078/93259 (2.2)	2942/93259 (3.2)
	Hazard ratios for incident NAFLD	1.00	1.18 95% CI=1.08-1.30, p=3.2e-04	1.30 95% CI=1.19-1.42, p=8.7e-09	1.56 95% CI=1.43-1.70, p=4.5e-24	1.96 95% CI=1.80-2.13, p=1.1e-55
