# Supplementary material for: Large-scale metabolomic profiling and incident non-alcoholic fatty liver disease
Source: iScience. 2023 Jun 14;26(7):107127. doi: 10.1016/j.isci.2023.107127 (PMC10339047; doi:10.1016/j.isci.2023.107127)
Supplement: Table S8. Event rates and hazard ratios for non-alcoholic fatty liver disease in UK Biobank participants for the entire cohort, as well as in men and women separately, depending on HDL quintile, related to STAR methods [file mmc9.xlsx]

## Sheet: Sheet1
Sex	variable	quintile1	quintile2	quintile3	quintile4	quintile5
Men	HDL cholesterol range, mmol/L	[0.22, 1.02]	[1.02, 1.17]	[1.17, 1.31]	[1.31, 1.51]	[1.51, 4.19]
	Cases/total (event rate, %)	1260/39421 (3.2)	854/39421 (2.2)	656/39421 (1.7)	546/39421 (1.4)	557/39421 (1.4)
	Hazard ratios for incident NAFLD	1.00	0.80 95% CI=0.74-0.88, p=1.7e-06	0.69 95% CI=0.62-0.76, p=9.7e-14	0.64 95% CI=0.58-0.71, p=2.7e-16	0.74 95% CI=0.66-0.83, p=9.5e-08
Women	HDL cholesterol range, mmol/L	[0.23, 1.27]	[1.27, 1.46]	[1.46, 1.65]	[1.65, 1.89]	[1.89, 4.4]
	Cases/total (event rate, %)	1542/46020 (3.4)	907/46020 (2)	635/46020 (1.4)	515/46020 (1.1)	411/46019 (0.9)
	Hazard ratios for incident NAFLD	1.00	0.79 95% CI=0.72-0.86, p=6.8e-08	0.64 95% CI=0.58-0.71, p=4.2e-18	0.61 95% CI=0.54-0.68, p=4.6e-18	0.59 95% CI=0.52-0.67, p=3.6e-16
All	HDL cholesterol range, mmol/L	[0.22, 1.12]	[1.12, 1.31]	[1.31, 1.5]	[1.5, 1.75]	[1.75, 4.4]
	Cases/total (event rate, %)	2643/85441 (3.1)	1846/85441 (2.2)	1379/85441 (1.6)	1108/85441 (1.3)	907/85440 (1.1)
	Hazard ratios for incident NAFLD	1.00	0.84 95% CI=0.79-0.89, p=3.3e-08	0.72 95% CI=0.67-0.77, p=2.7e-20	0.64 95% CI=0.59-0.69, p=3.2e-27	0.65 95% CI=0.59-0.71, p=3.3e-21
