# Supplementary material for: Large-scale metabolomic profiling and incident non-alcoholic fatty liver disease
Source: iScience. 2023 Jun 14;26(7):107127. doi: 10.1016/j.isci.2023.107127 (PMC10339047; doi:10.1016/j.isci.2023.107127)
Supplement: Table S9. Event rates and hazard ratios for non-alcoholic fatty liver disease in UK Biobank participants for the entire cohort are presented, as well as in men and women separately, depending on HDL cholesterol and triglyceride levels, related to STAR methods [file mmc10.xlsx]

## Sheet: Sheet1
colA	colB	colC	colD	colE	colF
Sex	HDL cholesterol levels	High	High	Low	Low
	Triglyceride levels	Low	High	Low	High
All	Cases/total (event rate, %)	2519/225033 (1.1)	2542/115471 (2.2)	750/30909 (2.4)	2064/55468 (3.7)
All	Hazard ratios for incident NAFLD	1	1.47 95% CI=1.39-1.56, p=1.3e-38	1.48 95% CI=1.35-1.61, p=2.1e-18	1.83 95% CI=1.72-1.96, p=7.7e-75
Men	Cases/total (event rate, %)	1182/90786 (1.3)	1566/71976 (2.2)	223/8441 (2.6)	896/25740 (3.5)
Men	Hazard ratios for incident NAFLD	1	1.36 95% CI=1.26-1.47, p=3.9e-15	1.42 95% CI=1.22-1.64, p=3.9e-06	1.70 95% CI=1.55-1.87, p=6.7e-29
Women	Cases/total (event rate, %)	1337/134247 (1)	976/43495 (2.2)	527/22468 (2.3)	1168/29728 (3.9)
Women	Hazard ratios for incident NAFLD	1	1.61 95% CI=1.47-1.76, p=1.5e-25	1.53 95% CI=1.37-1.70, p=5.9e-14	1.96 95% CI=1.79-2.15, p=5.5e-48
