# Supplementary material for: Large-scale metabolomic profiling and incident non-alcoholic fatty liver disease
Source: iScience. 2023 Jun 14;26(7):107127. doi: 10.1016/j.isci.2023.107127 (PMC10339047; doi:10.1016/j.isci.2023.107127)
Supplement: Table S10. Multivariable Mendelian randomization results using different pleiotropy robust MVMR analyses, related to STAR methods [file mmc11.xlsx]

## Sheet: Sheet1
exposure	exposure_long	outcome	outcome_long	correctfor	correctfor_long	b	se	lci	uci	pval	cochranQ	cochranQpval	nsnp	method	F_stastistics
Acetate	Acetate	NAFLD	Non-alcoholic fatty liver disease	UKB-b-9405	Waist circumference	-0.82802	0.296889	-1.40991	-0.246128	0.00528732	49.5809	1.65497e-06	14	Multivariable IVW	39.646
Acetate	Acetate	NAFLD	Non-alcoholic fatty liver disease	UKB-b-9405	Waist circumference	-0.475004	0.240444	-0.946266	-0.0037426	0.0482081			14	Multivariable Median	39.646
Acetate	Acetate	NAFLD	Non-alcoholic fatty liver disease	UKB-b-9405	Waist circumference	-0.403273	0.163034	-0.722814	-0.0837316	0.0133779			14	Multivariable Lasso	39.646
Acetate	Acetate	NAFLD	Non-alcoholic fatty liver disease	UKB-b-9405	Waist circumference	-0.360151	0.947286	-2.2168	1.49649	0.703802	48.3826	1.21998e-06	14	Multivariable Egger	39.646
Acetate	Acetate	NAFLD	Non-alcoholic fatty liver disease	UKB-b-9405	Waist circumference	-0.0189579	0.0363216	-0.090147	0.0522311	0.601708			14	Multivariable Egger Intercept	39.646
Acetoacetate	Acetoacetate	NAFLD	Non-alcoholic fatty liver disease	UKB-b-9405	Waist circumference	0.0536485	0.380134	-0.6914	0.798697	0.887767	12.0178	0.0345446	7	Multivariable IVW	6.21112
Acetoacetate	Acetoacetate	NAFLD	Non-alcoholic fatty liver disease	UKB-b-9405	Waist circumference	0.479534	0.539307	-0.577489	1.53656	0.373914			7	Multivariable Median	6.21112
Acetoacetate	Acetoacetate	NAFLD	Non-alcoholic fatty liver disease	UKB-b-9405	Waist circumference	0.0536485	0.380134	-0.6914	0.798697	0.887767			7	Multivariable Lasso	6.21112
Acetoacetate	Acetoacetate	NAFLD	Non-alcoholic fatty liver disease	UKB-b-9405	Waist circumference	1.6705	1.62181	-1.50818	4.84918	0.302999	9.51706	0.0493979	7	Multivariable Egger	6.21112
Acetoacetate	Acetoacetate	NAFLD	Non-alcoholic fatty liver disease	UKB-b-9405	Waist circumference	-0.111226	0.108491	-0.323865	0.101413	0.305264			7	Multivariable Egger Intercept	6.21112
Acetone	Acetone	NAFLD	Non-alcoholic fatty liver disease	UKB-b-9405	Waist circumference	-0.0718163	0.312456	-0.68422	0.540587	0.818213	53.3412	1.55617e-07	13	Multivariable IVW	36.8444
Acetone	Acetone	NAFLD	Non-alcoholic fatty liver disease	UKB-b-9405	Waist circumference	-0.252141	0.244184	-0.730733	0.226451	0.301798			13	Multivariable Median	36.8444
Acetone	Acetone	NAFLD	Non-alcoholic fatty liver disease	UKB-b-9405	Waist circumference	0.0743345	0.180458	-0.279357	0.428026	0.680397			13	Multivariable Lasso	36.8444
Acetone	Acetone	NAFLD	Non-alcoholic fatty liver disease	UKB-b-9405	Waist circumference	0.52922	0.611281	-0.668869	1.72731	0.386624	47.2186	8.61618e-07	13	Multivariable Egger	36.8444
Acetone	Acetone	NAFLD	Non-alcoholic fatty liver disease	UKB-b-9405	Waist circumference	-0.0308081	0.0270554	-0.0838358	0.0222196	0.254827			13	Multivariable Egger Intercept	36.8444
Ala	Alanine	NAFLD	Non-alcoholic fatty liver disease	UKB-b-9405	Waist circumference	0.332024	0.0991731	0.137648	0.526399	0.000814207	53.2012	0.0191155	36	Multivariable IVW	72.6855
Ala	Alanine	NAFLD	Non-alcoholic fatty liver disease	UKB-b-9405	Waist circumference	0.165871	0.126876	-0.082802	0.414543	0.191096			36	Multivariable Median	72.6855
Ala	Alanine	NAFLD	Non-alcoholic fatty liver disease	UKB-b-9405	Waist circumference	0.253013	0.0920164	0.0726647	0.433362	0.00596576			36	Multivariable Lasso	72.6855
Ala	Alanine	NAFLD	Non-alcoholic fatty liver disease	UKB-b-9405	Waist circumference	0.533942	0.267852	0.00896153	1.05892	0.0462154	52.1586	0.0182324	36	Multivariable Egger	72.6855
Ala	Alanine	NAFLD	Non-alcoholic fatty liver disease	UKB-b-9405	Waist circumference	-0.00870971	0.010724	-0.0297284	0.0123089	0.416694			36	Multivariable Egger Intercept	72.6855
Albumin	Albumin	NAFLD	Non-alcoholic fatty liver disease	UKB-b-9405	Waist circumference	0.27758	0.104516	0.072732	0.482427	0.0079107	54.4167	0.0108779	35	Multivariable IVW	16.9224
Albumin	Albumin	NAFLD	Non-alcoholic fatty liver disease	UKB-b-9405	Waist circumference	0.200457	0.149341	-0.0922465	0.49316	0.179507			35	Multivariable Median	16.9224
Albumin	Albumin	NAFLD	Non-alcoholic fatty liver disease	UKB-b-9405	Waist circumference	0.195789	0.106782	-0.0135002	0.405078	0.0667228			35	Multivariable Lasso	16.9224
Albumin	Albumin	NAFLD	Non-alcoholic fatty liver disease	UKB-b-9405	Waist circumference	0.476621	0.155478	0.171889	0.781353	0.00217296	49.9468	0.0225577	35	Multivariable Egger	16.9224
Albumin	Albumin	NAFLD	Non-alcoholic fatty liver disease	UKB-b-9405	Waist circumference	-0.0129643	0.00766086	-0.0279793	0.00205071	0.0905932			35	Multivariable Egger Intercept	16.9224
ApoA1	Apolipoprotein A1	NAFLD	Non-alcoholic fatty liver disease	UKB-b-9405	Waist circumference	-0.091188	0.0577202	-0.204317	0.0219414	0.114146	191.245	1.52877e-07	103	Multivariable IVW	48.0136
ApoA1	Apolipoprotein A1	NAFLD	Non-alcoholic fatty liver disease	UKB-b-9405	Waist circumference	-0.147445	0.062523	-0.269988	-0.0249021	0.0183613			103	Multivariable Median	48.0136
ApoA1	Apolipoprotein A1	NAFLD	Non-alcoholic fatty liver disease	UKB-b-9405	Waist circumference	-0.130023	0.0470348	-0.222209	-0.0378361	0.0057029			103	Multivariable Lasso	48.0136
ApoA1	Apolipoprotein A1	NAFLD	Non-alcoholic fatty liver disease	UKB-b-9405	Waist circumference	-0.21036	0.0974607	-0.401379	-0.0193402	0.0308963	186.968	3.12735e-07	103	Multivariable Egger	48.0136
ApoA1	Apolipoprotein A1	NAFLD	Non-alcoholic fatty liver disease	UKB-b-9405	Waist circumference	0.00762583	0.00504222	-0.00225673	0.0175084	0.130433			103	Multivariable Egger Intercept	48.0136
ApoB	Apolipoprotein B	NAFLD	Non-alcoholic fatty liver disease	UKB-b-9405	Waist circumference	-0.029651	0.0891484	-0.204379	0.145077	0.739435	262.539	2.96127e-25	68	Multivariable IVW	16.9817
ApoB	Apolipoprotein B	NAFLD	Non-alcoholic fatty liver disease	UKB-b-9405	Waist circumference	0.0439904	0.0729367	-0.0989629	0.186944	0.546421			68	Multivariable Median	16.9817
ApoB	Apolipoprotein B	NAFLD	Non-alcoholic fatty liver disease	UKB-b-9405	Waist circumference	-0.0180275	0.0476348	-0.11139	0.075335	0.705094			68	Multivariable Lasso	16.9817
ApoB	Apolipoprotein B	NAFLD	Non-alcoholic fatty liver disease	UKB-b-9405	Waist circumference	-0.215339	0.141202	-0.49209	0.0614113	0.127248	251.603	9.18362e-24	68	Multivariable Egger	16.9817
ApoB	Apolipoprotein B	NAFLD	Non-alcoholic fatty liver disease	UKB-b-9405	Waist circumference	0.0136183	0.00810211	-0.00226149	0.0294982	0.092794			68	Multivariable Egger Intercept	16.9817
Cholines	Total cholines	NAFLD	Non-alcoholic fatty liver disease	UKB-b-9405	Waist circumference	-0.0437093	0.0819824	-0.204392	0.116973	0.593927	228.63	5.96168e-17	79	Multivariable IVW	30.0353
Cholines	Total cholines	NAFLD	Non-alcoholic fatty liver disease	UKB-b-9405	Waist circumference	-0.0622698	0.0702663	-0.199989	0.0754495	0.375511			79	Multivariable Median	30.0353
Cholines	Total cholines	NAFLD	Non-alcoholic fatty liver disease	UKB-b-9405	Waist circumference	-0.064296	0.0490081	-0.16035	0.0317582	0.189539			79	Multivariable Lasso	30.0353
Cholines	Total cholines	NAFLD	Non-alcoholic fatty liver disease	UKB-b-9405	Waist circumference	-0.192666	0.137723	-0.462598	0.0772663	0.161832	223.335	2.04154e-16	79	Multivariable Egger	30.0353
Cholines	Total cholines	NAFLD	Non-alcoholic fatty liver disease	UKB-b-9405	Waist circumference	0.0101368	0.00755216	-0.00466518	0.0249388	0.179519			79	Multivariable Egger Intercept	30.0353
Citrate	Citrate	NAFLD	Non-alcoholic fatty liver disease	UKB-b-9405	Waist circumference	-0.0947548	0.0848964	-0.261149	0.0716392	0.26437	87.2908	1.47697e-05	41	Multivariable IVW	23.1948
Citrate	Citrate	NAFLD	Non-alcoholic fatty liver disease	UKB-b-9405	Waist circumference	-0.0195332	0.0874932	-0.191017	0.15195	0.823338			41	Multivariable Median	23.1948
Citrate	Citrate	NAFLD	Non-alcoholic fatty liver disease	UKB-b-9405	Waist circumference	-0.0390448	0.0572688	-0.15129	0.0732001	0.495378			41	Multivariable Lasso	23.1948
Citrate	Citrate	NAFLD	Non-alcoholic fatty liver disease	UKB-b-9405	Waist circumference	-0.0188225	0.154002	-0.320661	0.283016	0.902723	86.49	1.20896e-05	41	Multivariable Egger	23.1948
Citrate	Citrate	NAFLD	Non-alcoholic fatty liver disease	UKB-b-9405	Waist circumference	-0.00523454	0.00882487	-0.022531	0.0120619	0.553075			41	Multivariable Egger Intercept	23.1948
Clinical_LDL_C	Clinical LDL cholesterol	NAFLD	Non-alcoholic fatty liver disease	UKB-b-9405	Waist circumference	-0.16933	0.095915	-0.35732	0.0186598	0.0774933	223.83	1.2665e-21	59	Multivariable IVW	16.3934
Clinical_LDL_C	Clinical LDL cholesterol	NAFLD	Non-alcoholic fatty liver disease	UKB-b-9405	Waist circumference	-0.153978	0.0790145	-0.308844	0.000887346	0.0513272			59	Multivariable Median	16.3934
Clinical_LDL_C	Clinical LDL cholesterol	NAFLD	Non-alcoholic fatty liver disease	UKB-b-9405	Waist circumference	-0.106937	0.0503902	-0.2057	-0.00817363	0.0338234			59	Multivariable Lasso	16.3934
Clinical_LDL_C	Clinical LDL cholesterol	NAFLD	Non-alcoholic fatty liver disease	UKB-b-9405	Waist circumference	-0.30202	0.132708	-0.562123	-0.041917	0.0228566	215.917	1.25463e-20	59	Multivariable Egger	16.3934
Clinical_LDL_C	Clinical LDL cholesterol	NAFLD	Non-alcoholic fatty liver disease	UKB-b-9405	Waist circumference	0.0111004	0.0077483	-0.00408601	0.0262868	0.151966			59	Multivariable Egger Intercept	16.3934
Creatinine	Creatinine	NAFLD	Non-alcoholic fatty liver disease	UKB-b-9405	Waist circumference	-0.00672444	0.0903911	-0.183888	0.170439	0.940698	111.229	0.00207392	74	Multivariable IVW	50.6851
Creatinine	Creatinine	NAFLD	Non-alcoholic fatty liver disease	UKB-b-9405	Waist circumference	0.0881702	0.109279	-0.126013	0.302353	0.419762			74	Multivariable Median	50.6851
Creatinine	Creatinine	NAFLD	Non-alcoholic fatty liver disease	UKB-b-9405	Waist circumference	-0.034531	0.0760596	-0.183605	0.114543	0.649829			74	Multivariable Lasso	50.6851
Creatinine	Creatinine	NAFLD	Non-alcoholic fatty liver disease	UKB-b-9405	Waist circumference	-0.100133	0.293746	-0.675864	0.475599	0.733193	111.054	0.00167568	74	Multivariable Egger	50.6851
Creatinine	Creatinine	NAFLD	Non-alcoholic fatty liver disease	UKB-b-9405	Waist circumference	0.00302772	0.00905352	-0.0147168	0.0207723	0.738059			74	Multivariable Egger Intercept	50.6851
DHA	Docosahexaenoic acid	NAFLD	Non-alcoholic fatty liver disease	UKB-b-9405	Waist circumference	-0.0598327	0.0761604	-0.209104	0.0894389	0.432094	176.59	6.18647e-15	56	Multivariable IVW	58.1538
DHA	Docosahexaenoic acid	NAFLD	Non-alcoholic fatty liver disease	UKB-b-9405	Waist circumference	-0.0466645	0.056434	-0.157273	0.063944	0.408301			56	Multivariable Median	58.1538
DHA	Docosahexaenoic acid	NAFLD	Non-alcoholic fatty liver disease	UKB-b-9405	Waist circumference	-0.0417489	0.0447805	-0.129517	0.0460192	0.351181			56	Multivariable Lasso	58.1538
DHA	Docosahexaenoic acid	NAFLD	Non-alcoholic fatty liver disease	UKB-b-9405	Waist circumference	-0.107834	0.116326	-0.335829	0.120161	0.353927	175.592	4.78031e-15	56	Multivariable Egger	58.1538
DHA	Docosahexaenoic acid	NAFLD	Non-alcoholic fatty liver disease	UKB-b-9405	Waist circumference	0.00511089	0.00931585	-0.0131479	0.0233696	0.583265			56	Multivariable Egger Intercept	58.1538
Fat_Liver	Liver Fat	NAFLD	Non-alcoholic fatty liver disease	UKB-b-9405	Waist circumference	1.05308	0.103196	0.850823	1.25534	1.88934e-24	35.2452	0.000113387	12	Multivariable IVW	96.0103
Fat_Liver	Liver Fat	NAFLD	Non-alcoholic fatty liver disease	UKB-b-9405	Waist circumference	1.08583	0.130651	0.829762	1.34191	9.49421e-17			12	Multivariable Median	96.0103
Fat_Liver	Liver Fat	NAFLD	Non-alcoholic fatty liver disease	UKB-b-9405	Waist circumference	1.08737	0.130473	0.831653	1.3431	7.80765e-17			12	Multivariable Lasso	96.0103
Fat_Liver	Liver Fat	NAFLD	Non-alcoholic fatty liver disease	UKB-b-9405	Waist circumference	1.06862	0.167879	0.739581	1.39765	1.94766e-10	35.1876	5.52104e-05	12	Multivariable Egger	96.0103
Fat_Liver	Liver Fat	NAFLD	Non-alcoholic fatty liver disease	UKB-b-9405	Waist circumference	-0.002274	0.0187303	-0.0389847	0.0344367	0.903368			12	Multivariable Egger Intercept	96.0103
Gln	Glutamine	NAFLD	Non-alcoholic fatty liver disease	UKB-b-9405	Waist circumference	-0.118742	0.139415	-0.39199	0.154505	0.394369	360.803	4.30572e-49	51	Multivariable IVW	87.8841
Gln	Glutamine	NAFLD	Non-alcoholic fatty liver disease	UKB-b-9405	Waist circumference	-0.111011	0.0893667	-0.286167	0.0641441	0.214162			51	Multivariable Median	87.8841
Gln	Glutamine	NAFLD	Non-alcoholic fatty liver disease	UKB-b-9405	Waist circumference	-0.126693	0.0633727	-0.250901	-0.00248471	0.0455898			51	Multivariable Lasso	87.8841
Gln	Glutamine	NAFLD	Non-alcoholic fatty liver disease	UKB-b-9405	Waist circumference	-0.252664	0.223076	-0.689885	0.184556	0.257366	356.389	1.06862e-48	51	Multivariable Egger	87.8841
Gln	Glutamine	NAFLD	Non-alcoholic fatty liver disease	UKB-b-9405	Waist circumference	0.00943215	0.0122322	-0.0145426	0.0334069	0.440653			51	Multivariable Egger Intercept	87.8841
Glucose	Glucose	NAFLD	Non-alcoholic fatty liver disease	UKB-b-9405	Waist circumference	-0.0235422	0.132224	-0.282696	0.235612	0.858685	37.0643	0.0320126	25	Multivariable IVW	32.4379
Glucose	Glucose	NAFLD	Non-alcoholic fatty liver disease	UKB-b-9405	Waist circumference	-0.0816108	0.150522	-0.376629	0.213408	0.587692			25	Multivariable Median	32.4379
Glucose	Glucose	NAFLD	Non-alcoholic fatty liver disease	UKB-b-9405	Waist circumference	0.0166589	0.104666	-0.188483	0.221801	0.873541			25	Multivariable Lasso	32.4379
Glucose	Glucose	NAFLD	Non-alcoholic fatty liver disease	UKB-b-9405	Waist circumference	0.0261022	0.292561	-0.547306	0.59951	0.928907	37.0028	0.0236392	25	Multivariable Egger	32.4379
Glucose	Glucose	NAFLD	Non-alcoholic fatty liver disease	UKB-b-9405	Waist circumference	-0.00246467	0.0128837	-0.0277162	0.0227868	0.848289			25	Multivariable Egger Intercept	32.4379
Gly	Glycine	NAFLD	Non-alcoholic fatty liver disease	UKB-b-9405	Waist circumference	-0.0177894	0.049085	-0.113994	0.0784154	0.717038	164.32	8.94947e-08	82	Multivariable IVW	28.0722
Gly	Glycine	NAFLD	Non-alcoholic fatty liver disease	UKB-b-9405	Waist circumference	0.0139936	0.0543005	-0.0924335	0.120421	0.796634			82	Multivariable Median	28.0722
Gly	Glycine	NAFLD	Non-alcoholic fatty liver disease	UKB-b-9405	Waist circumference	0.0206751	0.0353992	-0.048706	0.0900563	0.559182			82	Multivariable Lasso	28.0722
Gly	Glycine	NAFLD	Non-alcoholic fatty liver disease	UKB-b-9405	Waist circumference	0.0621504	0.0681064	-0.0713357	0.195637	0.36148	158.695	2.74432e-07	82	Multivariable Egger	28.0722
Gly	Glycine	NAFLD	Non-alcoholic fatty liver disease	UKB-b-9405	Waist circumference	-0.00848879	0.0050729	-0.0184315	0.00145391	0.0942563			82	Multivariable Egger Intercept	28.0722
GlycA	Glycoprotein acetyls	NAFLD	Non-alcoholic fatty liver disease	UKB-b-9405	Waist circumference	-0.000355418	0.115791	-0.227302	0.226591	0.997551	441.722	9.45949e-54	76	Multivariable IVW	78.2425
GlycA	Glycoprotein acetyls	NAFLD	Non-alcoholic fatty liver disease	UKB-b-9405	Waist circumference	0.0934619	0.0983506	-0.0993018	0.286226	0.341964			76	Multivariable Median	78.2425
GlycA	Glycoprotein acetyls	NAFLD	Non-alcoholic fatty liver disease	UKB-b-9405	Waist circumference	0.0107965	0.0664128	-0.11937	0.140963	0.87086			76	Multivariable Lasso	78.2425
GlycA	Glycoprotein acetyls	NAFLD	Non-alcoholic fatty liver disease	UKB-b-9405	Waist circumference	-0.00724758	0.207712	-0.414356	0.399861	0.972166	441.712	3.83775e-54	76	Multivariable Egger	78.2425
GlycA	Glycoprotein acetyls	NAFLD	Non-alcoholic fatty liver disease	UKB-b-9405	Waist circumference	0.000487854	0.0121685	-0.023362	0.0243377	0.96802			76	Multivariable Egger Intercept	78.2425
HDL_C	HDL cholesterol	NAFLD	Non-alcoholic fatty liver disease	UKB-b-9405	Waist circumference	-0.157001	0.0508078	-0.256583	-0.0574198	0.00200088	194.015	4.64745e-05	125	Multivariable IVW	46.4393
HDL_C	HDL cholesterol	NAFLD	Non-alcoholic fatty liver disease	UKB-b-9405	Waist circumference	-0.157595	0.0594627	-0.27414	-0.0410504	0.00804157			125	Multivariable Median	46.4393
HDL_C	HDL cholesterol	NAFLD	Non-alcoholic fatty liver disease	UKB-b-9405	Waist circumference	-0.150365	0.0414394	-0.231585	-0.0691453	0.000285013			125	Multivariable Lasso	46.4393
HDL_C	HDL cholesterol	NAFLD	Non-alcoholic fatty liver disease	UKB-b-9405	Waist circumference	-0.239482	0.0896237	-0.415141	-0.0638229	0.00753816	192.053	5.34456e-05	125	Multivariable Egger	46.4393
HDL_C	HDL cholesterol	NAFLD	Non-alcoholic fatty liver disease	UKB-b-9405	Waist circumference	0.00503065	0.0045052	-0.00379938	0.0138607	0.264152			125	Multivariable Egger Intercept	46.4393
HDL_CE	Cholesteryl esters in HDL	NAFLD	Non-alcoholic fatty liver disease	UKB-b-9405	Waist circumference	-0.139858	0.0531577	-0.244045	-0.0356704	0.00851355	224.154	3.13491e-07	130	Multivariable IVW	46.4071
HDL_CE	Cholesteryl esters in HDL	NAFLD	Non-alcoholic fatty liver disease	UKB-b-9405	Waist circumference	-0.156244	0.0598257	-0.2735	-0.0389875	0.00901066			130	Multivariable Median	46.4071
HDL_CE	Cholesteryl esters in HDL	NAFLD	Non-alcoholic fatty liver disease	UKB-b-9405	Waist circumference	-0.162052	0.040956	-0.242324	-0.0817794	7.59843e-05			130	Multivariable Lasso	46.4071
HDL_CE	Cholesteryl esters in HDL	NAFLD	Non-alcoholic fatty liver disease	UKB-b-9405	Waist circumference	-0.25132	0.0951994	-0.437907	-0.0647325	0.00829227	220.704	5.05741e-07	130	Multivariable Egger	46.4071
HDL_CE	Cholesteryl esters in HDL	NAFLD	Non-alcoholic fatty liver disease	UKB-b-9405	Waist circumference	0.00674218	0.00478538	-0.002637	0.0161214	0.158862			130	Multivariable Egger Intercept	46.4071
HDL_FC	Free cholesterol in HDL	NAFLD	Non-alcoholic fatty liver disease	UKB-b-9405	Waist circumference	-0.11925	0.0437504	-0.204999	-0.0335007	0.0064168	138.352	0.0681588	117	Multivariable IVW	30.5434
HDL_FC	Free cholesterol in HDL	NAFLD	Non-alcoholic fatty liver disease	UKB-b-9405	Waist circumference	-0.105607	0.0572355	-0.217787	0.00657254	0.0650185			117	Multivariable Median	30.5434
HDL_FC	Free cholesterol in HDL	NAFLD	Non-alcoholic fatty liver disease	UKB-b-9405	Waist circumference	-0.125301	0.0400105	-0.20372	-0.0468821	0.00173793			117	Multivariable Lasso	30.5434
HDL_FC	Free cholesterol in HDL	NAFLD	Non-alcoholic fatty liver disease	UKB-b-9405	Waist circumference	-0.161081	0.073833	-0.305791	-0.0163713	0.0291318	137.752	0.0643999	117	Multivariable Egger	30.5434
HDL_FC	Free cholesterol in HDL	NAFLD	Non-alcoholic fatty liver disease	UKB-b-9405	Waist circumference	0.00283779	0.00402987	-0.0050606	0.0107362	0.481314			117	Multivariable Egger Intercept	30.5434
HDL_L	Total lipids in HDL	NAFLD	Non-alcoholic fatty liver disease	UKB-b-9405	Waist circumference	-0.0840081	0.0547096	-0.191237	0.0232207	0.124654	214.764	1.30417e-07	120	Multivariable IVW	41.7876
HDL_L	Total lipids in HDL	NAFLD	Non-alcoholic fatty liver disease	UKB-b-9405	Waist circumference	-0.104435	0.0607355	-0.223474	0.0146049	0.0855238			120	Multivariable Median	41.7876
HDL_L	Total lipids in HDL	NAFLD	Non-alcoholic fatty liver disease	UKB-b-9405	Waist circumference	-0.139276	0.0422021	-0.221991	-0.0565617	0.000966087			120	Multivariable Lasso	41.7876
HDL_L	Total lipids in HDL	NAFLD	Non-alcoholic fatty liver disease	UKB-b-9405	Waist circumference	-0.286098	0.0962849	-0.474813	-0.0973831	0.00296474	203.67	1.22716e-06	120	Multivariable Egger	41.7876
HDL_L	Total lipids in HDL	NAFLD	Non-alcoholic fatty liver disease	UKB-b-9405	Waist circumference	0.0124173	0.00491863	0.00277697	0.0220577	0.0115848			120	Multivariable Egger Intercept	41.7876
HDL_P	Concentration of HDL particles	NAFLD	Non-alcoholic fatty liver disease	UKB-b-9405	Waist circumference	-0.0870276	0.0761187	-0.236218	0.0621624	0.252908	200.609	9.88666e-12	85	Multivariable IVW	33.0028
HDL_P	Concentration of HDL particles	NAFLD	Non-alcoholic fatty liver disease	UKB-b-9405	Waist circumference	-0.153054	0.0756428	-0.301311	-0.00479708	0.0430338			85	Multivariable Median	33.0028
HDL_P	Concentration of HDL particles	NAFLD	Non-alcoholic fatty liver disease	UKB-b-9405	Waist circumference	-0.160148	0.05154	-0.261165	-0.0591318	0.00188828			85	Multivariable Lasso	33.0028
HDL_P	Concentration of HDL particles	NAFLD	Non-alcoholic fatty liver disease	UKB-b-9405	Waist circumference	-0.266708	0.132002	-0.525427	-0.00798843	0.0433335	194.105	4.41583e-11	85	Multivariable Egger	33.0028
HDL_P	Concentration of HDL particles	NAFLD	Non-alcoholic fatty liver disease	UKB-b-9405	Waist circumference	0.0109748	0.00662086	-0.00200186	0.0239514	0.0973967			85	Multivariable Egger Intercept	33.0028
HDL_PL	Phospholipids in HDL	NAFLD	Non-alcoholic fatty liver disease	UKB-b-9405	Waist circumference	-0.0889082	0.0574991	-0.201604	0.023788	0.122044	205.931	3.03852e-08	109	Multivariable IVW	44.6897
HDL_PL	Phospholipids in HDL	NAFLD	Non-alcoholic fatty liver disease	UKB-b-9405	Waist circumference	-0.124402	0.0627474	-0.247385	-0.00141985	0.047413			109	Multivariable Median	44.6897
HDL_PL	Phospholipids in HDL	NAFLD	Non-alcoholic fatty liver disease	UKB-b-9405	Waist circumference	-0.141313	0.0433422	-0.226262	-0.0563635	0.00111257			109	Multivariable Lasso	44.6897
HDL_PL	Phospholipids in HDL	NAFLD	Non-alcoholic fatty liver disease	UKB-b-9405	Waist circumference	-0.251175	0.104421	-0.455835	-0.046514	0.0161542	199.472	1.07109e-07	109	Multivariable Egger	44.6897
HDL_PL	Phospholipids in HDL	NAFLD	Non-alcoholic fatty liver disease	UKB-b-9405	Waist circumference	0.010265	0.00554059	-0.000594362	0.0211244	0.0639268			109	Multivariable Egger Intercept	44.6897
HDL_TG	Triglycerides in HDL	NAFLD	Non-alcoholic fatty liver disease	UKB-b-9405	Waist circumference	0.184015	0.059915	0.0665834	0.301446	0.00213156	262.698	8.25617e-19	92	Multivariable IVW	139.765
HDL_TG	Triglycerides in HDL	NAFLD	Non-alcoholic fatty liver disease	UKB-b-9405	Waist circumference	0.146575	0.0627934	0.0235025	0.269648	0.0195828			92	Multivariable Median	139.765
HDL_TG	Triglycerides in HDL	NAFLD	Non-alcoholic fatty liver disease	UKB-b-9405	Waist circumference	0.151755	0.0421471	0.0691487	0.234362	0.000317462			92	Multivariable Lasso	139.765
HDL_TG	Triglycerides in HDL	NAFLD	Non-alcoholic fatty liver disease	UKB-b-9405	Waist circumference	0.0147817	0.0922981	-0.166119	0.195683	0.872762	247.118	8.30844e-17	92	Multivariable Egger	139.765
HDL_TG	Triglycerides in HDL	NAFLD	Non-alcoholic fatty liver disease	UKB-b-9405	Waist circumference	0.0146389	0.00617992	0.00252647	0.0267513	0.0178467			92	Multivariable Egger Intercept	139.765
HDL_size	Average diameter for HDL particles	NAFLD	Non-alcoholic fatty liver disease	UKB-b-9405	Waist circumference	-0.140084	0.0583554	-0.254458	-0.0257092	0.0163715	353.736	7.26753e-20	145	Multivariable IVW	50.0396
HDL_size	Average diameter for HDL particles	NAFLD	Non-alcoholic fatty liver disease	UKB-b-9405	Waist circumference	-0.180693	0.0575323	-0.293455	-0.067932	0.00168529			145	Multivariable Median	50.0396
HDL_size	Average diameter for HDL particles	NAFLD	Non-alcoholic fatty liver disease	UKB-b-9405	Waist circumference	-0.151098	0.0387021	-0.226953	-0.0752432	9.45661e-05			145	Multivariable Lasso	50.0396
HDL_size	Average diameter for HDL particles	NAFLD	Non-alcoholic fatty liver disease	UKB-b-9405	Waist circumference	-0.140299	0.100648	-0.337565	0.0569671	0.16333	353.736	4.57545e-20	145	Multivariable Egger	50.0396
HDL_size	Average diameter for HDL particles	NAFLD	Non-alcoholic fatty liver disease	UKB-b-9405	Waist circumference	1.33208e-05	0.0050588	-0.00990175	0.00992839	0.997899			145	Multivariable Egger Intercept	50.0396
His	Histidine	NAFLD	Non-alcoholic fatty liver disease	UKB-b-9405	Waist circumference	-0.156789	0.139505	-0.430213	0.116636	0.261057	28.4013	0.0562044	20	Multivariable IVW	9.20267
His	Histidine	NAFLD	Non-alcoholic fatty liver disease	UKB-b-9405	Waist circumference	-0.0517148	0.196792	-0.43742	0.333991	0.792713			20	Multivariable Median	9.20267
His	Histidine	NAFLD	Non-alcoholic fatty liver disease	UKB-b-9405	Waist circumference	-0.226808	0.119297	-0.460626	0.00701062	0.0572761			20	Multivariable Lasso	9.20267
His	Histidine	NAFLD	Non-alcoholic fatty liver disease	UKB-b-9405	Waist circumference	-0.178199	0.410422	-0.982611	0.626213	0.664154	28.3962	0.0405167	20	Multivariable Egger	9.20267
His	Histidine	NAFLD	Non-alcoholic fatty liver disease	UKB-b-9405	Waist circumference	0.0010587	0.0190132	-0.0362066	0.038324	0.955595			20	Multivariable Egger Intercept	9.20267
IDL_C	Cholesterol in IDL	NAFLD	Non-alcoholic fatty liver disease	UKB-b-9405	Waist circumference	-0.155127	0.0826443	-0.317107	0.00685268	0.0605118	229.092	9.27694e-18	76	Multivariable IVW	12.2346
IDL_C	Cholesterol in IDL	NAFLD	Non-alcoholic fatty liver disease	UKB-b-9405	Waist circumference	-0.162765	0.072722	-0.305297	-0.0202321	0.0252096			76	Multivariable Median	12.2346
IDL_C	Cholesterol in IDL	NAFLD	Non-alcoholic fatty liver disease	UKB-b-9405	Waist circumference	-0.119543	0.0489264	-0.215437	-0.0236488	0.0145529			76	Multivariable Lasso	12.2346
IDL_C	Cholesterol in IDL	NAFLD	Non-alcoholic fatty liver disease	UKB-b-9405	Waist circumference	-0.169481	0.120809	-0.406261	0.0673001	0.160652	229.008	5.34035e-18	76	Multivariable Egger	12.2346
IDL_C	Cholesterol in IDL	NAFLD	Non-alcoholic fatty liver disease	UKB-b-9405	Waist circumference	0.0011066	0.00675361	-0.0121302	0.0143434	0.869847			76	Multivariable Egger Intercept	12.2346
IDL_CE	Cholesteryl esters in IDL	NAFLD	Non-alcoholic fatty liver disease	UKB-b-9405	Waist circumference	-0.156444	0.0846961	-0.322445	0.00955765	0.0647301	227.077	3.21852e-18	73	Multivariable IVW	16.3489
IDL_CE	Cholesteryl esters in IDL	NAFLD	Non-alcoholic fatty liver disease	UKB-b-9405	Waist circumference	-0.168259	0.0746953	-0.31466	-0.0218593	0.0242837			73	Multivariable Median	16.3489
IDL_CE	Cholesteryl esters in IDL	NAFLD	Non-alcoholic fatty liver disease	UKB-b-9405	Waist circumference	-0.123281	0.0485614	-0.218459	-0.0281019	0.011128			73	Multivariable Lasso	16.3489
IDL_CE	Cholesteryl esters in IDL	NAFLD	Non-alcoholic fatty liver disease	UKB-b-9405	Waist circumference	-0.232474	0.122996	-0.473542	0.00859407	0.0587457	224.736	4.0282e-18	73	Multivariable Egger	16.3489
IDL_CE	Cholesteryl esters in IDL	NAFLD	Non-alcoholic fatty liver disease	UKB-b-9405	Waist circumference	0.00597886	0.00700148	-0.0077438	0.0197015	0.393137			73	Multivariable Egger Intercept	16.3489
IDL_FC	Free cholesterol in IDL	NAFLD	Non-alcoholic fatty liver disease	UKB-b-9405	Waist circumference	-0.131997	0.0885778	-0.305606	0.0416126	0.136177	229.531	7.44409e-19	72	Multivariable IVW	11.3807
IDL_FC	Free cholesterol in IDL	NAFLD	Non-alcoholic fatty liver disease	UKB-b-9405	Waist circumference	-0.156604	0.0757269	-0.305026	-0.00818192	0.0386392			72	Multivariable Median	11.3807
IDL_FC	Free cholesterol in IDL	NAFLD	Non-alcoholic fatty liver disease	UKB-b-9405	Waist circumference	-0.117258	0.049817	-0.214898	-0.0196189	0.0185834			72	Multivariable Lasso	11.3807
IDL_FC	Free cholesterol in IDL	NAFLD	Non-alcoholic fatty liver disease	UKB-b-9405	Waist circumference	-0.156538	0.127594	-0.406617	0.0935412	0.219881	229.291	4.40292e-19	72	Multivariable Egger	11.3807
IDL_FC	Free cholesterol in IDL	NAFLD	Non-alcoholic fatty liver disease	UKB-b-9405	Waist circumference	0.0019509	0.00725492	-0.0122685	0.0161703	0.788001			72	Multivariable Egger Intercept	11.3807
IDL_L	Total lipids in IDL	NAFLD	Non-alcoholic fatty liver disease	UKB-b-9405	Waist circumference	-0.12773	0.0848899	-0.294111	0.0386509	0.132412	237.774	1.3579e-19	74	Multivariable IVW	12.2042
IDL_L	Total lipids in IDL	NAFLD	Non-alcoholic fatty liver disease	UKB-b-9405	Waist circumference	-0.150951	0.0722251	-0.292509	-0.00939202	0.0366176			74	Multivariable Median	12.2042
IDL_L	Total lipids in IDL	NAFLD	Non-alcoholic fatty liver disease	UKB-b-9405	Waist circumference	-0.114499	0.0480495	-0.208674	-0.0203234	0.0171753			74	Multivariable Lasso	12.2042
IDL_L	Total lipids in IDL	NAFLD	Non-alcoholic fatty liver disease	UKB-b-9405	Waist circumference	-0.205627	0.122023	-0.444787	0.0335331	0.0919588	235.151	1.86905e-19	74	Multivariable Egger	12.2042
IDL_L	Total lipids in IDL	NAFLD	Non-alcoholic fatty liver disease	UKB-b-9405	Waist circumference	0.00612789	0.00688609	-0.00736859	0.0196244	0.373523			74	Multivariable Egger Intercept	12.2042
IDL_P	Concentration of IDL particles	NAFLD	Non-alcoholic fatty liver disease	UKB-b-9405	Waist circumference	-0.0926536	0.0925776	-0.274102	0.088795	0.316913	222.374	4.38269e-21	60	Multivariable IVW	13.1142
IDL_P	Concentration of IDL particles	NAFLD	Non-alcoholic fatty liver disease	UKB-b-9405	Waist circumference	-0.107026	0.0766086	-0.257176	0.0431245	0.162401			60	Multivariable Median	13.1142
IDL_P	Concentration of IDL particles	NAFLD	Non-alcoholic fatty liver disease	UKB-b-9405	Waist circumference	-0.104941	0.0503325	-0.203591	-0.00629088	0.0370738			60	Multivariable Lasso	13.1142
IDL_P	Concentration of IDL particles	NAFLD	Non-alcoholic fatty liver disease	UKB-b-9405	Waist circumference	-0.199983	0.137581	-0.469637	0.0696707	0.146066	218.125	1.08811e-20	60	Multivariable Egger	13.1142
IDL_P	Concentration of IDL particles	NAFLD	Non-alcoholic fatty liver disease	UKB-b-9405	Waist circumference	0.00876454	0.0083174	-0.00753726	0.0250664	0.291993			60	Multivariable Egger Intercept	13.1142
IDL_PL	Phospholipids in IDL	NAFLD	Non-alcoholic fatty liver disease	UKB-b-9405	Waist circumference	-0.0927621	0.0797351	-0.24904	0.0635157	0.244676	244.736	3.89973e-20	76	Multivariable IVW	15.6107
IDL_PL	Phospholipids in IDL	NAFLD	Non-alcoholic fatty liver disease	UKB-b-9405	Waist circumference	-0.0925595	0.0662943	-0.222494	0.037375	0.162657			76	Multivariable Median	15.6107
IDL_PL	Phospholipids in IDL	NAFLD	Non-alcoholic fatty liver disease	UKB-b-9405	Waist circumference	-0.0814041	0.0456152	-0.170808	0.00799999	0.0743288			76	Multivariable Lasso	15.6107
IDL_PL	Phospholipids in IDL	NAFLD	Non-alcoholic fatty liver disease	UKB-b-9405	Waist circumference	-0.215379	0.116502	-0.44372	0.0129616	0.0645	238.025	2.27979e-19	76	Multivariable Egger	15.6107
IDL_PL	Phospholipids in IDL	NAFLD	Non-alcoholic fatty liver disease	UKB-b-9405	Waist circumference	0.00968517	0.00675088	-0.00354632	0.0229167	0.151386			76	Multivariable Egger Intercept	15.6107
IDL_TG	Triglycerides in IDL	NAFLD	Non-alcoholic fatty liver disease	UKB-b-9405	Waist circumference	0.192338	0.0869344	0.02195	0.362726	0.0269354	487.159	4.20803e-55	94	Multivariable IVW	54.926
IDL_TG	Triglycerides in IDL	NAFLD	Non-alcoholic fatty liver disease	UKB-b-9405	Waist circumference	0.212779	0.066934	0.0815909	0.343967	0.00147815			94	Multivariable Median	54.926
IDL_TG	Triglycerides in IDL	NAFLD	Non-alcoholic fatty liver disease	UKB-b-9405	Waist circumference	0.156521	0.0432788	0.0716958	0.241346	0.000298534			94	Multivariable Lasso	54.926
IDL_TG	Triglycerides in IDL	NAFLD	Non-alcoholic fatty liver disease	UKB-b-9405	Waist circumference	-0.0248277	0.151378	-0.321524	0.271868	0.869722	471.418	1.1064e-52	94	Multivariable Egger	54.926
IDL_TG	Triglycerides in IDL	NAFLD	Non-alcoholic fatty liver disease	UKB-b-9405	Waist circumference	0.0161529	0.00926677	-0.00200958	0.0343155	0.0813152			94	Multivariable Egger Intercept	54.926
Ile	Isoleucine	NAFLD	Non-alcoholic fatty liver disease	UKB-b-9405	Waist circumference	0.570507	0.143908	0.288453	0.852562	7.35834e-05	3.01451	0.883657	9	Multivariable IVW	25.7781
Ile	Isoleucine	NAFLD	Non-alcoholic fatty liver disease	UKB-b-9405	Waist circumference	0.512453	0.225584	0.0703172	0.954589	0.0231061			9	Multivariable Median	25.7781
Ile	Isoleucine	NAFLD	Non-alcoholic fatty liver disease	UKB-b-9405	Waist circumference	0.570507	0.143908	0.288453	0.852562	7.35834e-05			9	Multivariable Lasso	25.7781
Ile	Isoleucine	NAFLD	Non-alcoholic fatty liver disease	UKB-b-9405	Waist circumference	0.720469	0.451537	-0.164527	1.60546	0.11058	2.89174	0.822307	9	Multivariable Egger	25.7781
Ile	Isoleucine	NAFLD	Non-alcoholic fatty liver disease	UKB-b-9405	Waist circumference	-0.00708314	0.0202153	-0.0467044	0.0325381	0.72605			9	Multivariable Egger Intercept	25.7781
LA	Linoleic acid	NAFLD	Non-alcoholic fatty liver disease	UKB-b-9405	Waist circumference	0.0311308	0.0878981	-0.141146	0.203408	0.723212	227.834	2.46889e-18	73	Multivariable IVW	25.1341
LA	Linoleic acid	NAFLD	Non-alcoholic fatty liver disease	UKB-b-9405	Waist circumference	0.0818079	0.0780363	-0.0711405	0.234756	0.294486			73	Multivariable Median	25.1341
LA	Linoleic acid	NAFLD	Non-alcoholic fatty liver disease	UKB-b-9405	Waist circumference	0.0302051	0.0569115	-0.0813394	0.14175	0.595601			73	Multivariable Lasso	25.1341
LA	Linoleic acid	NAFLD	Non-alcoholic fatty liver disease	UKB-b-9405	Waist circumference	-0.143487	0.156065	-0.449368	0.162395	0.357884	222.049	1.03077e-17	73	Multivariable Egger	25.1341
LA	Linoleic acid	NAFLD	Non-alcoholic fatty liver disease	UKB-b-9405	Waist circumference	0.0107935	0.00799242	-0.00487132	0.0264584	0.176865			73	Multivariable Egger Intercept	25.1341
LDL_C	LDL cholesterol	NAFLD	Non-alcoholic fatty liver disease	UKB-b-9405	Waist circumference	-0.140422	0.0958161	-0.328218	0.0473743	0.142775	245.03	2.73828e-23	65	Multivariable IVW	15.0679
LDL_C	LDL cholesterol	NAFLD	Non-alcoholic fatty liver disease	UKB-b-9405	Waist circumference	-0.0570434	0.0784836	-0.210868	0.0967816	0.467337			65	Multivariable Median	15.0679
LDL_C	LDL cholesterol	NAFLD	Non-alcoholic fatty liver disease	UKB-b-9405	Waist circumference	-0.103673	0.0510908	-0.203809	-0.00353695	0.0424387			65	Multivariable Lasso	15.0679
LDL_C	LDL cholesterol	NAFLD	Non-alcoholic fatty liver disease	UKB-b-9405	Waist circumference	-0.292724	0.139043	-0.565244	-0.0202037	0.0352679	236.466	3.43645e-22	65	Multivariable Egger	15.0679
LDL_C	LDL cholesterol	NAFLD	Non-alcoholic fatty liver disease	UKB-b-9405	Waist circumference	0.0115718	0.00772241	-0.00356382	0.0267074	0.134011			65	Multivariable Egger Intercept	15.0679
LDL_CE	Cholesteryl esters in LDL	NAFLD	Non-alcoholic fatty liver disease	UKB-b-9405	Waist circumference	-0.117348	0.0974961	-0.308437	0.073741	0.228738	240.277	2.02901e-23	62	Multivariable IVW	16.6232
LDL_CE	Cholesteryl esters in LDL	NAFLD	Non-alcoholic fatty liver disease	UKB-b-9405	Waist circumference	0.0188077	0.0758162	-0.129789	0.167405	0.804081			62	Multivariable Median	16.6232
LDL_CE	Cholesteryl esters in LDL	NAFLD	Non-alcoholic fatty liver disease	UKB-b-9405	Waist circumference	-0.0924217	0.0514517	-0.193265	0.00842171	0.0724497			62	Multivariable Lasso	16.6232
LDL_CE	Cholesteryl esters in LDL	NAFLD	Non-alcoholic fatty liver disease	UKB-b-9405	Waist circumference	-0.294756	0.1458	-0.580518	-0.00899392	0.0432124	230.052	4.85401e-22	62	Multivariable Egger	16.6232
LDL_CE	Cholesteryl esters in LDL	NAFLD	Non-alcoholic fatty liver disease	UKB-b-9405	Waist circumference	0.0133741	0.00825894	-0.00281309	0.0295614	0.105372			62	Multivariable Egger Intercept	16.6232
LDL_FC	Free cholesterol in LDL	NAFLD	Non-alcoholic fatty liver disease	UKB-b-9405	Waist circumference	-0.15815	0.0861278	-0.326958	0.0106569	0.0663236	193.477	1.9489e-15	64	Multivariable IVW	14.3013
LDL_FC	Free cholesterol in LDL	NAFLD	Non-alcoholic fatty liver disease	UKB-b-9405	Waist circumference	-0.180592	0.0776026	-0.332691	-0.0284941	0.0199576			64	Multivariable Median	14.3013
LDL_FC	Free cholesterol in LDL	NAFLD	Non-alcoholic fatty liver disease	UKB-b-9405	Waist circumference	-0.11213	0.0502581	-0.210634	-0.0136262	0.0256752			64	Multivariable Lasso	14.3013
LDL_FC	Free cholesterol in LDL	NAFLD	Non-alcoholic fatty liver disease	UKB-b-9405	Waist circumference	-0.23511	0.116856	-0.464143	-0.00607592	0.0442243	190.508	3.04476e-15	64	Multivariable Egger	14.3013
LDL_FC	Free cholesterol in LDL	NAFLD	Non-alcoholic fatty liver disease	UKB-b-9405	Waist circumference	0.00679256	0.00696733	-0.00686316	0.0204483	0.329602			64	Multivariable Egger Intercept	14.3013
LDL_L	Total lipids in LDL	NAFLD	Non-alcoholic fatty liver disease	UKB-b-9405	Waist circumference	-0.133726	0.0967291	-0.323311	0.0558596	0.166825	243.138	1.38535e-23	63	Multivariable IVW	15.5881
LDL_L	Total lipids in LDL	NAFLD	Non-alcoholic fatty liver disease	UKB-b-9405	Waist circumference	-0.0567943	0.0793325	-0.212283	0.0986944	0.474051			63	Multivariable Median	15.5881
LDL_L	Total lipids in LDL	NAFLD	Non-alcoholic fatty liver disease	UKB-b-9405	Waist circumference	-0.105325	0.0511474	-0.205572	-0.00507798	0.0394708			63	Multivariable Lasso	15.5881
LDL_L	Total lipids in LDL	NAFLD	Non-alcoholic fatty liver disease	UKB-b-9405	Waist circumference	-0.279754	0.143242	-0.560504	0.000996297	0.0508186	235.721	1.14304e-22	63	Multivariable Egger	15.5881
LDL_L	Total lipids in LDL	NAFLD	Non-alcoholic fatty liver disease	UKB-b-9405	Waist circumference	0.0111846	0.00814043	-0.00477039	0.0271395	0.169457			63	Multivariable Egger Intercept	15.5881
LDL_P	Concentration of LDL particles	NAFLD	Non-alcoholic fatty liver disease	UKB-b-9405	Waist circumference	-0.0283184	0.088185	-0.201158	0.144521	0.748115	265.554	1.905e-25	69	Multivariable IVW	16.9767
LDL_P	Concentration of LDL particles	NAFLD	Non-alcoholic fatty liver disease	UKB-b-9405	Waist circumference	0.0435213	0.0729153	-0.09939	0.186433	0.550591			69	Multivariable Median	16.9767
LDL_P	Concentration of LDL particles	NAFLD	Non-alcoholic fatty liver disease	UKB-b-9405	Waist circumference	-0.01349	0.0478578	-0.10729	0.0803097	0.778039			69	Multivariable Lasso	16.9767
LDL_P	Concentration of LDL particles	NAFLD	Non-alcoholic fatty liver disease	UKB-b-9405	Waist circumference	-0.206242	0.140137	-0.480905	0.0684215	0.141097	255.386	4.41258e-24	69	Multivariable Egger	16.9767
LDL_P	Concentration of LDL particles	NAFLD	Non-alcoholic fatty liver disease	UKB-b-9405	Waist circumference	0.0127494	0.0078647	-0.00266513	0.0281639	0.104998			69	Multivariable Egger Intercept	16.9767
LDL_PL	Phospholipids in LDL	NAFLD	Non-alcoholic fatty liver disease	UKB-b-9405	Waist circumference	-0.0713845	0.0886973	-0.245228	0.102459	0.420929	235.187	5.54477e-22	64	Multivariable IVW	17.5331
LDL_PL	Phospholipids in LDL	NAFLD	Non-alcoholic fatty liver disease	UKB-b-9405	Waist circumference	0.0456593	0.0758518	-0.103007	0.194326	0.547205			64	Multivariable Median	17.5331
LDL_PL	Phospholipids in LDL	NAFLD	Non-alcoholic fatty liver disease	UKB-b-9405	Waist circumference	-0.0750548	0.0492829	-0.171648	0.021538	0.127774			64	Multivariable Lasso	17.5331
LDL_PL	Phospholipids in LDL	NAFLD	Non-alcoholic fatty liver disease	UKB-b-9405	Waist circumference	-0.194116	0.130198	-0.4493	0.0610676	0.13598	229.017	2.81655e-21	64	Multivariable Egger	17.5331
LDL_PL	Phospholipids in LDL	NAFLD	Non-alcoholic fatty liver disease	UKB-b-9405	Waist circumference	0.00973631	0.00759466	-0.00514894	0.0246216	0.199844			64	Multivariable Egger Intercept	17.5331
LDL_TG	Triglycerides in LDL	NAFLD	Non-alcoholic fatty liver disease	UKB-b-9405	Waist circumference	0.171385	0.0654958	0.0430155	0.299754	0.00887765	320.459	6.58216e-25	102	Multivariable IVW	70.3272
LDL_TG	Triglycerides in LDL	NAFLD	Non-alcoholic fatty liver disease	UKB-b-9405	Waist circumference	0.260387	0.0708472	0.121529	0.399245	0.000237541			102	Multivariable Median	70.3272
LDL_TG	Triglycerides in LDL	NAFLD	Non-alcoholic fatty liver disease	UKB-b-9405	Waist circumference	0.217325	0.0480974	0.123056	0.311594	6.22985e-06			102	Multivariable Lasso	70.3272
LDL_TG	Triglycerides in LDL	NAFLD	Non-alcoholic fatty liver disease	UKB-b-9405	Waist circumference	0.0289622	0.108644	-0.183975	0.2419	0.789792	312.029	6.82712e-24	102	Multivariable Egger	70.3272
LDL_TG	Triglycerides in LDL	NAFLD	Non-alcoholic fatty liver disease	UKB-b-9405	Waist circumference	0.0104376	0.00638238	-0.00207161	0.0229468	0.101969			102	Multivariable Egger Intercept	70.3272
LDL_size	Average diameter for LDL particles	NAFLD	Non-alcoholic fatty liver disease	UKB-b-9405	Waist circumference	-0.247932	0.222922	-0.68485	0.188987	0.266056	370.84	3.44905e-56	40	Multivariable IVW	18.631
LDL_size	Average diameter for LDL particles	NAFLD	Non-alcoholic fatty liver disease	UKB-b-9405	Waist circumference	-0.316579	0.122521	-0.556715	-0.0764429	0.00976951			40	Multivariable Median	18.631
LDL_size	Average diameter for LDL particles	NAFLD	Non-alcoholic fatty liver disease	UKB-b-9405	Waist circumference	-0.277963	0.0738937	-0.422792	-0.133134	0.000168789			40	Multivariable Lasso	18.631
LDL_size	Average diameter for LDL particles	NAFLD	Non-alcoholic fatty liver disease	UKB-b-9405	Waist circumference	-0.0239139	0.399838	-0.807583	0.759755	0.952308	366.301	8.42474e-56	40	Multivariable Egger	18.631
LDL_size	Average diameter for LDL particles	NAFLD	Non-alcoholic fatty liver disease	UKB-b-9405	Waist circumference	-0.0137368	0.0202875	-0.0534995	0.0260259	0.498338			40	Multivariable Egger Intercept	18.631
L_HDL_C	Cholesterol in large HDL	NAFLD	Non-alcoholic fatty liver disease	UKB-b-9405	Waist circumference	-0.189932	0.0458912	-0.279878	-0.0999873	3.49199e-05	252.884	1.13527e-06	157	Multivariable IVW	49.1607
L_HDL_C	Cholesterol in large HDL	NAFLD	Non-alcoholic fatty liver disease	UKB-b-9405	Waist circumference	-0.156607	0.0521876	-0.258893	-0.0543212	0.00269229			157	Multivariable Median	49.1607
L_HDL_C	Cholesterol in large HDL	NAFLD	Non-alcoholic fatty liver disease	UKB-b-9405	Waist circumference	-0.160855	0.0365634	-0.232518	-0.0891924	1.08573e-05			157	Multivariable Lasso	49.1607
L_HDL_C	Cholesterol in large HDL	NAFLD	Non-alcoholic fatty liver disease	UKB-b-9405	Waist circumference	-0.186238	0.0776238	-0.338378	-0.0340987	0.0164289	252.878	8.77346e-07	157	Multivariable Egger	49.1607
L_HDL_C	Cholesterol in large HDL	NAFLD	Non-alcoholic fatty liver disease	UKB-b-9405	Waist circumference	-0.000237804	0.00402328	-0.0081233	0.00764769	0.952867			157	Multivariable Egger Intercept	49.1607
L_HDL_CE	Cholesteryl esters in large HDL	NAFLD	Non-alcoholic fatty liver disease	UKB-b-9405	Waist circumference	-0.18713	0.0477414	-0.280702	-0.0935588	8.86727e-05	275.73	1.11894e-08	158	Multivariable IVW	49.9505
L_HDL_CE	Cholesteryl esters in large HDL	NAFLD	Non-alcoholic fatty liver disease	UKB-b-9405	Waist circumference	-0.155004	0.0528455	-0.258579	-0.0514285	0.00335541			158	Multivariable Median	49.9505
L_HDL_CE	Cholesteryl esters in large HDL	NAFLD	Non-alcoholic fatty liver disease	UKB-b-9405	Waist circumference	-0.167487	0.0368532	-0.239718	-0.0952558	5.50141e-06			158	Multivariable Lasso	49.9505
L_HDL_CE	Cholesteryl esters in large HDL	NAFLD	Non-alcoholic fatty liver disease	UKB-b-9405	Waist circumference	-0.194739	0.0823947	-0.356229	-0.0332481	0.0181039	275.707	8.35434e-09	158	Multivariable Egger	49.9505
L_HDL_CE	Cholesteryl esters in large HDL	NAFLD	Non-alcoholic fatty liver disease	UKB-b-9405	Waist circumference	0.000480381	0.0042331	-0.00781635	0.00877711	0.909648			158	Multivariable Egger Intercept	49.9505
L_HDL_FC	Free cholesterol in large HDL	NAFLD	Non-alcoholic fatty liver disease	UKB-b-9405	Waist circumference	-0.167622	0.0473534	-0.260433	-0.074811	0.00040042	243.396	5.76618e-07	147	Multivariable IVW	48.917
L_HDL_FC	Free cholesterol in large HDL	NAFLD	Non-alcoholic fatty liver disease	UKB-b-9405	Waist circumference	-0.125182	0.0540133	-0.231047	-0.0193181	0.0204701			147	Multivariable Median	48.917
L_HDL_FC	Free cholesterol in large HDL	NAFLD	Non-alcoholic fatty liver disease	UKB-b-9405	Waist circumference	-0.155081	0.0371971	-0.227986	-0.0821755	3.0573e-05			147	Multivariable Lasso	48.917
L_HDL_FC	Free cholesterol in large HDL	NAFLD	Non-alcoholic fatty liver disease	UKB-b-9405	Waist circumference	-0.135283	0.0785837	-0.289305	0.0187379	0.0851566	242.946	4.82853e-07	147	Multivariable Egger	48.917
L_HDL_FC	Free cholesterol in large HDL	NAFLD	Non-alcoholic fatty liver disease	UKB-b-9405	Waist circumference	-0.00208797	0.00404331	-0.0100127	0.00583676	0.605573			147	Multivariable Egger Intercept	48.917
L_HDL_L	Total lipids in large HDL	NAFLD	Non-alcoholic fatty liver disease	UKB-b-9405	Waist circumference	-0.159379	0.0501719	-0.257714	-0.061044	0.00148982	261.289	4.31882e-09	144	Multivariable IVW	54.6365
L_HDL_L	Total lipids in large HDL	NAFLD	Non-alcoholic fatty liver disease	UKB-b-9405	Waist circumference	-0.120325	0.0544219	-0.22699	-0.0136603	0.0270378			144	Multivariable Median	54.6365
L_HDL_L	Total lipids in large HDL	NAFLD	Non-alcoholic fatty liver disease	UKB-b-9405	Waist circumference	-0.14437	0.0383687	-0.219572	-0.0691692	0.000168078			144	Multivariable Lasso	54.6365
L_HDL_L	Total lipids in large HDL	NAFLD	Non-alcoholic fatty liver disease	UKB-b-9405	Waist circumference	-0.150725	0.0851666	-0.317649	0.016198	0.0767652	261.26	3.16438e-09	144	Multivariable Egger	54.6365
L_HDL_L	Total lipids in large HDL	NAFLD	Non-alcoholic fatty liver disease	UKB-b-9405	Waist circumference	-0.000552558	0.00438605	-0.00914906	0.00804395	0.899747			144	Multivariable Egger Intercept	54.6365
L_HDL_P	Concentration of large HDL particles	NAFLD	Non-alcoholic fatty liver disease	UKB-b-9405	Waist circumference	-0.152656	0.0486811	-0.248069	-0.0572425	0.00171368	264.935	2.15333e-08	152	Multivariable IVW	52.872
L_HDL_P	Concentration of large HDL particles	NAFLD	Non-alcoholic fatty liver disease	UKB-b-9405	Waist circumference	-0.15097	0.0535057	-0.25584	-0.0461013	0.0047788			152	Multivariable Median	52.872
L_HDL_P	Concentration of large HDL particles	NAFLD	Non-alcoholic fatty liver disease	UKB-b-9405	Waist circumference	-0.154244	0.037307	-0.227364	-0.0811233	3.55811e-05			152	Multivariable Lasso	52.872
L_HDL_P	Concentration of large HDL particles	NAFLD	Non-alcoholic fatty liver disease	UKB-b-9405	Waist circumference	-0.137821	0.0818646	-0.298273	0.0226301	0.0922725	264.845	1.63241e-08	152	Multivariable Egger	52.872
L_HDL_P	Concentration of large HDL particles	NAFLD	Non-alcoholic fatty liver disease	UKB-b-9405	Waist circumference	-0.000930303	0.00412044	-0.00900621	0.00714561	0.821374			152	Multivariable Egger Intercept	52.872
L_HDL_PL	Phospholipids in large HDL	NAFLD	Non-alcoholic fatty liver disease	UKB-b-9405	Waist circumference	-0.13812	0.0531095	-0.242213	-0.0340277	0.0093041	263.882	7.86824e-11	134	Multivariable IVW	52.0152
L_HDL_PL	Phospholipids in large HDL	NAFLD	Non-alcoholic fatty liver disease	UKB-b-9405	Waist circumference	-0.0959687	0.0563754	-0.206462	0.014525	0.0886962			134	Multivariable Median	52.0152
L_HDL_PL	Phospholipids in large HDL	NAFLD	Non-alcoholic fatty liver disease	UKB-b-9405	Waist circumference	-0.143959	0.038398	-0.219217	-0.0686999	0.00017746			134	Multivariable Lasso	52.0152
L_HDL_PL	Phospholipids in large HDL	NAFLD	Non-alcoholic fatty liver disease	UKB-b-9405	Waist circumference	-0.122171	0.0913774	-0.301267	0.0569255	0.181225	263.789	5.62773e-11	134	Multivariable Egger	52.0152
L_HDL_PL	Phospholipids in large HDL	NAFLD	Non-alcoholic fatty liver disease	UKB-b-9405	Waist circumference	-0.00103278	0.004806	-0.0104524	0.00838681	0.82985			134	Multivariable Egger Intercept	52.0152
L_HDL_TG	Triglycerides in large HDL	NAFLD	Non-alcoholic fatty liver disease	UKB-b-9405	Waist circumference	0.0149627	0.0580634	-0.0988395	0.128765	0.796642	177.624	6.67467e-11	74	Multivariable IVW	132.885
L_HDL_TG	Triglycerides in large HDL	NAFLD	Non-alcoholic fatty liver disease	UKB-b-9405	Waist circumference	-0.0441821	0.0593837	-0.160572	0.0722078	0.45687			74	Multivariable Median	132.885
L_HDL_TG	Triglycerides in large HDL	NAFLD	Non-alcoholic fatty liver disease	UKB-b-9405	Waist circumference	-0.0384418	0.0384512	-0.113805	0.0369213	0.31743			74	Multivariable Lasso	132.885
L_HDL_TG	Triglycerides in large HDL	NAFLD	Non-alcoholic fatty liver disease	UKB-b-9405	Waist circumference	-0.109222	0.0891273	-0.283908	0.0654643	0.220402	169.74	4.61196e-10	74	Multivariable Egger	132.885
L_HDL_TG	Triglycerides in large HDL	NAFLD	Non-alcoholic fatty liver disease	UKB-b-9405	Waist circumference	0.0112793	0.00621122	-0.000894505	0.023453	0.0693781			74	Multivariable Egger Intercept	132.885
L_LDL_C	Cholesterol in large LDL	NAFLD	Non-alcoholic fatty liver disease	UKB-b-9405	Waist circumference	-0.153388	0.0962779	-0.342089	0.0353136	0.111121	254.501	3.08132e-24	67	Multivariable IVW	14.4628
L_LDL_C	Cholesterol in large LDL	NAFLD	Non-alcoholic fatty liver disease	UKB-b-9405	Waist circumference	-0.12155	0.0784812	-0.27537	0.0322706	0.121436			67	Multivariable Median	14.4628
L_LDL_C	Cholesterol in large LDL	NAFLD	Non-alcoholic fatty liver disease	UKB-b-9405	Waist circumference	-0.115061	0.050844	-0.214714	-0.015409	0.023634			67	Multivariable Lasso	14.4628
L_LDL_C	Cholesterol in large LDL	NAFLD	Non-alcoholic fatty liver disease	UKB-b-9405	Waist circumference	-0.340877	0.135593	-0.606635	-0.0751188	0.0119383	240.572	2.88292e-22	67	Multivariable Egger	14.4628
L_LDL_C	Cholesterol in large LDL	NAFLD	Non-alcoholic fatty liver disease	UKB-b-9405	Waist circumference	0.0146941	0.00763346	-0.00026717	0.0296555	0.0542338			67	Multivariable Egger Intercept	14.4628
L_LDL_CE	Cholesteryl esters in large LDL	NAFLD	Non-alcoholic fatty liver disease	UKB-b-9405	Waist circumference	-0.139776	0.0975331	-0.330938	0.0513849	0.151824	240.845	3.30574e-23	63	Multivariable IVW	14.874
L_LDL_CE	Cholesteryl esters in large LDL	NAFLD	Non-alcoholic fatty liver disease	UKB-b-9405	Waist circumference	-0.0794847	0.0803753	-0.237017	0.078048	0.322703			63	Multivariable Median	14.874
L_LDL_CE	Cholesteryl esters in large LDL	NAFLD	Non-alcoholic fatty liver disease	UKB-b-9405	Waist circumference	-0.102907	0.0515043	-0.203854	-0.0019605	0.0457136			63	Multivariable Lasso	14.874
L_LDL_CE	Cholesteryl esters in large LDL	NAFLD	Non-alcoholic fatty liver disease	UKB-b-9405	Waist circumference	-0.329503	0.143095	-0.609963	-0.0490423	0.0212963	228.696	1.60999e-21	63	Multivariable Egger	14.874
L_LDL_CE	Cholesteryl esters in large LDL	NAFLD	Non-alcoholic fatty liver disease	UKB-b-9405	Waist circumference	0.0145731	0.00816252	-0.00142513	0.0305714	0.0742014			63	Multivariable Egger Intercept	14.874
L_LDL_FC	Free cholesterol in large LDL	NAFLD	Non-alcoholic fatty liver disease	UKB-b-9405	Waist circumference	-0.187949	0.0827561	-0.350148	-0.02575	0.0231398	215.228	3.41299e-16	74	Multivariable IVW	13.4742
L_LDL_FC	Free cholesterol in large LDL	NAFLD	Non-alcoholic fatty liver disease	UKB-b-9405	Waist circumference	-0.159155	0.0750692	-0.306288	-0.0120219	0.0339969			74	Multivariable Median	13.4742
L_LDL_FC	Free cholesterol in large LDL	NAFLD	Non-alcoholic fatty liver disease	UKB-b-9405	Waist circumference	-0.138816	0.0492728	-0.235389	-0.0422428	0.00484308			74	Multivariable Lasso	13.4742
L_LDL_FC	Free cholesterol in large LDL	NAFLD	Non-alcoholic fatty liver disease	UKB-b-9405	Waist circumference	-0.284538	0.117302	-0.514445	-0.0546297	0.0152797	211.231	7.56355e-16	74	Multivariable Egger	13.4742
L_LDL_FC	Free cholesterol in large LDL	NAFLD	Non-alcoholic fatty liver disease	UKB-b-9405	Waist circumference	0.00759415	0.00655164	-0.00524682	0.0204351	0.246406			74	Multivariable Egger Intercept	13.4742
L_LDL_L	Total lipids in large LDL	NAFLD	Non-alcoholic fatty liver disease	UKB-b-9405	Waist circumference	-0.147139	0.0975278	-0.33829	0.044012	0.131379	256.839	3.09185e-25	65	Multivariable IVW	15.4734
L_LDL_L	Total lipids in large LDL	NAFLD	Non-alcoholic fatty liver disease	UKB-b-9405	Waist circumference	-0.121213	0.0776086	-0.273323	0.0308974	0.118324			65	Multivariable Median	15.4734
L_LDL_L	Total lipids in large LDL	NAFLD	Non-alcoholic fatty liver disease	UKB-b-9405	Waist circumference	-0.117714	0.050613	-0.216914	-0.0185142	0.0200312			65	Multivariable Lasso	15.4734
L_LDL_L	Total lipids in large LDL	NAFLD	Non-alcoholic fatty liver disease	UKB-b-9405	Waist circumference	-0.327951	0.141417	-0.605124	-0.0507776	0.0203936	244.866	1.45178e-23	65	Multivariable Egger	15.4734
L_LDL_L	Total lipids in large LDL	NAFLD	Non-alcoholic fatty liver disease	UKB-b-9405	Waist circumference	0.0138526	0.0079561	-0.00174112	0.0294462	0.081662			65	Multivariable Egger Intercept	15.4734
L_LDL_P	Concentration of large LDL particles	NAFLD	Non-alcoholic fatty liver disease	UKB-b-9405	Waist circumference	-0.0469553	0.0918015	-0.226883	0.132972	0.60901	269.259	5.39482e-27	66	Multivariable IVW	12.4571
L_LDL_P	Concentration of large LDL particles	NAFLD	Non-alcoholic fatty liver disease	UKB-b-9405	Waist circumference	-0.0115318	0.0729009	-0.154415	0.131351	0.874312			66	Multivariable Median	12.4571
L_LDL_P	Concentration of large LDL particles	NAFLD	Non-alcoholic fatty liver disease	UKB-b-9405	Waist circumference	-0.0189705	0.0473841	-0.111842	0.0739006	0.688894			66	Multivariable Lasso	12.4571
L_LDL_P	Concentration of large LDL particles	NAFLD	Non-alcoholic fatty liver disease	UKB-b-9405	Waist circumference	-0.254613	0.141021	-0.531009	0.0217827	0.0709965	254.491	7.58051e-25	66	Multivariable Egger	12.4571
L_LDL_P	Concentration of large LDL particles	NAFLD	Non-alcoholic fatty liver disease	UKB-b-9405	Waist circumference	0.0153681	0.00803753	-0.00038521	0.0311213	0.0558714			66	Multivariable Egger Intercept	12.4571
L_LDL_PL	Phospholipids in large LDL	NAFLD	Non-alcoholic fatty liver disease	UKB-b-9405	Waist circumference	-0.152218	0.0977626	-0.343829	0.0393936	0.119467	228.033	5.18806e-22	60	Multivariable IVW	15.8303
L_LDL_PL	Phospholipids in large LDL	NAFLD	Non-alcoholic fatty liver disease	UKB-b-9405	Waist circumference	-0.117644	0.0781163	-0.27075	0.0354609	0.132063			60	Multivariable Median	15.8303
L_LDL_PL	Phospholipids in large LDL	NAFLD	Non-alcoholic fatty liver disease	UKB-b-9405	Waist circumference	-0.098285	0.0513471	-0.198924	0.00235352	0.0556037			60	Multivariable Lasso	15.8303
L_LDL_PL	Phospholipids in large LDL	NAFLD	Non-alcoholic fatty liver disease	UKB-b-9405	Waist circumference	-0.307878	0.138633	-0.579594	-0.0361619	0.0263639	218.64	8.96777e-21	60	Multivariable Egger	15.8303
L_LDL_PL	Phospholipids in large LDL	NAFLD	Non-alcoholic fatty liver disease	UKB-b-9405	Waist circumference	0.0123688	0.00790401	-0.00312279	0.0278604	0.117612			60	Multivariable Egger Intercept	15.8303
L_LDL_TG	Triglycerides in large LDL	NAFLD	Non-alcoholic fatty liver disease	UKB-b-9405	Waist circumference	0.202222	0.0736271	0.0579152	0.346528	0.0060223	303.793	5.52929e-25	92	Multivariable IVW	51.6246
L_LDL_TG	Triglycerides in large LDL	NAFLD	Non-alcoholic fatty liver disease	UKB-b-9405	Waist circumference	0.234011	0.0723028	0.0923002	0.375722	0.00120987			92	Multivariable Median	51.6246
L_LDL_TG	Triglycerides in large LDL	NAFLD	Non-alcoholic fatty liver disease	UKB-b-9405	Waist circumference	0.186041	0.0473192	0.0932972	0.278785	8.43752e-05			92	Multivariable Lasso	51.6246
L_LDL_TG	Triglycerides in large LDL	NAFLD	Non-alcoholic fatty liver disease	UKB-b-9405	Waist circumference	0.119112	0.13229	-0.140172	0.378397	0.367916	301.849	5.95312e-25	92	Multivariable Egger	51.6246
L_LDL_TG	Triglycerides in large LDL	NAFLD	Non-alcoholic fatty liver disease	UKB-b-9405	Waist circumference	0.00554541	0.00732568	-0.00881265	0.0199035	0.44906			92	Multivariable Egger Intercept	51.6246
L_VLDL_C	Cholesterol in large VLDL	NAFLD	Non-alcoholic fatty liver disease	UKB-b-9405	Waist circumference	0.218223	0.0668869	0.0871275	0.349319	0.00110406	259.562	2.34902e-18	92	Multivariable IVW	113.087
L_VLDL_C	Cholesterol in large VLDL	NAFLD	Non-alcoholic fatty liver disease	UKB-b-9405	Waist circumference	0.288058	0.0649942	0.160672	0.415444	9.33392e-06			92	Multivariable Median	113.087
L_VLDL_C	Cholesterol in large VLDL	NAFLD	Non-alcoholic fatty liver disease	UKB-b-9405	Waist circumference	0.203761	0.0426788	0.120112	0.28741	1.80351e-06			92	Multivariable Lasso	113.087
L_VLDL_C	Cholesterol in large VLDL	NAFLD	Non-alcoholic fatty liver disease	UKB-b-9405	Waist circumference	0.152565	0.118568	-0.0798248	0.384954	0.19819	258.253	2.11139e-18	92	Multivariable Egger	113.087
L_VLDL_C	Cholesterol in large VLDL	NAFLD	Non-alcoholic fatty liver disease	UKB-b-9405	Waist circumference	0.00459454	0.00684088	-0.00881335	0.0180024	0.50182			92	Multivariable Egger Intercept	113.087
L_VLDL_CE	Cholesteryl esters in large VLDL	NAFLD	Non-alcoholic fatty liver disease	UKB-b-9405	Waist circumference	0.2115	0.0692165	0.0758383	0.347162	0.00224587	278.967	3.17798e-20	96	Multivariable IVW	102.868
L_VLDL_CE	Cholesteryl esters in large VLDL	NAFLD	Non-alcoholic fatty liver disease	UKB-b-9405	Waist circumference	0.278691	0.0663163	0.148713	0.408668	2.64047e-05			96	Multivariable Median	102.868
L_VLDL_CE	Cholesteryl esters in large VLDL	NAFLD	Non-alcoholic fatty liver disease	UKB-b-9405	Waist circumference	0.207989	0.0436531	0.12243	0.293547	1.8924e-06			96	Multivariable Lasso	102.868
L_VLDL_CE	Cholesteryl esters in large VLDL	NAFLD	Non-alcoholic fatty liver disease	UKB-b-9405	Waist circumference	0.100968	0.122872	-0.139856	0.341793	0.411228	275.459	5.9491e-20	96	Multivariable Egger	102.868
L_VLDL_CE	Cholesteryl esters in large VLDL	NAFLD	Non-alcoholic fatty liver disease	UKB-b-9405	Waist circumference	0.00735915	0.0067623	-0.00589471	0.020613	0.276479			96	Multivariable Egger Intercept	102.868
L_VLDL_FC	Free cholesterol in large VLDL	NAFLD	Non-alcoholic fatty liver disease	UKB-b-9405	Waist circumference	0.255492	0.0684064	0.121417	0.389566	0.000187786	289.128	5.66898e-22	95	Multivariable IVW	110.67
L_VLDL_FC	Free cholesterol in large VLDL	NAFLD	Non-alcoholic fatty liver disease	UKB-b-9405	Waist circumference	0.300243	0.0657515	0.171373	0.429114	4.96338e-06			95	Multivariable Median	110.67
L_VLDL_FC	Free cholesterol in large VLDL	NAFLD	Non-alcoholic fatty liver disease	UKB-b-9405	Waist circumference	0.256659	0.0428684	0.172639	0.34068	2.13556e-09			95	Multivariable Lasso	110.67
L_VLDL_FC	Free cholesterol in large VLDL	NAFLD	Non-alcoholic fatty liver disease	UKB-b-9405	Waist circumference	0.131464	0.120211	-0.104144	0.367073	0.274123	284.278	1.68816e-21	95	Multivariable Egger	110.67
L_VLDL_FC	Free cholesterol in large VLDL	NAFLD	Non-alcoholic fatty liver disease	UKB-b-9405	Waist circumference	0.00879962	0.00702346	-0.00496611	0.0225653	0.210246			95	Multivariable Egger Intercept	110.67
L_VLDL_L	Total lipids in large VLDL	NAFLD	Non-alcoholic fatty liver disease	UKB-b-9405	Waist circumference	0.269788	0.0682585	0.136004	0.403572	7.73564e-05	254.48	4.31093e-18	90	Multivariable IVW	110.821
L_VLDL_L	Total lipids in large VLDL	NAFLD	Non-alcoholic fatty liver disease	UKB-b-9405	Waist circumference	0.320119	0.0672652	0.188282	0.451957	1.94491e-06			90	Multivariable Median	110.821
L_VLDL_L	Total lipids in large VLDL	NAFLD	Non-alcoholic fatty liver disease	UKB-b-9405	Waist circumference	0.266199	0.0431409	0.181645	0.350754	6.80886e-10			90	Multivariable Lasso	110.821
L_VLDL_L	Total lipids in large VLDL	NAFLD	Non-alcoholic fatty liver disease	UKB-b-9405	Waist circumference	0.161975	0.116422	-0.0662085	0.390158	0.164143	250.721	8.76021e-18	90	Multivariable Egger	110.821
L_VLDL_L	Total lipids in large VLDL	NAFLD	Non-alcoholic fatty liver disease	UKB-b-9405	Waist circumference	0.0075277	0.00659102	-0.00539047	0.0204459	0.253407			90	Multivariable Egger Intercept	110.821
L_VLDL_P	Concentration of large VLDL particles	NAFLD	Non-alcoholic fatty liver disease	UKB-b-9405	Waist circumference	0.263212	0.067278	0.131349	0.395074	9.14204e-05	257.19	1.00597e-18	89	Multivariable IVW	113.832
L_VLDL_P	Concentration of large VLDL particles	NAFLD	Non-alcoholic fatty liver disease	UKB-b-9405	Waist circumference	0.326531	0.0660105	0.197153	0.455909	7.55008e-07			89	Multivariable Median	113.832
L_VLDL_P	Concentration of large VLDL particles	NAFLD	Non-alcoholic fatty liver disease	UKB-b-9405	Waist circumference	0.254724	0.0419434	0.172516	0.336931	1.25513e-09			89	Multivariable Lasso	113.832
L_VLDL_P	Concentration of large VLDL particles	NAFLD	Non-alcoholic fatty liver disease	UKB-b-9405	Waist circumference	0.135703	0.116018	-0.091688	0.363093	0.242133	251.885	3.44473e-18	89	Multivariable Egger	113.832
L_VLDL_P	Concentration of large VLDL particles	NAFLD	Non-alcoholic fatty liver disease	UKB-b-9405	Waist circumference	0.00925171	0.00687405	-0.00422117	0.0227246	0.178338			89	Multivariable Egger Intercept	113.832
L_VLDL_PL	Phospholipids in large VLDL	NAFLD	Non-alcoholic fatty liver disease	UKB-b-9405	Waist circumference	0.255859	0.0652729	0.127927	0.383792	8.86084e-05	262.012	1.78665e-18	93	Multivariable IVW	117.741
L_VLDL_PL	Phospholipids in large VLDL	NAFLD	Non-alcoholic fatty liver disease	UKB-b-9405	Waist circumference	0.295266	0.0645142	0.168821	0.421712	4.72234e-06			93	Multivariable Median	117.741
L_VLDL_PL	Phospholipids in large VLDL	NAFLD	Non-alcoholic fatty liver disease	UKB-b-9405	Waist circumference	0.24504	0.0411259	0.164434	0.325645	2.54903e-09			93	Multivariable Lasso	117.741
L_VLDL_PL	Phospholipids in large VLDL	NAFLD	Non-alcoholic fatty liver disease	UKB-b-9405	Waist circumference	0.150258	0.113527	-0.0722503	0.372766	0.185653	258.308	3.56147e-18	93	Multivariable Egger	117.741
L_VLDL_PL	Phospholipids in large VLDL	NAFLD	Non-alcoholic fatty liver disease	UKB-b-9405	Waist circumference	0.00764416	0.00672899	-0.00554442	0.0208328	0.255955			93	Multivariable Egger Intercept	117.741
L_VLDL_TG	Triglycerides in large VLDL	NAFLD	Non-alcoholic fatty liver disease	UKB-b-9405	Waist circumference	0.24762	0.0672801	0.115754	0.379487	0.000232834	249.906	5.64379e-17	92	Multivariable IVW	113.644
L_VLDL_TG	Triglycerides in large VLDL	NAFLD	Non-alcoholic fatty liver disease	UKB-b-9405	Waist circumference	0.30222	0.0691596	0.16667	0.43777	1.24308e-05			92	Multivariable Median	113.644
L_VLDL_TG	Triglycerides in large VLDL	NAFLD	Non-alcoholic fatty liver disease	UKB-b-9405	Waist circumference	0.249908	0.0433385	0.164966	0.33485	8.0976e-09			92	Multivariable Lasso	113.644
L_VLDL_TG	Triglycerides in large VLDL	NAFLD	Non-alcoholic fatty liver disease	UKB-b-9405	Waist circumference	0.124237	0.112316	-0.0958986	0.344373	0.268667	244.758	1.79051e-16	92	Multivariable Egger	113.644
L_VLDL_TG	Triglycerides in large VLDL	NAFLD	Non-alcoholic fatty liver disease	UKB-b-9405	Waist circumference	0.00858681	0.00627579	-0.00371352	0.0208871	0.171236			92	Multivariable Egger Intercept	113.644
Lactate	Lactate	NAFLD	Non-alcoholic fatty liver disease	UKB-b-9405	Waist circumference	0.249113	0.164841	-0.0739703	0.572196	0.13073	15.8788	0.14569	13	Multivariable IVW	43.0336
Lactate	Lactate	NAFLD	Non-alcoholic fatty liver disease	UKB-b-9405	Waist circumference	0.246203	0.209738	-0.164875	0.657282	0.240451			13	Multivariable Median	43.0336
Lactate	Lactate	NAFLD	Non-alcoholic fatty liver disease	UKB-b-9405	Waist circumference	0.131002	0.142097	-0.147504	0.409507	0.356574			13	Multivariable Lasso	43.0336
Lactate	Lactate	NAFLD	Non-alcoholic fatty liver disease	UKB-b-9405	Waist circumference	-0.28321	0.58182	-1.42356	0.857137	0.626425	14.5533	0.149217	13	Multivariable Egger	43.0336
Lactate	Lactate	NAFLD	Non-alcoholic fatty liver disease	UKB-b-9405	Waist circumference	0.0207671	0.0217602	-0.0218822	0.0634163	0.339903			13	Multivariable Egger Intercept	43.0336
Leu	Leucine	NAFLD	Non-alcoholic fatty liver disease	UKB-b-9405	Waist circumference	0.355333	0.162709	0.0364291	0.674237	0.0289729	30.6064	0.00991328	17	Multivariable IVW	24.9621
Leu	Leucine	NAFLD	Non-alcoholic fatty liver disease	UKB-b-9405	Waist circumference	0.110182	0.213121	-0.307527	0.527891	0.605161			17	Multivariable Median	24.9621
Leu	Leucine	NAFLD	Non-alcoholic fatty liver disease	UKB-b-9405	Waist circumference	0.413006	0.124888	0.16823	0.657783	0.000942991			17	Multivariable Lasso	24.9621
Leu	Leucine	NAFLD	Non-alcoholic fatty liver disease	UKB-b-9405	Waist circumference	0.0334103	0.313603	-0.58124	0.64806	0.915156	27.7747	0.0152399	17	Multivariable Egger	24.9621
Leu	Leucine	NAFLD	Non-alcoholic fatty liver disease	UKB-b-9405	Waist circumference	0.0163586	0.0136924	-0.010478	0.0431951	0.232196			17	Multivariable Egger Intercept	24.9621
MUFA	Monounsaturated fatty acids	NAFLD	Non-alcoholic fatty liver disease	UKB-b-9405	Waist circumference	0.222974	0.0782695	0.0695683	0.376379	0.00438853	286.812	8.57155e-25	83	Multivariable IVW	94.1632
MUFA	Monounsaturated fatty acids	NAFLD	Non-alcoholic fatty liver disease	UKB-b-9405	Waist circumference	0.303099	0.0715971	0.162771	0.443427	2.30189e-05			83	Multivariable Median	94.1632
MUFA	Monounsaturated fatty acids	NAFLD	Non-alcoholic fatty liver disease	UKB-b-9405	Waist circumference	0.194451	0.0461964	0.103908	0.284995	2.56249e-05			83	Multivariable Lasso	94.1632
MUFA	Monounsaturated fatty acids	NAFLD	Non-alcoholic fatty liver disease	UKB-b-9405	Waist circumference	0.128201	0.137254	-0.140812	0.397214	0.350282	284.297	1.12404e-24	83	Multivariable Egger	94.1632
MUFA	Monounsaturated fatty acids	NAFLD	Non-alcoholic fatty liver disease	UKB-b-9405	Waist circumference	0.00644676	0.00766292	-0.00857228	0.0214658	0.400184			83	Multivariable Egger Intercept	94.1632
M_HDL_C	Cholesterol in medium HDL	NAFLD	Non-alcoholic fatty liver disease	UKB-b-9405	Waist circumference	-0.0726327	0.0583433	-0.186983	0.0417182	0.213162	213.272	7.16282e-08	117	Multivariable IVW	44.4039
M_HDL_C	Cholesterol in medium HDL	NAFLD	Non-alcoholic fatty liver disease	UKB-b-9405	Waist circumference	-0.130811	0.0687933	-0.265643	0.0040214	0.0572355			117	Multivariable Median	44.4039
M_HDL_C	Cholesterol in medium HDL	NAFLD	Non-alcoholic fatty liver disease	UKB-b-9405	Waist circumference	-0.140845	0.0456314	-0.230281	-0.051409	0.00202475			117	Multivariable Lasso	44.4039
M_HDL_C	Cholesterol in medium HDL	NAFLD	Non-alcoholic fatty liver disease	UKB-b-9405	Waist circumference	-0.338955	0.105887	-0.546491	-0.131419	0.00136911	197.928	1.84462e-06	117	Multivariable Egger	44.4039
M_HDL_C	Cholesterol in medium HDL	NAFLD	Non-alcoholic fatty liver disease	UKB-b-9405	Waist circumference	0.0155671	0.00523641	0.00530392	0.0258303	0.00295043			117	Multivariable Egger Intercept	44.4039
M_HDL_CE	Cholesteryl esters in medium HDL	NAFLD	Non-alcoholic fatty liver disease	UKB-b-9405	Waist circumference	-0.0657985	0.0590554	-0.181545	0.0499479	0.265201	216.036	2.63816e-08	116	Multivariable IVW	49.1466
M_HDL_CE	Cholesteryl esters in medium HDL	NAFLD	Non-alcoholic fatty liver disease	UKB-b-9405	Waist circumference	-0.101858	0.0710864	-0.241185	0.0374686	0.151893			116	Multivariable Median	49.1466
M_HDL_CE	Cholesteryl esters in medium HDL	NAFLD	Non-alcoholic fatty liver disease	UKB-b-9405	Waist circumference	-0.133427	0.0471998	-0.225937	-0.040917	0.00470077			116	Multivariable Lasso	49.1466
M_HDL_CE	Cholesteryl esters in medium HDL	NAFLD	Non-alcoholic fatty liver disease	UKB-b-9405	Waist circumference	-0.353726	0.106877	-0.563201	-0.14425	0.000934134	198.282	1.26998e-06	116	Multivariable Egger	49.1466
M_HDL_CE	Cholesteryl esters in medium HDL	NAFLD	Non-alcoholic fatty liver disease	UKB-b-9405	Waist circumference	0.0166947	0.00524843	0.00640795	0.0269814	0.00146823			116	Multivariable Egger Intercept	49.1466
M_HDL_FC	Free cholesterol in medium HDL	NAFLD	Non-alcoholic fatty liver disease	UKB-b-9405	Waist circumference	-0.083456	0.0584445	-0.198005	0.0310931	0.153305	207.311	4.24425e-08	111	Multivariable IVW	40.5314
M_HDL_FC	Free cholesterol in medium HDL	NAFLD	Non-alcoholic fatty liver disease	UKB-b-9405	Waist circumference	-0.146293	0.0652067	-0.274096	-0.0184904	0.0248626			111	Multivariable Median	40.5314
M_HDL_FC	Free cholesterol in medium HDL	NAFLD	Non-alcoholic fatty liver disease	UKB-b-9405	Waist circumference	-0.150444	0.0443654	-0.237399	-0.0634894	0.000696326			111	Multivariable Lasso	40.5314
M_HDL_FC	Free cholesterol in medium HDL	NAFLD	Non-alcoholic fatty liver disease	UKB-b-9405	Waist circumference	-0.29079	0.103483	-0.493613	-0.0879678	0.0049536	196.779	3.9012e-07	111	Multivariable Egger	40.5314
M_HDL_FC	Free cholesterol in medium HDL	NAFLD	Non-alcoholic fatty liver disease	UKB-b-9405	Waist circumference	0.0123583	0.00514009	0.00228392	0.0224327	0.0162035			111	Multivariable Egger Intercept	40.5314
M_HDL_L	Total lipids in medium HDL	NAFLD	Non-alcoholic fatty liver disease	UKB-b-9405	Waist circumference	-0.0571697	0.0605873	-0.175919	0.0615793	0.345378	194.457	2.57244e-09	94	Multivariable IVW	106.845
M_HDL_L	Total lipids in medium HDL	NAFLD	Non-alcoholic fatty liver disease	UKB-b-9405	Waist circumference	-0.139673	0.0648381	-0.266753	-0.0125923	0.0312264			94	Multivariable Median	106.845
M_HDL_L	Total lipids in medium HDL	NAFLD	Non-alcoholic fatty liver disease	UKB-b-9405	Waist circumference	-0.140816	0.04412	-0.22729	-0.0543425	0.00141458			94	Multivariable Lasso	106.845
M_HDL_L	Total lipids in medium HDL	NAFLD	Non-alcoholic fatty liver disease	UKB-b-9405	Waist circumference	-0.273712	0.108142	-0.485666	-0.0617573	0.0113725	182.964	3.8081e-08	94	Multivariable Egger	106.845
M_HDL_L	Total lipids in medium HDL	NAFLD	Non-alcoholic fatty liver disease	UKB-b-9405	Waist circumference	0.0144948	0.00606252	0.00261248	0.0263771	0.0168077			94	Multivariable Egger Intercept	106.845
M_HDL_P	Concentration of medium HDL particles	NAFLD	Non-alcoholic fatty liver disease	UKB-b-9405	Waist circumference	-0.0830582	0.0576731	-0.196095	0.0299789	0.149823	189.483	8.55926e-08	100	Multivariable IVW	70.1205
M_HDL_P	Concentration of medium HDL particles	NAFLD	Non-alcoholic fatty liver disease	UKB-b-9405	Waist circumference	-0.173634	0.06348	-0.298052	-0.0492151	0.00623329			100	Multivariable Median	70.1205
M_HDL_P	Concentration of medium HDL particles	NAFLD	Non-alcoholic fatty liver disease	UKB-b-9405	Waist circumference	-0.14484	0.0440829	-0.23124	-0.0584388	0.00101758			100	Multivariable Lasso	70.1205
M_HDL_P	Concentration of medium HDL particles	NAFLD	Non-alcoholic fatty liver disease	UKB-b-9405	Waist circumference	-0.224904	0.100633	-0.422142	-0.0276665	0.0254247	183.926	2.43556e-07	100	Multivariable Egger	70.1205
M_HDL_P	Concentration of medium HDL particles	NAFLD	Non-alcoholic fatty liver disease	UKB-b-9405	Waist circumference	0.00918947	0.00536783	-0.00133128	0.0197102	0.0869052			100	Multivariable Egger Intercept	70.1205
M_HDL_PL	Phospholipids in medium HDL	NAFLD	Non-alcoholic fatty liver disease	UKB-b-9405	Waist circumference	-0.0404258	0.0654094	-0.168626	0.0877743	0.536547	204.843	4.34679e-12	86	Multivariable IVW	117.907
M_HDL_PL	Phospholipids in medium HDL	NAFLD	Non-alcoholic fatty liver disease	UKB-b-9405	Waist circumference	-0.128334	0.0664337	-0.258542	0.00187324	0.0533883			86	Multivariable Median	117.907
M_HDL_PL	Phospholipids in medium HDL	NAFLD	Non-alcoholic fatty liver disease	UKB-b-9405	Waist circumference	-0.105196	0.0451686	-0.193724	-0.0166668	0.0198615			86	Multivariable Lasso	117.907
M_HDL_PL	Phospholipids in medium HDL	NAFLD	Non-alcoholic fatty liver disease	UKB-b-9405	Waist circumference	-0.249225	0.117571	-0.47966	-0.01879	0.0340244	194.336	6.42025e-11	86	Multivariable Egger	117.907
M_HDL_PL	Phospholipids in medium HDL	NAFLD	Non-alcoholic fatty liver disease	UKB-b-9405	Waist circumference	0.0140441	0.00662964	0.00105028	0.027038	0.0341425			86	Multivariable Egger Intercept	117.907
M_HDL_TG	Triglycerides in medium HDL	NAFLD	Non-alcoholic fatty liver disease	UKB-b-9405	Waist circumference	0.159669	0.0623037	0.0375563	0.281782	0.0103845	273.314	1.29804e-20	91	Multivariable IVW	138.032
M_HDL_TG	Triglycerides in medium HDL	NAFLD	Non-alcoholic fatty liver disease	UKB-b-9405	Waist circumference	0.143692	0.0627194	0.0207646	0.26662	0.0219614			91	Multivariable Median	138.032
M_HDL_TG	Triglycerides in medium HDL	NAFLD	Non-alcoholic fatty liver disease	UKB-b-9405	Waist circumference	0.124987	0.0446912	0.0373939	0.21258	0.00516303			91	Multivariable Lasso	138.032
M_HDL_TG	Triglycerides in medium HDL	NAFLD	Non-alcoholic fatty liver disease	UKB-b-9405	Waist circumference	0.0421557	0.0984165	-0.150737	0.235048	0.668404	266.188	8.37252e-20	91	Multivariable Egger	138.032
M_HDL_TG	Triglycerides in medium HDL	NAFLD	Non-alcoholic fatty liver disease	UKB-b-9405	Waist circumference	0.0101107	0.00658759	-0.00280074	0.0230221	0.12483			91	Multivariable Egger Intercept	138.032
M_LDL_C	Cholesterol in medium LDL	NAFLD	Non-alcoholic fatty liver disease	UKB-b-9405	Waist circumference	-0.075858	0.11313	-0.297588	0.145872	0.502514	248.599	4.25585e-27	55	Multivariable IVW	8.91364
M_LDL_C	Cholesterol in medium LDL	NAFLD	Non-alcoholic fatty liver disease	UKB-b-9405	Waist circumference	0.0443952	0.085443	-0.12307	0.21186	0.60335			55	Multivariable Median	8.91364
M_LDL_C	Cholesterol in medium LDL	NAFLD	Non-alcoholic fatty liver disease	UKB-b-9405	Waist circumference	-0.0569171	0.0662164	-0.186699	0.0728646	0.39003			55	Multivariable Lasso	8.91364
M_LDL_C	Cholesterol in medium LDL	NAFLD	Non-alcoholic fatty liver disease	UKB-b-9405	Waist circumference	-0.269424	0.169752	-0.602133	0.0632844	0.112476	238.089	1.26742e-25	55	Multivariable Egger	8.91364
M_LDL_C	Cholesterol in medium LDL	NAFLD	Non-alcoholic fatty liver disease	UKB-b-9405	Waist circumference	0.0146152	0.00964661	-0.00429177	0.0335222	0.129756			55	Multivariable Egger Intercept	8.91364
M_LDL_CE	Cholesteryl esters in medium LDL	NAFLD	Non-alcoholic fatty liver disease	UKB-b-9405	Waist circumference	0.0305578	0.106709	-0.178587	0.239703	0.774597	258.596	1.81754e-27	59	Multivariable IVW	11.9327
M_LDL_CE	Cholesteryl esters in medium LDL	NAFLD	Non-alcoholic fatty liver disease	UKB-b-9405	Waist circumference	0.180405	0.0863039	0.0112527	0.349558	0.0365865			59	Multivariable Median	11.9327
M_LDL_CE	Cholesteryl esters in medium LDL	NAFLD	Non-alcoholic fatty liver disease	UKB-b-9405	Waist circumference	0.0310615	0.0549396	-0.0766181	0.138741	0.571819			59	Multivariable Lasso	11.9327
M_LDL_CE	Cholesteryl esters in medium LDL	NAFLD	Non-alcoholic fatty liver disease	UKB-b-9405	Waist circumference	-0.175204	0.163157	-0.494986	0.144579	0.282898	246.619	9.40711e-26	59	Multivariable Egger	11.9327
M_LDL_CE	Cholesteryl esters in medium LDL	NAFLD	Non-alcoholic fatty liver disease	UKB-b-9405	Waist circumference	0.0153933	0.00933404	-0.0029011	0.0336877	0.0991158			59	Multivariable Egger Intercept	11.9327
M_LDL_FC	Free cholesterol in medium LDL	NAFLD	Non-alcoholic fatty liver disease	UKB-b-9405	Waist circumference	-0.161066	0.0882258	-0.333986	0.0118532	0.0679085	195.404	1.63926e-16	61	Multivariable IVW	13.0145
M_LDL_FC	Free cholesterol in medium LDL	NAFLD	Non-alcoholic fatty liver disease	UKB-b-9405	Waist circumference	-0.149432	0.0784855	-0.303261	0.00439688	0.0569177			61	Multivariable Median	13.0145
M_LDL_FC	Free cholesterol in medium LDL	NAFLD	Non-alcoholic fatty liver disease	UKB-b-9405	Waist circumference	-0.109476	0.0501676	-0.207803	-0.0111498	0.0290937			61	Multivariable Lasso	13.0145
M_LDL_FC	Free cholesterol in medium LDL	NAFLD	Non-alcoholic fatty liver disease	UKB-b-9405	Waist circumference	-0.242268	0.122245	-0.481864	-0.00267287	0.0474984	192.346	2.636e-16	61	Multivariable Egger	13.0145
M_LDL_FC	Free cholesterol in medium LDL	NAFLD	Non-alcoholic fatty liver disease	UKB-b-9405	Waist circumference	0.00673634	0.00701459	-0.00701199	0.0204847	0.336887			61	Multivariable Egger Intercept	13.0145
M_LDL_L	Total lipids in medium LDL	NAFLD	Non-alcoholic fatty liver disease	UKB-b-9405	Waist circumference	-0.0147288	0.113518	-0.23722	0.207762	0.896765	265.197	5.41631e-30	55	Multivariable IVW	9.89125
M_LDL_L	Total lipids in medium LDL	NAFLD	Non-alcoholic fatty liver disease	UKB-b-9405	Waist circumference	0.0453542	0.0870284	-0.125218	0.215927	0.602268			55	Multivariable Median	9.89125
M_LDL_L	Total lipids in medium LDL	NAFLD	Non-alcoholic fatty liver disease	UKB-b-9405	Waist circumference	-0.0307645	0.0667707	-0.161633	0.100104	0.644979			55	Multivariable Lasso	9.89125
M_LDL_L	Total lipids in medium LDL	NAFLD	Non-alcoholic fatty liver disease	UKB-b-9405	Waist circumference	-0.256642	0.173705	-0.597098	0.0838131	0.139552	249.443	1.37443e-27	55	Multivariable Egger	9.89125
M_LDL_L	Total lipids in medium LDL	NAFLD	Non-alcoholic fatty liver disease	UKB-b-9405	Waist circumference	0.0180685	0.00997031	-0.001473	0.0376099	0.0699514			55	Multivariable Egger Intercept	9.89125
M_LDL_P	Concentration of medium LDL particles	NAFLD	Non-alcoholic fatty liver disease	UKB-b-9405	Waist circumference	0.016445	0.102656	-0.184758	0.217648	0.872728	246.953	3.85741e-26	57	Multivariable IVW	17.2279
M_LDL_P	Concentration of medium LDL particles	NAFLD	Non-alcoholic fatty liver disease	UKB-b-9405	Waist circumference	0.152352	0.0811369	-0.00667375	0.311377	0.0604207			57	Multivariable Median	17.2279
M_LDL_P	Concentration of medium LDL particles	NAFLD	Non-alcoholic fatty liver disease	UKB-b-9405	Waist circumference	0.0349829	0.0514324	-0.0658227	0.135789	0.496395			57	Multivariable Lasso	17.2279
M_LDL_P	Concentration of medium LDL particles	NAFLD	Non-alcoholic fatty liver disease	UKB-b-9405	Waist circumference	-0.150793	0.168574	-0.481192	0.179606	0.371044	240.04	2.7276e-25	57	Multivariable Egger	17.2279
M_LDL_P	Concentration of medium LDL particles	NAFLD	Non-alcoholic fatty liver disease	UKB-b-9405	Waist circumference	0.0122945	0.00985876	-0.00702832	0.0316173	0.212374			57	Multivariable Egger Intercept	17.2279
M_LDL_PL	Phospholipids in medium LDL	NAFLD	Non-alcoholic fatty liver disease	UKB-b-9405	Waist circumference	-0.0122902	0.0971463	-0.202693	0.178113	0.899326	237.905	2.4646e-23	61	Multivariable IVW	10.0465
M_LDL_PL	Phospholipids in medium LDL	NAFLD	Non-alcoholic fatty liver disease	UKB-b-9405	Waist circumference	0.0634125	0.0810419	-0.0954266	0.222252	0.43394			61	Multivariable Median	10.0465
M_LDL_PL	Phospholipids in medium LDL	NAFLD	Non-alcoholic fatty liver disease	UKB-b-9405	Waist circumference	0.0179806	0.0514992	-0.082956	0.118917	0.726981			61	Multivariable Lasso	10.0465
M_LDL_PL	Phospholipids in medium LDL	NAFLD	Non-alcoholic fatty liver disease	UKB-b-9405	Waist circumference	-0.189702	0.149011	-0.481759	0.102355	0.202992	228.364	4.57644e-22	61	Multivariable Egger	10.0465
M_LDL_PL	Phospholipids in medium LDL	NAFLD	Non-alcoholic fatty liver disease	UKB-b-9405	Waist circumference	0.013499	0.00867182	-0.00349748	0.0304955	0.119554			61	Multivariable Egger Intercept	10.0465
M_LDL_TG	Triglycerides in medium LDL	NAFLD	Non-alcoholic fatty liver disease	UKB-b-9405	Waist circumference	0.209607	0.0671038	0.0780857	0.341128	0.00178642	322.02	2.10271e-25	101	Multivariable IVW	76.3993
M_LDL_TG	Triglycerides in medium LDL	NAFLD	Non-alcoholic fatty liver disease	UKB-b-9405	Waist circumference	0.291013	0.0687421	0.15628	0.425745	2.3019e-05			101	Multivariable Median	76.3993
M_LDL_TG	Triglycerides in medium LDL	NAFLD	Non-alcoholic fatty liver disease	UKB-b-9405	Waist circumference	0.200721	0.0436819	0.115106	0.286336	4.32617e-06			101	Multivariable Lasso	76.3993
M_LDL_TG	Triglycerides in medium LDL	NAFLD	Non-alcoholic fatty liver disease	UKB-b-9405	Waist circumference	0.0884182	0.115398	-0.137757	0.314593	0.443554	316.654	7.57589e-25	101	Multivariable Egger	76.3993
M_LDL_TG	Triglycerides in medium LDL	NAFLD	Non-alcoholic fatty liver disease	UKB-b-9405	Waist circumference	0.00841395	0.00652907	-0.00438279	0.0212107	0.197506			101	Multivariable Egger Intercept	76.3993
M_VLDL_C	Cholesterol in medium VLDL	NAFLD	Non-alcoholic fatty liver disease	UKB-b-9405	Waist circumference	-0.0641661	0.0937872	-0.247986	0.119654	0.49387	245.943	1.94058e-23	65	Multivariable IVW	11.9584
M_VLDL_C	Cholesterol in medium VLDL	NAFLD	Non-alcoholic fatty liver disease	UKB-b-9405	Waist circumference	-0.00896683	0.0765943	-0.159089	0.141155	0.906805			65	Multivariable Median	11.9584
M_VLDL_C	Cholesterol in medium VLDL	NAFLD	Non-alcoholic fatty liver disease	UKB-b-9405	Waist circumference	-0.0265793	0.0547034	-0.133796	0.0806375	0.627052			65	Multivariable Lasso	11.9584
M_VLDL_C	Cholesterol in medium VLDL	NAFLD	Non-alcoholic fatty liver disease	UKB-b-9405	Waist circumference	-0.22628	0.144486	-0.509467	0.0569068	0.117324	237.709	2.15629e-22	65	Multivariable Egger	11.9584
M_VLDL_C	Cholesterol in medium VLDL	NAFLD	Non-alcoholic fatty liver disease	UKB-b-9405	Waist circumference	0.0118911	0.00811419	-0.00401246	0.0277946	0.142794			65	Multivariable Egger Intercept	11.9584
M_VLDL_CE	Cholesteryl esters in medium VLDL	NAFLD	Non-alcoholic fatty liver disease	UKB-b-9405	Waist circumference	-0.111661	0.092998	-0.293934	0.0706119	0.229875	198.459	2.94177e-17	60	Multivariable IVW	10.3278
M_VLDL_CE	Cholesteryl esters in medium VLDL	NAFLD	Non-alcoholic fatty liver disease	UKB-b-9405	Waist circumference	-0.108534	0.0822774	-0.269795	0.0527263	0.187126			60	Multivariable Median	10.3278
M_VLDL_CE	Cholesteryl esters in medium VLDL	NAFLD	Non-alcoholic fatty liver disease	UKB-b-9405	Waist circumference	-0.0972949	0.0545132	-0.204139	0.00954905	0.0742947			60	Multivariable Lasso	10.3278
M_VLDL_CE	Cholesteryl esters in medium VLDL	NAFLD	Non-alcoholic fatty liver disease	UKB-b-9405	Waist circumference	-0.171035	0.143331	-0.451959	0.109889	0.232758	197.424	2.27032e-17	60	Multivariable Egger	10.3278
M_VLDL_CE	Cholesteryl esters in medium VLDL	NAFLD	Non-alcoholic fatty liver disease	UKB-b-9405	Waist circumference	0.00435875	0.00797098	-0.0112641	0.0199816	0.584497			60	Multivariable Egger Intercept	10.3278
M_VLDL_FC	Free cholesterol in medium VLDL	NAFLD	Non-alcoholic fatty liver disease	UKB-b-9405	Waist circumference	0.0326537	0.0896221	-0.143002	0.20831	0.715597	254.251	5.13111e-23	71	Multivariable IVW	13.8761
M_VLDL_FC	Free cholesterol in medium VLDL	NAFLD	Non-alcoholic fatty liver disease	UKB-b-9405	Waist circumference	0.144049	0.0782807	-0.00937837	0.297476	0.0657448			71	Multivariable Median	13.8761
M_VLDL_FC	Free cholesterol in medium VLDL	NAFLD	Non-alcoholic fatty liver disease	UKB-b-9405	Waist circumference	0.0515362	0.0513875	-0.0491815	0.152254	0.315912			71	Multivariable Lasso	13.8761
M_VLDL_FC	Free cholesterol in medium VLDL	NAFLD	Non-alcoholic fatty liver disease	UKB-b-9405	Waist circumference	-0.181279	0.151945	-0.479086	0.116528	0.232848	243.525	1.37381e-21	71	Multivariable Egger	13.8761
M_VLDL_FC	Free cholesterol in medium VLDL	NAFLD	Non-alcoholic fatty liver disease	UKB-b-9405	Waist circumference	0.0141288	0.00816401	-0.00187237	0.03013	0.0835196			71	Multivariable Egger Intercept	13.8761
M_VLDL_L	Total lipids in medium VLDL	NAFLD	Non-alcoholic fatty liver disease	UKB-b-9405	Waist circumference	0.174867	0.0750484	0.0277745	0.321959	0.0198034	267.585	9.24763e-21	87	Multivariable IVW	48.3573
M_VLDL_L	Total lipids in medium VLDL	NAFLD	Non-alcoholic fatty liver disease	UKB-b-9405	Waist circumference	0.273632	0.0727336	0.131076	0.416187	0.000168487			87	Multivariable Median	48.3573
M_VLDL_L	Total lipids in medium VLDL	NAFLD	Non-alcoholic fatty liver disease	UKB-b-9405	Waist circumference	0.190473	0.0459652	0.100382	0.280563	3.41539e-05			87	Multivariable Lasso	48.3573
M_VLDL_L	Total lipids in medium VLDL	NAFLD	Non-alcoholic fatty liver disease	UKB-b-9405	Waist circumference	0.0102684	0.134143	-0.252648	0.273185	0.938983	260.822	5.35072e-20	87	Multivariable Egger	48.3573
M_VLDL_L	Total lipids in medium VLDL	NAFLD	Non-alcoholic fatty liver disease	UKB-b-9405	Waist circumference	0.0107654	0.00729457	-0.00353172	0.0250625	0.139996			87	Multivariable Egger Intercept	48.3573
M_VLDL_P	Concentration of medium VLDL particles	NAFLD	Non-alcoholic fatty liver disease	UKB-b-9405	Waist circumference	0.168359	0.0780312	0.0154208	0.321297	0.0309599	243.112	4.15665e-19	79	Multivariable IVW	39.7262
M_VLDL_P	Concentration of medium VLDL particles	NAFLD	Non-alcoholic fatty liver disease	UKB-b-9405	Waist circumference	0.261821	0.072717	0.119298	0.404344	0.000317548			79	Multivariable Median	39.7262
M_VLDL_P	Concentration of medium VLDL particles	NAFLD	Non-alcoholic fatty liver disease	UKB-b-9405	Waist circumference	0.139807	0.0492813	0.0432177	0.236397	0.00455507			79	Multivariable Lasso	39.7262
M_VLDL_P	Concentration of medium VLDL particles	NAFLD	Non-alcoholic fatty liver disease	UKB-b-9405	Waist circumference	-0.0583992	0.137989	-0.328852	0.212054	0.672137	231.236	1.39929e-17	79	Multivariable Egger	39.7262
M_VLDL_P	Concentration of medium VLDL particles	NAFLD	Non-alcoholic fatty liver disease	UKB-b-9405	Waist circumference	0.0146318	0.00740599	0.000116367	0.0291473	0.0481914			79	Multivariable Egger Intercept	39.7262
M_VLDL_PL	Phospholipids in medium VLDL	NAFLD	Non-alcoholic fatty liver disease	UKB-b-9405	Waist circumference	0.143304	0.0765037	-0.00664015	0.293249	0.0610451	240.564	1.79408e-18	80	Multivariable IVW	36.3734
M_VLDL_PL	Phospholipids in medium VLDL	NAFLD	Non-alcoholic fatty liver disease	UKB-b-9405	Waist circumference	0.256807	0.0722485	0.115202	0.398411	0.00037871			80	Multivariable Median	36.3734
M_VLDL_PL	Phospholipids in medium VLDL	NAFLD	Non-alcoholic fatty liver disease	UKB-b-9405	Waist circumference	0.162127	0.0466737	0.0706486	0.253606	0.000513463			80	Multivariable Lasso	36.3734
M_VLDL_PL	Phospholipids in medium VLDL	NAFLD	Non-alcoholic fatty liver disease	UKB-b-9405	Waist circumference	-0.00440495	0.135066	-0.26913	0.26032	0.973983	235.209	6.3535e-18	80	Multivariable Egger	36.3734
M_VLDL_PL	Phospholipids in medium VLDL	NAFLD	Non-alcoholic fatty liver disease	UKB-b-9405	Waist circumference	0.00950479	0.00717879	-0.00456537	0.023575	0.185499			80	Multivariable Egger Intercept	36.3734
M_VLDL_TG	Triglycerides in medium VLDL	NAFLD	Non-alcoholic fatty liver disease	UKB-b-9405	Waist circumference	0.242342	0.0680612	0.108945	0.37574	0.000369928	251.069	4.52644e-18	88	Multivariable IVW	110.004
M_VLDL_TG	Triglycerides in medium VLDL	NAFLD	Non-alcoholic fatty liver disease	UKB-b-9405	Waist circumference	0.325319	0.0681803	0.191688	0.45895	1.82906e-06			88	Multivariable Median	110.004
M_VLDL_TG	Triglycerides in medium VLDL	NAFLD	Non-alcoholic fatty liver disease	UKB-b-9405	Waist circumference	0.242357	0.0429684	0.158141	0.326574	1.69688e-08			88	Multivariable Lasso	110.004
M_VLDL_TG	Triglycerides in medium VLDL	NAFLD	Non-alcoholic fatty liver disease	UKB-b-9405	Waist circumference	0.127081	0.115086	-0.0984822	0.352645	0.269492	246.609	1.16421e-17	88	Multivariable Egger	110.004
M_VLDL_TG	Triglycerides in medium VLDL	NAFLD	Non-alcoholic fatty liver disease	UKB-b-9405	Waist circumference	0.00828799	0.00668422	-0.00481285	0.0213888	0.215			88	Multivariable Egger Intercept	110.004
Omega_3	Omega-3 fatty acids	NAFLD	Non-alcoholic fatty liver disease	UKB-b-9405	Waist circumference	0.0376439	0.065438	-0.0906123	0.1659	0.565116	253.576	3.10053e-21	77	Multivariable IVW	54.578
Omega_3	Omega-3 fatty acids	NAFLD	Non-alcoholic fatty liver disease	UKB-b-9405	Waist circumference	0.0216295	0.0535531	-0.0833327	0.126592	0.686294			77	Multivariable Median	54.578
Omega_3	Omega-3 fatty acids	NAFLD	Non-alcoholic fatty liver disease	UKB-b-9405	Waist circumference	0.0279897	0.0383695	-0.0472132	0.103193	0.46571			77	Multivariable Lasso	54.578
Omega_3	Omega-3 fatty acids	NAFLD	Non-alcoholic fatty liver disease	UKB-b-9405	Waist circumference	-0.0478977	0.0994863	-0.242887	0.147092	0.630196	249.201	7.96235e-21	77	Multivariable Egger	54.578
Omega_3	Omega-3 fatty acids	NAFLD	Non-alcoholic fatty liver disease	UKB-b-9405	Waist circumference	0.00889273	0.00780198	-0.00639886	0.0241843	0.254367			77	Multivariable Egger Intercept	54.578
Omega_6	Omega-6 fatty acids	NAFLD	Non-alcoholic fatty liver disease	UKB-b-9405	Waist circumference	0.0471175	0.0846111	-0.118717	0.212952	0.577615	235.894	8.75728e-19	76	Multivariable IVW	27.4096
Omega_6	Omega-6 fatty acids	NAFLD	Non-alcoholic fatty liver disease	UKB-b-9405	Waist circumference	0.0928596	0.0779769	-0.0599724	0.245692	0.233709			76	Multivariable Median	27.4096
Omega_6	Omega-6 fatty acids	NAFLD	Non-alcoholic fatty liver disease	UKB-b-9405	Waist circumference	0.0195688	0.0517283	-0.0818168	0.120954	0.705208			76	Multivariable Lasso	27.4096
Omega_6	Omega-6 fatty acids	NAFLD	Non-alcoholic fatty liver disease	UKB-b-9405	Waist circumference	-0.156655	0.149979	-0.450609	0.137298	0.296247	227.54	8.87935e-18	76	Multivariable Egger	27.4096
Omega_6	Omega-6 fatty acids	NAFLD	Non-alcoholic fatty liver disease	UKB-b-9405	Waist circumference	0.0125455	0.00766335	-0.00247437	0.0275654	0.101614			76	Multivariable Egger Intercept	27.4096
Omega_6_by_Omega_3	Ratio of omega-6 fatty acids to omega-3 fatty acids	NAFLD	Non-alcoholic fatty liver disease	UKB-b-9405	Waist circumference	-0.0423721	0.0682743	-0.176187	0.0914431	0.534853	168.582	1.70341e-14	53	Multivariable IVW	67.665
Omega_6_by_Omega_3	Ratio of omega-6 fatty acids to omega-3 fatty acids	NAFLD	Non-alcoholic fatty liver disease	UKB-b-9405	Waist circumference	-0.019832	0.0556148	-0.128835	0.0891709	0.721394			53	Multivariable Median	67.665
Omega_6_by_Omega_3	Ratio of omega-6 fatty acids to omega-3 fatty acids	NAFLD	Non-alcoholic fatty liver disease	UKB-b-9405	Waist circumference	-0.0419009	0.0389123	-0.118168	0.0343658	0.281568			53	Multivariable Lasso	67.665
Omega_6_by_Omega_3	Ratio of omega-6 fatty acids to omega-3 fatty acids	NAFLD	Non-alcoholic fatty liver disease	UKB-b-9405	Waist circumference	0.066227	0.0988896	-0.127593	0.260047	0.503045	161.307	1.22812e-13	53	Multivariable Egger	67.665
Omega_6_by_Omega_3	Ratio of omega-6 fatty acids to omega-3 fatty acids	NAFLD	Non-alcoholic fatty liver disease	UKB-b-9405	Waist circumference	-0.0124039	0.00825986	-0.0285929	0.00378511	0.133172			53	Multivariable Egger Intercept	67.665
PUFA	Polyunsaturated fatty acids	NAFLD	Non-alcoholic fatty liver disease	UKB-b-9405	Waist circumference	0.0520323	0.0744373	-0.093862	0.197927	0.484546	239.628	1.34417e-17	83	Multivariable IVW	30.896
PUFA	Polyunsaturated fatty acids	NAFLD	Non-alcoholic fatty liver disease	UKB-b-9405	Waist circumference	0.0360714	0.0730449	-0.107094	0.179237	0.621429			83	Multivariable Median	30.896
PUFA	Polyunsaturated fatty acids	NAFLD	Non-alcoholic fatty liver disease	UKB-b-9405	Waist circumference	0.0335463	0.047321	-0.0592012	0.126294	0.47838			83	Multivariable Lasso	30.896
PUFA	Polyunsaturated fatty acids	NAFLD	Non-alcoholic fatty liver disease	UKB-b-9405	Waist circumference	-0.146222	0.130795	-0.402575	0.110131	0.263588	229.989	1.96105e-16	83	Multivariable Egger	30.896
PUFA	Polyunsaturated fatty acids	NAFLD	Non-alcoholic fatty liver disease	UKB-b-9405	Waist circumference	0.0133045	0.0072659	-0.000936437	0.0275454	0.0670882			83	Multivariable Egger Intercept	30.896
PUFA_pct	Ratio of polyunsaturated fatty acids to total fatty acids	NAFLD	Non-alcoholic fatty liver disease	UKB-b-9405	Waist circumference	-0.376273	0.0765938	-0.526394	-0.226152	8.98874e-07	105.338	3.65309e-05	56	Multivariable IVW	51.1827
PUFA_pct	Ratio of polyunsaturated fatty acids to total fatty acids	NAFLD	Non-alcoholic fatty liver disease	UKB-b-9405	Waist circumference	-0.328033	0.099149	-0.522361	-0.133704	0.000938032			56	Multivariable Median	51.1827
PUFA_pct	Ratio of polyunsaturated fatty acids to total fatty acids	NAFLD	Non-alcoholic fatty liver disease	UKB-b-9405	Waist circumference	-0.254567	0.0603238	-0.3728	-0.136334	2.44296e-05			56	Multivariable Lasso	51.1827
PUFA_pct	Ratio of polyunsaturated fatty acids to total fatty acids	NAFLD	Non-alcoholic fatty liver disease	UKB-b-9405	Waist circumference	-0.18662	0.135812	-0.452806	0.0795667	0.169409	100.022	0.00010104	56	Multivariable Egger	51.1827
PUFA_pct	Ratio of polyunsaturated fatty acids to total fatty acids	NAFLD	Non-alcoholic fatty liver disease	UKB-b-9405	Waist circumference	-0.0120666	0.00718965	-0.0261581	0.00202482	0.0932819			56	Multivariable Egger Intercept	51.1827
Phe	Phenylalanine	NAFLD	Non-alcoholic fatty liver disease	UKB-b-9405	Waist circumference	-0.142364	0.138363	-0.413549	0.128822	0.303519	13.8658	0.179199	12	Multivariable IVW	16.2535
Phe	Phenylalanine	NAFLD	Non-alcoholic fatty liver disease	UKB-b-9405	Waist circumference	-0.0059375	0.155905	-0.311505	0.29963	0.969621			12	Multivariable Median	16.2535
Phe	Phenylalanine	NAFLD	Non-alcoholic fatty liver disease	UKB-b-9405	Waist circumference	-0.142364	0.138363	-0.413549	0.128822	0.303519			12	Multivariable Lasso	16.2535
Phe	Phenylalanine	NAFLD	Non-alcoholic fatty liver disease	UKB-b-9405	Waist circumference	0.0101365	0.269947	-0.518949	0.539222	0.970046	13.2165	0.153051	12	Multivariable Egger	16.2535
Phe	Phenylalanine	NAFLD	Non-alcoholic fatty liver disease	UKB-b-9405	Waist circumference	-0.0118965	0.0178906	-0.0469613	0.0231684	0.506078			12	Multivariable Egger Intercept	16.2535
Phosphatidylc	Phosphatidylcholines	NAFLD	Non-alcoholic fatty liver disease	UKB-b-9405	Waist circumference	-0.0504129	0.0769989	-0.201328	0.100502	0.512646	230.289	1.02931e-16	81	Multivariable IVW	35.5798
Phosphatidylc	Phosphatidylcholines	NAFLD	Non-alcoholic fatty liver disease	UKB-b-9405	Waist circumference	-0.0736359	0.065492	-0.201998	0.0547261	0.260865			81	Multivariable Median	35.5798
Phosphatidylc	Phosphatidylcholines	NAFLD	Non-alcoholic fatty liver disease	UKB-b-9405	Waist circumference	-0.0630184	0.0463395	-0.153842	0.0278054	0.173853			81	Multivariable Lasso	35.5798
Phosphatidylc	Phosphatidylcholines	NAFLD	Non-alcoholic fatty liver disease	UKB-b-9405	Waist circumference	-0.142173	0.126235	-0.389589	0.105243	0.260057	227.829	1.35701e-16	81	Multivariable Egger	35.5798
Phosphatidylc	Phosphatidylcholines	NAFLD	Non-alcoholic fatty liver disease	UKB-b-9405	Waist circumference	0.00668767	0.00728625	-0.00759311	0.0209685	0.358698			81	Multivariable Egger Intercept	35.5798
Phosphoglyc	Phosphoglycerides	NAFLD	Non-alcoholic fatty liver disease	UKB-b-9405	Waist circumference	-0.0238715	0.0810577	-0.182742	0.134999	0.768376	227.348	2.99267e-17	77	Multivariable IVW	37.6838
Phosphoglyc	Phosphoglycerides	NAFLD	Non-alcoholic fatty liver disease	UKB-b-9405	Waist circumference	-0.0745703	0.0701361	-0.212035	0.062894	0.287681			77	Multivariable Median	37.6838
Phosphoglyc	Phosphoglycerides	NAFLD	Non-alcoholic fatty liver disease	UKB-b-9405	Waist circumference	-0.0461456	0.0494369	-0.14304	0.0507489	0.350601			77	Multivariable Lasso	37.6838
Phosphoglyc	Phosphoglycerides	NAFLD	Non-alcoholic fatty liver disease	UKB-b-9405	Waist circumference	-0.155266	0.139574	-0.428827	0.118294	0.265954	223.322	6.70811e-17	77	Multivariable Egger	37.6838
Phosphoglyc	Phosphoglycerides	NAFLD	Non-alcoholic fatty liver disease	UKB-b-9405	Waist circumference	0.00915433	0.00792523	-0.00637884	0.0246875	0.248055			77	Multivariable Egger Intercept	37.6838
Pyruvate	Pyruvate	NAFLD	Non-alcoholic fatty liver disease	UKB-b-9405	Waist circumference	-0.00624227	0.116914	-0.235389	0.222905	0.95742	43.5375	0.00268259	23	Multivariable IVW	34.3398
Pyruvate	Pyruvate	NAFLD	Non-alcoholic fatty liver disease	UKB-b-9405	Waist circumference	0.115524	0.122263	-0.124107	0.355155	0.344718			23	Multivariable Median	34.3398
Pyruvate	Pyruvate	NAFLD	Non-alcoholic fatty liver disease	UKB-b-9405	Waist circumference	-0.0523396	0.086525	-0.221925	0.117246	0.545241			23	Multivariable Lasso	34.3398
Pyruvate	Pyruvate	NAFLD	Non-alcoholic fatty liver disease	UKB-b-9405	Waist circumference	-0.141204	0.233308	-0.598479	0.31607	0.545028	42.5776	0.00232388	23	Multivariable Egger	34.3398
Pyruvate	Pyruvate	NAFLD	Non-alcoholic fatty liver disease	UKB-b-9405	Waist circumference	0.00824804	0.0122832	-0.0158266	0.0323227	0.501909			23	Multivariable Egger Intercept	34.3398
Remnant_C	Remnant cholesterol (non-HDL, non-LDL -cholesterol)	NAFLD	Non-alcoholic fatty liver disease	UKB-b-9405	Waist circumference	-0.0300034	0.0863178	-0.199183	0.139176	0.728146	245.176	1.99817e-22	68	Multivariable IVW	17.8403
Remnant_C	Remnant cholesterol (non-HDL, non-LDL -cholesterol)	NAFLD	Non-alcoholic fatty liver disease	UKB-b-9405	Waist circumference	-0.00484769	0.0714253	-0.144839	0.135143	0.945889			68	Multivariable Median	17.8403
Remnant_C	Remnant cholesterol (non-HDL, non-LDL -cholesterol)	NAFLD	Non-alcoholic fatty liver disease	UKB-b-9405	Waist circumference	-0.00402864	0.0499944	-0.102016	0.0939585	0.935775			68	Multivariable Lasso	17.8403
Remnant_C	Remnant cholesterol (non-HDL, non-LDL -cholesterol)	NAFLD	Non-alcoholic fatty liver disease	UKB-b-9405	Waist circumference	-0.225553	0.139513	-0.498994	0.0478876	0.10594	233.937	6.51597e-21	68	Multivariable Egger	17.8403
Remnant_C	Remnant cholesterol (non-HDL, non-LDL -cholesterol)	NAFLD	Non-alcoholic fatty liver disease	UKB-b-9405	Waist circumference	0.0138949	0.00786292	-0.00151613	0.0293059	0.0772041			68	Multivariable Egger Intercept	17.8403
SFA	Saturated fatty acids	NAFLD	Non-alcoholic fatty liver disease	UKB-b-9405	Waist circumference	0.210199	0.0976662	0.0187762	0.401621	0.0313806	267.513	4.46342e-26	68	Multivariable IVW	53.4407
SFA	Saturated fatty acids	NAFLD	Non-alcoholic fatty liver disease	UKB-b-9405	Waist circumference	0.247677	0.0845393	0.0819834	0.413371	0.00339256			68	Multivariable Median	53.4407
SFA	Saturated fatty acids	NAFLD	Non-alcoholic fatty liver disease	UKB-b-9405	Waist circumference	0.142741	0.0554167	0.0341268	0.251356	0.0100013			68	Multivariable Lasso	53.4407
SFA	Saturated fatty acids	NAFLD	Non-alcoholic fatty liver disease	UKB-b-9405	Waist circumference	0.0443153	0.174579	-0.297853	0.386484	0.799618	262.223	1.64755e-25	68	Multivariable Egger	53.4407
SFA	Saturated fatty acids	NAFLD	Non-alcoholic fatty liver disease	UKB-b-9405	Waist circumference	0.0109782	0.00958672	-0.00781147	0.0297678	0.25215			68	Multivariable Egger Intercept	53.4407
S_HDL_C	Cholesterol in small HDL	NAFLD	Non-alcoholic fatty liver disease	UKB-b-9405	Waist circumference	-0.0264234	0.151567	-0.323489	0.270643	0.861603	439.111	1.6936e-59	61	Multivariable IVW	43.2822
S_HDL_C	Cholesterol in small HDL	NAFLD	Non-alcoholic fatty liver disease	UKB-b-9405	Waist circumference	0.109397	0.0842512	-0.0557323	0.274526	0.194129			61	Multivariable Median	43.2822
S_HDL_C	Cholesterol in small HDL	NAFLD	Non-alcoholic fatty liver disease	UKB-b-9405	Waist circumference	0.0349325	0.0676771	-0.0977121	0.167577	0.60574			61	Multivariable Lasso	43.2822
S_HDL_C	Cholesterol in small HDL	NAFLD	Non-alcoholic fatty liver disease	UKB-b-9405	Waist circumference	-0.0387262	0.279823	-0.587169	0.509716	0.889928	439.09	6.16867e-60	61	Multivariable Egger	43.2822
S_HDL_C	Cholesterol in small HDL	NAFLD	Non-alcoholic fatty liver disease	UKB-b-9405	Waist circumference	0.000758252	0.0144453	-0.0275539	0.0290704	0.958137			61	Multivariable Egger Intercept	43.2822
S_HDL_CE	Cholesteryl esters in small HDL	NAFLD	Non-alcoholic fatty liver disease	UKB-b-9405	Waist circumference	-0.0513271	0.147457	-0.340338	0.237683	0.727779	420.382	4.41078e-59	54	Multivariable IVW	57.3532
S_HDL_CE	Cholesteryl esters in small HDL	NAFLD	Non-alcoholic fatty liver disease	UKB-b-9405	Waist circumference	0.0702088	0.0760046	-0.0787574	0.219175	0.355619			54	Multivariable Median	57.3532
S_HDL_CE	Cholesteryl esters in small HDL	NAFLD	Non-alcoholic fatty liver disease	UKB-b-9405	Waist circumference	0.0298155	0.0549804	-0.0779441	0.137575	0.587616			54	Multivariable Lasso	57.3532
S_HDL_CE	Cholesteryl esters in small HDL	NAFLD	Non-alcoholic fatty liver disease	UKB-b-9405	Waist circumference	-0.0412331	0.255106	-0.541232	0.458766	0.871596	420.363	1.53796e-59	54	Multivariable Egger	57.3532
S_HDL_CE	Cholesteryl esters in small HDL	NAFLD	Non-alcoholic fatty liver disease	UKB-b-9405	Waist circumference	-0.000709834	0.0145672	-0.0292609	0.0278413	0.961136			54	Multivariable Egger Intercept	57.3532
S_HDL_FC	Free cholesterol in small HDL	NAFLD	Non-alcoholic fatty liver disease	UKB-b-9405	Waist circumference	0.0383024	0.10975	-0.176804	0.253409	0.727092	228.981	7.27089e-22	61	Multivariable IVW	34.7555
S_HDL_FC	Free cholesterol in small HDL	NAFLD	Non-alcoholic fatty liver disease	UKB-b-9405	Waist circumference	0.00053744	0.0895945	-0.175065	0.176139	0.995214			61	Multivariable Median	34.7555
S_HDL_FC	Free cholesterol in small HDL	NAFLD	Non-alcoholic fatty liver disease	UKB-b-9405	Waist circumference	-0.0291423	0.0600138	-0.146767	0.0884826	0.627255			61	Multivariable Lasso	34.7555
S_HDL_FC	Free cholesterol in small HDL	NAFLD	Non-alcoholic fatty liver disease	UKB-b-9405	Waist circumference	-0.0990188	0.214968	-0.520348	0.32231	0.64507	226.817	8.21927e-22	61	Multivariable Egger	34.7555
S_HDL_FC	Free cholesterol in small HDL	NAFLD	Non-alcoholic fatty liver disease	UKB-b-9405	Waist circumference	0.00808004	0.0108615	-0.013208	0.0293681	0.456926			61	Multivariable Egger Intercept	34.7555
S_HDL_L	Total lipids in small HDL	NAFLD	Non-alcoholic fatty liver disease	UKB-b-9405	Waist circumference	0.133574	0.0987737	-0.0600185	0.327167	0.17627	219.47	2.55764e-20	61	Multivariable IVW	85.5999
S_HDL_L	Total lipids in small HDL	NAFLD	Non-alcoholic fatty liver disease	UKB-b-9405	Waist circumference	0.0931269	0.0846322	-0.0727492	0.259003	0.27117			61	Multivariable Median	85.5999
S_HDL_L	Total lipids in small HDL	NAFLD	Non-alcoholic fatty liver disease	UKB-b-9405	Waist circumference	0.0561274	0.05832	-0.0581776	0.170432	0.335847			61	Multivariable Lasso	85.5999
S_HDL_L	Total lipids in small HDL	NAFLD	Non-alcoholic fatty liver disease	UKB-b-9405	Waist circumference	0.0212366	0.18913	-0.349451	0.391924	0.910597	217.644	2.57379e-20	61	Multivariable Egger	85.5999
S_HDL_L	Total lipids in small HDL	NAFLD	Non-alcoholic fatty liver disease	UKB-b-9405	Waist circumference	0.00697328	0.00999533	-0.0126172	0.0265638	0.485394			61	Multivariable Egger Intercept	85.5999
S_HDL_P	Concentration of small HDL particles	NAFLD	Non-alcoholic fatty liver disease	UKB-b-9405	Waist circumference	0.0162704	0.152849	-0.283308	0.315848	0.915227	422.503	3.98534e-58	57	Multivariable IVW	42.9499
S_HDL_P	Concentration of small HDL particles	NAFLD	Non-alcoholic fatty liver disease	UKB-b-9405	Waist circumference	0.175346	0.0878284	0.00320591	0.347487	0.0458832			57	Multivariable Median	42.9499
S_HDL_P	Concentration of small HDL particles	NAFLD	Non-alcoholic fatty liver disease	UKB-b-9405	Waist circumference	0.0782252	0.0594188	-0.0382334	0.194684	0.188004			57	Multivariable Lasso	42.9499
S_HDL_P	Concentration of small HDL particles	NAFLD	Non-alcoholic fatty liver disease	UKB-b-9405	Waist circumference	-0.0119721	0.282586	-0.56583	0.541886	0.966207	422.391	1.48518e-58	57	Multivariable Egger	42.9499
S_HDL_P	Concentration of small HDL particles	NAFLD	Non-alcoholic fatty liver disease	UKB-b-9405	Waist circumference	0.00176065	0.0147611	-0.0271705	0.0306918	0.905056			57	Multivariable Egger Intercept	42.9499
S_HDL_PL	Phospholipids in small HDL	NAFLD	Non-alcoholic fatty liver disease	UKB-b-9405	Waist circumference	0.08449	0.10294	-0.117269	0.286249	0.411779	295.81	7.75996e-31	68	Multivariable IVW	96.805
S_HDL_PL	Phospholipids in small HDL	NAFLD	Non-alcoholic fatty liver disease	UKB-b-9405	Waist circumference	0.0238902	0.0811552	-0.135171	0.182951	0.76847			68	Multivariable Median	96.805
S_HDL_PL	Phospholipids in small HDL	NAFLD	Non-alcoholic fatty liver disease	UKB-b-9405	Waist circumference	-0.0121381	0.0557052	-0.121318	0.097042	0.827508			68	Multivariable Lasso	96.805
S_HDL_PL	Phospholipids in small HDL	NAFLD	Non-alcoholic fatty liver disease	UKB-b-9405	Waist circumference	-0.0651651	0.189279	-0.436144	0.305814	0.730635	291.822	1.73464e-30	68	Multivariable Egger	96.805
S_HDL_PL	Phospholipids in small HDL	NAFLD	Non-alcoholic fatty liver disease	UKB-b-9405	Waist circumference	0.00935805	0.00992877	-0.010102	0.0288181	0.345927			68	Multivariable Egger Intercept	96.805
S_HDL_TG	Triglycerides in small HDL	NAFLD	Non-alcoholic fatty liver disease	UKB-b-9405	Waist circumference	0.243022	0.0551639	0.134902	0.351141	1.05566e-05	246.496	3.58442e-14	103	Multivariable IVW	130.4
S_HDL_TG	Triglycerides in small HDL	NAFLD	Non-alcoholic fatty liver disease	UKB-b-9405	Waist circumference	0.223382	0.059244	0.107266	0.339498	0.000162891			103	Multivariable Median	130.4
S_HDL_TG	Triglycerides in small HDL	NAFLD	Non-alcoholic fatty liver disease	UKB-b-9405	Waist circumference	0.173681	0.038012	0.0991788	0.248183	4.89799e-06			103	Multivariable Lasso	130.4
S_HDL_TG	Triglycerides in small HDL	NAFLD	Non-alcoholic fatty liver disease	UKB-b-9405	Waist circumference	0.137038	0.0932476	-0.045724	0.3198	0.141666	241.717	9.57565e-14	103	Multivariable Egger	130.4
S_HDL_TG	Triglycerides in small HDL	NAFLD	Non-alcoholic fatty liver disease	UKB-b-9405	Waist circumference	0.00817576	0.00581446	-0.00322038	0.0195719	0.159692			103	Multivariable Egger Intercept	130.4
S_LDL_C	Cholesterol in small LDL	NAFLD	Non-alcoholic fatty liver disease	UKB-b-9405	Waist circumference	-0.0196213	0.0920734	-0.200082	0.160839	0.831245	240.494	7.56939e-23	64	Multivariable IVW	13.9178
S_LDL_C	Cholesterol in small LDL	NAFLD	Non-alcoholic fatty liver disease	UKB-b-9405	Waist circumference	0.0572176	0.0803716	-0.100308	0.214743	0.476519			64	Multivariable Median	13.9178
S_LDL_C	Cholesterol in small LDL	NAFLD	Non-alcoholic fatty liver disease	UKB-b-9405	Waist circumference	-0.0173428	0.050878	-0.117062	0.0823762	0.733202			64	Multivariable Lasso	13.9178
S_LDL_C	Cholesterol in small LDL	NAFLD	Non-alcoholic fatty liver disease	UKB-b-9405	Waist circumference	-0.195525	0.143058	-0.475913	0.0848629	0.171702	230.889	1.40066e-21	64	Multivariable Egger	13.9178
S_LDL_C	Cholesterol in small LDL	NAFLD	Non-alcoholic fatty liver disease	UKB-b-9405	Waist circumference	0.0129328	0.00811846	-0.00297915	0.0288446	0.111159			64	Multivariable Egger Intercept	13.9178
S_LDL_CE	Cholesteryl esters in small LDL	NAFLD	Non-alcoholic fatty liver disease	UKB-b-9405	Waist circumference	0.0206681	0.102634	-0.180491	0.221827	0.840404	271.572	2.31167e-29	60	Multivariable IVW	13.5807
S_LDL_CE	Cholesteryl esters in small LDL	NAFLD	Non-alcoholic fatty liver disease	UKB-b-9405	Waist circumference	0.14188	0.0829838	-0.020765	0.304526	0.087315			60	Multivariable Median	13.5807
S_LDL_CE	Cholesteryl esters in small LDL	NAFLD	Non-alcoholic fatty liver disease	UKB-b-9405	Waist circumference	0.0119086	0.0519117	-0.0898365	0.113654	0.818558			60	Multivariable Lasso	13.5807
S_LDL_CE	Cholesteryl esters in small LDL	NAFLD	Non-alcoholic fatty liver disease	UKB-b-9405	Waist circumference	-0.206052	0.154172	-0.508223	0.0961186	0.181382	254.814	8.0633e-27	60	Multivariable Egger	13.5807
S_LDL_CE	Cholesteryl esters in small LDL	NAFLD	Non-alcoholic fatty liver disease	UKB-b-9405	Waist circumference	0.0171618	0.00886382	-0.000210921	0.0345346	0.0528471			60	Multivariable Egger Intercept	13.5807
S_LDL_FC	Free cholesterol in small LDL	NAFLD	Non-alcoholic fatty liver disease	UKB-b-9405	Waist circumference	-0.166523	0.0877837	-0.338576	0.00553024	0.0578325	178.783	9.53106e-15	58	Multivariable IVW	12.8145
S_LDL_FC	Free cholesterol in small LDL	NAFLD	Non-alcoholic fatty liver disease	UKB-b-9405	Waist circumference	-0.108579	0.0749016	-0.255383	0.0382256	0.147165			58	Multivariable Median	12.8145
S_LDL_FC	Free cholesterol in small LDL	NAFLD	Non-alcoholic fatty liver disease	UKB-b-9405	Waist circumference	-0.0917894	0.0519164	-0.193544	0.00996482	0.0770569			58	Multivariable Lasso	12.8145
S_LDL_FC	Free cholesterol in small LDL	NAFLD	Non-alcoholic fatty liver disease	UKB-b-9405	Waist circumference	-0.231708	0.126146	-0.478949	0.0155324	0.0662345	177.102	9.45703e-15	58	Multivariable Egger	12.8145
S_LDL_FC	Free cholesterol in small LDL	NAFLD	Non-alcoholic fatty liver disease	UKB-b-9405	Waist circumference	0.00553027	0.0076545	-0.00947227	0.0205328	0.469996			58	Multivariable Egger Intercept	12.8145
S_LDL_L	Total lipids in small LDL	NAFLD	Non-alcoholic fatty liver disease	UKB-b-9405	Waist circumference	0.0274913	0.0913966	-0.151643	0.206625	0.763574	257.739	1.06479e-25	64	Multivariable IVW	14.5909
S_LDL_L	Total lipids in small LDL	NAFLD	Non-alcoholic fatty liver disease	UKB-b-9405	Waist circumference	0.148974	0.0772753	-0.00248285	0.300431	0.0538758			64	Multivariable Median	14.5909
S_LDL_L	Total lipids in small LDL	NAFLD	Non-alcoholic fatty liver disease	UKB-b-9405	Waist circumference	0.039571	0.0480416	-0.0545888	0.133731	0.41012			64	Multivariable Lasso	14.5909
S_LDL_L	Total lipids in small LDL	NAFLD	Non-alcoholic fatty liver disease	UKB-b-9405	Waist circumference	-0.156689	0.142176	-0.435348	0.12197	0.270426	246.411	3.98289e-24	64	Multivariable Egger	14.5909
S_LDL_L	Total lipids in small LDL	NAFLD	Non-alcoholic fatty liver disease	UKB-b-9405	Waist circumference	0.0139822	0.00834963	-0.00238276	0.0303472	0.0940146			64	Multivariable Egger Intercept	14.5909
S_LDL_P	Concentration of small LDL particles	NAFLD	Non-alcoholic fatty liver disease	UKB-b-9405	Waist circumference	0.0320431	0.0871282	-0.138725	0.202811	0.713045	253.427	2.30124e-24	66	Multivariable IVW	21.7067
S_LDL_P	Concentration of small LDL particles	NAFLD	Non-alcoholic fatty liver disease	UKB-b-9405	Waist circumference	0.14662	0.0724773	0.00456746	0.288673	0.0430749			66	Multivariable Median	21.7067
S_LDL_P	Concentration of small LDL particles	NAFLD	Non-alcoholic fatty liver disease	UKB-b-9405	Waist circumference	0.0545758	0.052566	-0.0484517	0.157603	0.299161			66	Multivariable Lasso	21.7067
S_LDL_P	Concentration of small LDL particles	NAFLD	Non-alcoholic fatty liver disease	UKB-b-9405	Waist circumference	-0.196793	0.140222	-0.471623	0.0780377	0.160487	237.547	4.52887e-22	66	Multivariable Egger	21.7067
S_LDL_P	Concentration of small LDL particles	NAFLD	Non-alcoholic fatty liver disease	UKB-b-9405	Waist circumference	0.0172997	0.00842974	0.000777716	0.0338217	0.040148			66	Multivariable Egger Intercept	21.7067
S_LDL_PL	Phospholipids in small LDL	NAFLD	Non-alcoholic fatty liver disease	UKB-b-9405	Waist circumference	-0.108589	0.0822372	-0.269772	0.0525925	0.186688	242.9	3.29475e-21	71	Multivariable IVW	17.0802
S_LDL_PL	Phospholipids in small LDL	NAFLD	Non-alcoholic fatty liver disease	UKB-b-9405	Waist circumference	-0.0883261	0.0675754	-0.220771	0.0441191	0.191187			71	Multivariable Median	17.0802
S_LDL_PL	Phospholipids in small LDL	NAFLD	Non-alcoholic fatty liver disease	UKB-b-9405	Waist circumference	-0.0672711	0.0463959	-0.158205	0.0236632	0.147076			71	Multivariable Lasso	17.0802
S_LDL_PL	Phospholipids in small LDL	NAFLD	Non-alcoholic fatty liver disease	UKB-b-9405	Waist circumference	-0.273841	0.124807	-0.518459	-0.0292242	0.0282269	232.532	7.4223e-20	71	Multivariable Egger	17.0802
S_LDL_PL	Phospholipids in small LDL	NAFLD	Non-alcoholic fatty liver disease	UKB-b-9405	Waist circumference	0.0127156	0.00730277	-0.00159755	0.0270288	0.0816477			71	Multivariable Egger Intercept	17.0802
S_LDL_TG	Triglycerides in small LDL	NAFLD	Non-alcoholic fatty liver disease	UKB-b-9405	Waist circumference	0.236045	0.0651813	0.108292	0.363797	0.000293063	279.418	5.03595e-21	93	Multivariable IVW	107.749
S_LDL_TG	Triglycerides in small LDL	NAFLD	Non-alcoholic fatty liver disease	UKB-b-9405	Waist circumference	0.278645	0.0654826	0.150301	0.406988	2.0882e-05			93	Multivariable Median	107.749
S_LDL_TG	Triglycerides in small LDL	NAFLD	Non-alcoholic fatty liver disease	UKB-b-9405	Waist circumference	0.209979	0.0402259	0.131138	0.288821	1.78931e-07			93	Multivariable Lasso	107.749
S_LDL_TG	Triglycerides in small LDL	NAFLD	Non-alcoholic fatty liver disease	UKB-b-9405	Waist circumference	0.109807	0.112142	-0.109988	0.329601	0.327493	273.629	2.0597e-20	93	Multivariable Egger	107.749
S_LDL_TG	Triglycerides in small LDL	NAFLD	Non-alcoholic fatty liver disease	UKB-b-9405	Waist circumference	0.00943958	0.00684069	-0.00396794	0.0228471	0.167613			93	Multivariable Egger Intercept	107.749
S_VLDL_C	Cholesterol in small VLDL	NAFLD	Non-alcoholic fatty liver disease	UKB-b-9405	Waist circumference	0.12643	0.0750741	-0.0207128	0.273572	0.092169	242.957	1.33851e-19	77	Multivariable IVW	38.7374
S_VLDL_C	Cholesterol in small VLDL	NAFLD	Non-alcoholic fatty liver disease	UKB-b-9405	Waist circumference	0.246225	0.0659826	0.116902	0.375549	0.000190212			77	Multivariable Median	38.7374
S_VLDL_C	Cholesterol in small VLDL	NAFLD	Non-alcoholic fatty liver disease	UKB-b-9405	Waist circumference	0.127354	0.0442212	0.0406819	0.214026	0.00397767			77	Multivariable Lasso	38.7374
S_VLDL_C	Cholesterol in small VLDL	NAFLD	Non-alcoholic fatty liver disease	UKB-b-9405	Waist circumference	-0.0271853	0.133275	-0.288399	0.234028	0.83837	236.766	6.45591e-19	77	Multivariable Egger	38.7374
S_VLDL_C	Cholesterol in small VLDL	NAFLD	Non-alcoholic fatty liver disease	UKB-b-9405	Waist circumference	0.010624	0.00763756	-0.00434529	0.0255934	0.164217			77	Multivariable Egger Intercept	38.7374
S_VLDL_CE	Cholesteryl esters in small VLDL	NAFLD	Non-alcoholic fatty liver disease	UKB-b-9405	Waist circumference	0.143356	0.0690664	0.00798807	0.278723	0.0379289	247.314	3.0515e-18	85	Multivariable IVW	62.3352
S_VLDL_CE	Cholesteryl esters in small VLDL	NAFLD	Non-alcoholic fatty liver disease	UKB-b-9405	Waist circumference	0.22541	0.0636136	0.10073	0.35009	0.000394959			85	Multivariable Median	62.3352
S_VLDL_CE	Cholesteryl esters in small VLDL	NAFLD	Non-alcoholic fatty liver disease	UKB-b-9405	Waist circumference	0.111198	0.0427473	0.0274148	0.194981	0.00928749			85	Multivariable Lasso	62.3352
S_VLDL_CE	Cholesteryl esters in small VLDL	NAFLD	Non-alcoholic fatty liver disease	UKB-b-9405	Waist circumference	0.000122211	0.12656	-0.24793	0.248175	0.99923	241.954	1.06827e-17	85	Multivariable Egger	62.3352
S_VLDL_CE	Cholesteryl esters in small VLDL	NAFLD	Non-alcoholic fatty liver disease	UKB-b-9405	Waist circumference	0.00972384	0.00721458	-0.00441647	0.0238641	0.177721			85	Multivariable Egger Intercept	62.3352
S_VLDL_FC	Free cholesterol in small VLDL	NAFLD	Non-alcoholic fatty liver disease	UKB-b-9405	Waist circumference	0.0468467	0.0841287	-0.118043	0.211736	0.577633	257.879	5.05398e-23	73	Multivariable IVW	16.8319
S_VLDL_FC	Free cholesterol in small VLDL	NAFLD	Non-alcoholic fatty liver disease	UKB-b-9405	Waist circumference	0.159678	0.0735696	0.0154846	0.303872	0.0299736			73	Multivariable Median	16.8319
S_VLDL_FC	Free cholesterol in small VLDL	NAFLD	Non-alcoholic fatty liver disease	UKB-b-9405	Waist circumference	0.0769044	0.0472825	-0.0157676	0.169576	0.103846			73	Multivariable Lasso	16.8319
S_VLDL_FC	Free cholesterol in small VLDL	NAFLD	Non-alcoholic fatty liver disease	UKB-b-9405	Waist circumference	-0.165514	0.146268	-0.452194	0.121167	0.257812	246.923	1.44991e-21	73	Multivariable Egger	16.8319
S_VLDL_FC	Free cholesterol in small VLDL	NAFLD	Non-alcoholic fatty liver disease	UKB-b-9405	Waist circumference	0.0141671	0.00803896	-0.00158897	0.0299232	0.0780177			73	Multivariable Egger Intercept	16.8319
S_VLDL_L	Total lipids in small VLDL	NAFLD	Non-alcoholic fatty liver disease	UKB-b-9405	Waist circumference	0.228222	0.0662498	0.0983752	0.35807	0.00057132	284.774	4.08423e-20	100	Multivariable IVW	81.3174
S_VLDL_L	Total lipids in small VLDL	NAFLD	Non-alcoholic fatty liver disease	UKB-b-9405	Waist circumference	0.268983	0.0653227	0.140953	0.397014	3.82567e-05			100	Multivariable Median	81.3174
S_VLDL_L	Total lipids in small VLDL	NAFLD	Non-alcoholic fatty liver disease	UKB-b-9405	Waist circumference	0.195468	0.0421837	0.11279	0.278147	3.59115e-06			100	Multivariable Lasso	81.3174
S_VLDL_L	Total lipids in small VLDL	NAFLD	Non-alcoholic fatty liver disease	UKB-b-9405	Waist circumference	0.10389	0.122289	-0.135791	0.343572	0.395576	280.55	9.68157e-20	100	Multivariable Egger	81.3174
S_VLDL_L	Total lipids in small VLDL	NAFLD	Non-alcoholic fatty liver disease	UKB-b-9405	Waist circumference	0.00828582	0.00685675	-0.00515316	0.0217248	0.226886			100	Multivariable Egger Intercept	81.3174
S_VLDL_P	Concentration of small VLDL particles	NAFLD	Non-alcoholic fatty liver disease	UKB-b-9405	Waist circumference	0.229118	0.0653919	0.100952	0.357284	0.000458729	277.386	1.61329e-19	98	Multivariable IVW	85.1779
S_VLDL_P	Concentration of small VLDL particles	NAFLD	Non-alcoholic fatty liver disease	UKB-b-9405	Waist circumference	0.260425	0.0641917	0.134611	0.386238	4.97107e-05			98	Multivariable Median	85.1779
S_VLDL_P	Concentration of small VLDL particles	NAFLD	Non-alcoholic fatty liver disease	UKB-b-9405	Waist circumference	0.191816	0.0416241	0.110234	0.273397	4.06003e-06			98	Multivariable Lasso	85.1779
S_VLDL_P	Concentration of small VLDL particles	NAFLD	Non-alcoholic fatty liver disease	UKB-b-9405	Waist circumference	0.137212	0.118717	-0.0954696	0.369894	0.247768	274.895	2.14912e-19	98	Multivariable Egger	85.1779
S_VLDL_P	Concentration of small VLDL particles	NAFLD	Non-alcoholic fatty liver disease	UKB-b-9405	Waist circumference	0.00621327	0.00669646	-0.00691154	0.0193381	0.353488			98	Multivariable Egger Intercept	85.1779
S_VLDL_PL	Phospholipids in small VLDL	NAFLD	Non-alcoholic fatty liver disease	UKB-b-9405	Waist circumference	0.146902	0.0699249	0.00985159	0.283952	0.0356539	244.041	5.28262e-18	84	Multivariable IVW	52.3345
S_VLDL_PL	Phospholipids in small VLDL	NAFLD	Non-alcoholic fatty liver disease	UKB-b-9405	Waist circumference	0.209228	0.0656309	0.080594	0.337863	0.00143284			84	Multivariable Median	52.3345
S_VLDL_PL	Phospholipids in small VLDL	NAFLD	Non-alcoholic fatty liver disease	UKB-b-9405	Waist circumference	0.144915	0.0433209	0.0600081	0.229823	0.000822342			84	Multivariable Lasso	52.3345
S_VLDL_PL	Phospholipids in small VLDL	NAFLD	Non-alcoholic fatty liver disease	UKB-b-9405	Waist circumference	0.00699701	0.131818	-0.251362	0.265356	0.957668	239.42	1.44156e-17	84	Multivariable Egger	52.3345
S_VLDL_PL	Phospholipids in small VLDL	NAFLD	Non-alcoholic fatty liver disease	UKB-b-9405	Waist circumference	0.00935333	0.00748057	-0.00530831	0.024015	0.211172			84	Multivariable Egger Intercept	52.3345
S_VLDL_TG	Triglycerides in small VLDL	NAFLD	Non-alcoholic fatty liver disease	UKB-b-9405	Waist circumference	0.271065	0.0589338	0.155557	0.386573	4.23543e-06	243.959	7.68813e-14	103	Multivariable IVW	107.939
S_VLDL_TG	Triglycerides in small VLDL	NAFLD	Non-alcoholic fatty liver disease	UKB-b-9405	Waist circumference	0.296378	0.0645523	0.169858	0.422899	4.40519e-06			103	Multivariable Median	107.939
S_VLDL_TG	Triglycerides in small VLDL	NAFLD	Non-alcoholic fatty liver disease	UKB-b-9405	Waist circumference	0.242995	0.0408444	0.162942	0.323049	2.69305e-09			103	Multivariable Lasso	107.939
S_VLDL_TG	Triglycerides in small VLDL	NAFLD	Non-alcoholic fatty liver disease	UKB-b-9405	Waist circumference	0.143341	0.099119	-0.0509291	0.33761	0.148136	237.899	2.99242e-13	103	Multivariable Egger	107.939
S_VLDL_TG	Triglycerides in small VLDL	NAFLD	Non-alcoholic fatty liver disease	UKB-b-9405	Waist circumference	0.00896484	0.0056168	-0.00204388	0.0199736	0.110472			103	Multivariable Egger Intercept	107.939
Sphingomyelins	Sphingomyelins	NAFLD	Non-alcoholic fatty liver disease	UKB-b-9405	Waist circumference	-0.144127	0.0888212	-0.318213	0.0299595	0.104661	252.087	1.51153e-21	75	Multivariable IVW	14.06
Sphingomyelins	Sphingomyelins	NAFLD	Non-alcoholic fatty liver disease	UKB-b-9405	Waist circumference	-0.122466	0.070071	-0.259803	0.0148705	0.0805085			75	Multivariable Median	14.06
Sphingomyelins	Sphingomyelins	NAFLD	Non-alcoholic fatty liver disease	UKB-b-9405	Waist circumference	-0.146635	0.0489794	-0.242633	-0.0506375	0.0027551			75	Multivariable Lasso	14.06
Sphingomyelins	Sphingomyelins	NAFLD	Non-alcoholic fatty liver disease	UKB-b-9405	Waist circumference	-0.225304	0.126518	-0.473275	0.0226674	0.0749449	249.27	2.21944e-21	75	Multivariable Egger	14.06
Sphingomyelins	Sphingomyelins	NAFLD	Non-alcoholic fatty liver disease	UKB-b-9405	Waist circumference	0.00666071	0.00738351	-0.00781071	0.0211321	0.367001			75	Multivariable Egger Intercept	14.06
Total_BCAA	Total concentration of branched-chain amino acids (leucine + isoleucine + valine)	NAFLD	Non-alcoholic fatty liver disease	UKB-b-9405	Waist circumference	0.266684	0.159499	-0.0459286	0.579296	0.0945226	35.4269	0.00213699	17	Multivariable IVW	29.349
Total_BCAA	Total concentration of branched-chain amino acids (leucine + isoleucine + valine)	NAFLD	Non-alcoholic fatty liver disease	UKB-b-9405	Waist circumference	0.338217	0.217907	-0.0888729	0.765307	0.120634			17	Multivariable Median	29.349
Total_BCAA	Total concentration of branched-chain amino acids (leucine + isoleucine + valine)	NAFLD	Non-alcoholic fatty liver disease	UKB-b-9405	Waist circumference	0.327026	0.135055	0.0623223	0.591729	0.0154599			17	Multivariable Lasso	29.349
Total_BCAA	Total concentration of branched-chain amino acids (leucine + isoleucine + valine)	NAFLD	Non-alcoholic fatty liver disease	UKB-b-9405	Waist circumference	0.0649738	0.316178	-0.554725	0.684672	0.837184	34.0837	0.0020051	17	Multivariable Egger	29.349
Total_BCAA	Total concentration of branched-chain amino acids (leucine + isoleucine + valine)	NAFLD	Non-alcoholic fatty liver disease	UKB-b-9405	Waist circumference	0.0110077	0.0148196	-0.0180381	0.0400535	0.457615			17	Multivariable Egger Intercept	29.349
Total_C	Total cholesterol	NAFLD	Non-alcoholic fatty liver disease	UKB-b-9405	Waist circumference	-0.114458	0.0919035	-0.294585	0.0656699	0.212981	261.257	1.4554e-23	73	Multivariable IVW	15.6173
Total_C	Total cholesterol	NAFLD	Non-alcoholic fatty liver disease	UKB-b-9405	Waist circumference	-0.112954	0.0726308	-0.255308	0.0293996	0.119902			73	Multivariable Median	15.6173
Total_C	Total cholesterol	NAFLD	Non-alcoholic fatty liver disease	UKB-b-9405	Waist circumference	-0.101991	0.0495956	-0.199197	-0.00478539	0.0397389			73	Multivariable Lasso	15.6173
Total_C	Total cholesterol	NAFLD	Non-alcoholic fatty liver disease	UKB-b-9405	Waist circumference	-0.301528	0.133679	-0.563533	-0.0395225	0.0240946	248.48	8.22438e-22	73	Multivariable Egger	15.6173
Total_C	Total cholesterol	NAFLD	Non-alcoholic fatty liver disease	UKB-b-9405	Waist circumference	0.0135773	0.00715628	-0.000448764	0.0276034	0.0577943			73	Multivariable Egger Intercept	15.6173
Total_CE	Total esterified cholesterol	NAFLD	Non-alcoholic fatty liver disease	UKB-b-9405	Waist circumference	-0.14255	0.0864953	-0.312078	0.0269773	0.0993381	246.568	6.85806e-20	78	Multivariable IVW	15.8922
Total_CE	Total esterified cholesterol	NAFLD	Non-alcoholic fatty liver disease	UKB-b-9405	Waist circumference	-0.116668	0.0741193	-0.261939	0.0286035	0.115475			78	Multivariable Median	15.8922
Total_CE	Total esterified cholesterol	NAFLD	Non-alcoholic fatty liver disease	UKB-b-9405	Waist circumference	-0.111844	0.0494198	-0.208705	-0.014983	0.0236269			78	Multivariable Lasso	15.8922
Total_CE	Total esterified cholesterol	NAFLD	Non-alcoholic fatty liver disease	UKB-b-9405	Waist circumference	-0.28048	0.124659	-0.524807	-0.0361532	0.0244501	239.157	5.06757e-19	78	Multivariable Egger	15.8922
Total_CE	Total esterified cholesterol	NAFLD	Non-alcoholic fatty liver disease	UKB-b-9405	Waist circumference	0.0101108	0.00663251	-0.00288865	0.0231103	0.1274			78	Multivariable Egger Intercept	15.8922
Total_FA	Total fatty acids	NAFLD	Non-alcoholic fatty liver disease	UKB-b-9405	Waist circumference	0.164636	0.08299	0.00197881	0.327294	0.0472773	294.095	1.59574e-26	81	Multivariable IVW	55.3342
Total_FA	Total fatty acids	NAFLD	Non-alcoholic fatty liver disease	UKB-b-9405	Waist circumference	0.219113	0.074917	0.0722783	0.365948	0.00344741			81	Multivariable Median	55.3342
Total_FA	Total fatty acids	NAFLD	Non-alcoholic fatty liver disease	UKB-b-9405	Waist circumference	0.150574	0.0484827	0.0555496	0.245598	0.00189814			81	Multivariable Lasso	55.3342
Total_FA	Total fatty acids	NAFLD	Non-alcoholic fatty liver disease	UKB-b-9405	Waist circumference	0.0149529	0.147534	-0.274208	0.304114	0.919271	288.541	6.39275e-26	81	Multivariable Egger	55.3342
Total_FA	Total fatty acids	NAFLD	Non-alcoholic fatty liver disease	UKB-b-9405	Waist circumference	0.0100166	0.00817456	-0.00600527	0.0260384	0.220449			81	Multivariable Egger Intercept	55.3342
Total_FC	Total free cholesterol	NAFLD	Non-alcoholic fatty liver disease	UKB-b-9405	Waist circumference	-0.101539	0.0895821	-0.277117	0.0740383	0.257013	266.116	2.40576e-24	73	Multivariable IVW	18.4485
Total_FC	Total free cholesterol	NAFLD	Non-alcoholic fatty liver disease	UKB-b-9405	Waist circumference	-0.0826409	0.0709724	-0.221744	0.0564624	0.244258			73	Multivariable Median	18.4485
Total_FC	Total free cholesterol	NAFLD	Non-alcoholic fatty liver disease	UKB-b-9405	Waist circumference	-0.10653	0.0488392	-0.202253	-0.0108074	0.029165			73	Multivariable Lasso	18.4485
Total_FC	Total free cholesterol	NAFLD	Non-alcoholic fatty liver disease	UKB-b-9405	Waist circumference	-0.310228	0.135415	-0.575636	-0.0448198	0.0219666	251.424	2.80448e-22	73	Multivariable Egger	18.4485
Total_FC	Total free cholesterol	NAFLD	Non-alcoholic fatty liver disease	UKB-b-9405	Waist circumference	0.0149194	0.00737676	0.000461216	0.0293776	0.0431261			73	Multivariable Egger Intercept	18.4485
Total_L	Total lipids in lipoprotein particles	NAFLD	Non-alcoholic fatty liver disease	UKB-b-9405	Waist circumference	0.0228494	0.0904134	-0.154358	0.200056	0.800484	260.889	3.22359e-23	74	Multivariable IVW	22.7261
Total_L	Total lipids in lipoprotein particles	NAFLD	Non-alcoholic fatty liver disease	UKB-b-9405	Waist circumference	-0.0266407	0.0765741	-0.176723	0.123442	0.72791			74	Multivariable Median	22.7261
Total_L	Total lipids in lipoprotein particles	NAFLD	Non-alcoholic fatty liver disease	UKB-b-9405	Waist circumference	-0.0166293	0.0511256	-0.116834	0.083575	0.744982			74	Multivariable Lasso	22.7261
Total_L	Total lipids in lipoprotein particles	NAFLD	Non-alcoholic fatty liver disease	UKB-b-9405	Waist circumference	-0.175874	0.149302	-0.4685	0.116752	0.238805	251.129	5.97065e-22	74	Multivariable Egger	22.7261
Total_L	Total lipids in lipoprotein particles	NAFLD	Non-alcoholic fatty liver disease	UKB-b-9405	Waist circumference	0.0129819	0.00781503	-0.00233525	0.0282991	0.0966836			74	Multivariable Egger Intercept	22.7261
Total_P	Total concentration of lipoprotein particles	NAFLD	Non-alcoholic fatty liver disease	UKB-b-9405	Waist circumference	-0.1438	0.0959257	-0.331811	0.0442114	0.133855	241.2	7.42113e-20	75	Multivariable IVW	27.568
Total_P	Total concentration of lipoprotein particles	NAFLD	Non-alcoholic fatty liver disease	UKB-b-9405	Waist circumference	-0.107526	0.0807893	-0.26587	0.0508182	0.183208			75	Multivariable Median	27.568
Total_P	Total concentration of lipoprotein particles	NAFLD	Non-alcoholic fatty liver disease	UKB-b-9405	Waist circumference	-0.135798	0.0549715	-0.24354	-0.0280557	0.0134988			75	Multivariable Lasso	27.568
Total_P	Total concentration of lipoprotein particles	NAFLD	Non-alcoholic fatty liver disease	UKB-b-9405	Waist circumference	-0.373219	0.16629	-0.699142	-0.047296	0.0248078	232.113	1.00023e-18	75	Multivariable Egger	27.568
Total_P	Total concentration of lipoprotein particles	NAFLD	Non-alcoholic fatty liver disease	UKB-b-9405	Waist circumference	0.0143435	0.00854376	-0.00240192	0.031089	0.0931848			75	Multivariable Egger Intercept	27.568
Total_PL	Total phospholipids in lipoprotein particles	NAFLD	Non-alcoholic fatty liver disease	UKB-b-9405	Waist circumference	-0.0443863	0.0851356	-0.211249	0.122476	0.602116	211.311	4.1919e-16	72	Multivariable IVW	25.622
Total_PL	Total phospholipids in lipoprotein particles	NAFLD	Non-alcoholic fatty liver disease	UKB-b-9405	Waist circumference	-0.0687788	0.073925	-0.213669	0.0761116	0.352172			72	Multivariable Median	25.622
Total_PL	Total phospholipids in lipoprotein particles	NAFLD	Non-alcoholic fatty liver disease	UKB-b-9405	Waist circumference	-0.0612603	0.0506958	-0.160622	0.0381017	0.226897			72	Multivariable Lasso	25.622
Total_PL	Total phospholipids in lipoprotein particles	NAFLD	Non-alcoholic fatty liver disease	UKB-b-9405	Waist circumference	-0.243255	0.144575	-0.526617	0.0401058	0.0924605	202.909	4.14212e-15	72	Multivariable Egger	25.622
Total_PL	Total phospholipids in lipoprotein particles	NAFLD	Non-alcoholic fatty liver disease	UKB-b-9405	Waist circumference	0.0129793	0.00767838	-0.00207005	0.0280287	0.0909573			72	Multivariable Egger Intercept	25.622
Total_TG	Total triglycerides	NAFLD	Non-alcoholic fatty liver disease	UKB-b-9405	Waist circumference	0.260482	0.0660756	0.130976	0.389988	8.07458e-05	260.033	1.16493e-18	91	Multivariable IVW	123.544
Total_TG	Total triglycerides	NAFLD	Non-alcoholic fatty liver disease	UKB-b-9405	Waist circumference	0.277296	0.0679021	0.144211	0.410382	4.43118e-05			91	Multivariable Median	123.544
Total_TG	Total triglycerides	NAFLD	Non-alcoholic fatty liver disease	UKB-b-9405	Waist circumference	0.240554	0.0420749	0.158089	0.323019	1.0824e-08			91	Multivariable Lasso	123.544
Total_TG	Total triglycerides	NAFLD	Non-alcoholic fatty liver disease	UKB-b-9405	Waist circumference	0.129144	0.112539	-0.0914278	0.349715	0.251154	254.069	4.94307e-18	91	Multivariable Egger	123.544
Total_TG	Total triglycerides	NAFLD	Non-alcoholic fatty liver disease	UKB-b-9405	Waist circumference	0.00970954	0.00675566	-0.00353131	0.0229504	0.150648			91	Multivariable Egger Intercept	123.544
Tyr	Tyrosine	NAFLD	Non-alcoholic fatty liver disease	UKB-b-9405	Waist circumference	0.227275	0.185238	-0.135785	0.590336	0.219848	301.574	3.75176e-44	37	Multivariable IVW	59.4528
Tyr	Tyrosine	NAFLD	Non-alcoholic fatty liver disease	UKB-b-9405	Waist circumference	0.0604238	0.104791	-0.144962	0.26581	0.5642			37	Multivariable Median	59.4528
Tyr	Tyrosine	NAFLD	Non-alcoholic fatty liver disease	UKB-b-9405	Waist circumference	0.0361157	0.0663652	-0.0939577	0.166189	0.586306			37	Multivariable Lasso	59.4528
Tyr	Tyrosine	NAFLD	Non-alcoholic fatty liver disease	UKB-b-9405	Waist circumference	-0.141844	0.299473	-0.728801	0.445113	0.635754	281.665	8.86586e-41	37	Multivariable Egger	59.4528
Tyr	Tyrosine	NAFLD	Non-alcoholic fatty liver disease	UKB-b-9405	Waist circumference	0.0265441	0.0171226	-0.00701551	0.0601037	0.121084			37	Multivariable Egger Intercept	59.4528
Unsaturation	Degree of unsaturation	NAFLD	Non-alcoholic fatty liver disease	UKB-b-9405	Waist circumference	-0.139724	0.0674734	-0.271969	-0.00747835	0.0383777	177.369	4.7024e-13	64	Multivariable IVW	43.2906
Unsaturation	Degree of unsaturation	NAFLD	Non-alcoholic fatty liver disease	UKB-b-9405	Waist circumference	-0.150912	0.0741624	-0.296267	-0.00555601	0.0418629			64	Multivariable Median	43.2906
Unsaturation	Degree of unsaturation	NAFLD	Non-alcoholic fatty liver disease	UKB-b-9405	Waist circumference	-0.08116	0.0406012	-0.160737	-0.00158316	0.045613			64	Multivariable Lasso	43.2906
Unsaturation	Degree of unsaturation	NAFLD	Non-alcoholic fatty liver disease	UKB-b-9405	Waist circumference	0.0877542	0.0860868	-0.0809728	0.256481	0.308028	143.959	1.16547e-08	64	Multivariable Egger	43.2906
Unsaturation	Degree of unsaturation	NAFLD	Non-alcoholic fatty liver disease	UKB-b-9405	Waist circumference	-0.0244048	0.00648627	-0.0371177	-0.011692	0.000168198			64	Multivariable Egger Intercept	43.2906
VLDL_C	VLDL cholesterol	NAFLD	Non-alcoholic fatty liver disease	UKB-b-9405	Waist circumference	0.150864	0.0748957	0.00407144	0.297657	0.0439754	228.415	1.17176e-17	76	Multivariable IVW	49.6979
VLDL_C	VLDL cholesterol	NAFLD	Non-alcoholic fatty liver disease	UKB-b-9405	Waist circumference	0.211837	0.0686642	0.077258	0.346417	0.0020347			76	Multivariable Median	49.6979
VLDL_C	VLDL cholesterol	NAFLD	Non-alcoholic fatty liver disease	UKB-b-9405	Waist circumference	0.126647	0.0479832	0.0326018	0.220692	0.00830515			76	Multivariable Lasso	49.6979
VLDL_C	VLDL cholesterol	NAFLD	Non-alcoholic fatty liver disease	UKB-b-9405	Waist circumference	-0.036911	0.138286	-0.307947	0.234125	0.789533	220.598	9.64253e-17	76	Multivariable Egger	49.6979
VLDL_C	VLDL cholesterol	NAFLD	Non-alcoholic fatty liver disease	UKB-b-9405	Waist circumference	0.0124893	0.00776554	-0.00273088	0.0277095	0.10777			76	Multivariable Egger Intercept	49.6979
VLDL_CE	Cholesteryl esters in VLDL	NAFLD	Non-alcoholic fatty liver disease	UKB-b-9405	Waist circumference	0.114241	0.0799563	-0.04247	0.270953	0.153062	232.542	2.55923e-19	72	Multivariable IVW	34.0181
VLDL_CE	Cholesteryl esters in VLDL	NAFLD	Non-alcoholic fatty liver disease	UKB-b-9405	Waist circumference	0.224216	0.0701066	0.0868097	0.361622	0.0013828			72	Multivariable Median	34.0181
VLDL_CE	Cholesteryl esters in VLDL	NAFLD	Non-alcoholic fatty liver disease	UKB-b-9405	Waist circumference	0.099296	0.0508216	-0.000312549	0.198905	0.0507232			72	Multivariable Lasso	34.0181
VLDL_CE	Cholesteryl esters in VLDL	NAFLD	Non-alcoholic fatty liver disease	UKB-b-9405	Waist circumference	-0.0600701	0.141051	-0.336524	0.216384	0.670199	225.255	1.83977e-18	72	Multivariable Egger	34.0181
VLDL_CE	Cholesteryl esters in VLDL	NAFLD	Non-alcoholic fatty liver disease	UKB-b-9405	Waist circumference	0.0119612	0.00800616	-0.00373057	0.027653	0.135175			72	Multivariable Egger Intercept	34.0181
VLDL_FC	Free cholesterol in VLDL	NAFLD	Non-alcoholic fatty liver disease	UKB-b-9405	Waist circumference	0.21035	0.0698009	0.0735426	0.347157	0.00258194	242.698	7.28465e-17	88	Multivariable IVW	72.334
VLDL_FC	Free cholesterol in VLDL	NAFLD	Non-alcoholic fatty liver disease	UKB-b-9405	Waist circumference	0.267148	0.0693628	0.1312	0.403097	0.000117415			88	Multivariable Median	72.334
VLDL_FC	Free cholesterol in VLDL	NAFLD	Non-alcoholic fatty liver disease	UKB-b-9405	Waist circumference	0.175298	0.0444382	0.0882009	0.262396	7.98797e-05			88	Multivariable Lasso	72.334
VLDL_FC	Free cholesterol in VLDL	NAFLD	Non-alcoholic fatty liver disease	UKB-b-9405	Waist circumference	0.0415973	0.129393	-0.212009	0.295204	0.747847	236.078	3.76577e-16	88	Multivariable Egger	72.334
VLDL_FC	Free cholesterol in VLDL	NAFLD	Non-alcoholic fatty liver disease	UKB-b-9405	Waist circumference	0.0110703	0.00717052	-0.00298364	0.0251243	0.122621			88	Multivariable Egger Intercept	72.334
VLDL_L	Total lipids in VLDL	NAFLD	Non-alcoholic fatty liver disease	UKB-b-9405	Waist circumference	0.25232	0.0684055	0.118247	0.386392	0.000225504	277.4	3.09236e-20	95	Multivariable IVW	108.392
VLDL_L	Total lipids in VLDL	NAFLD	Non-alcoholic fatty liver disease	UKB-b-9405	Waist circumference	0.289138	0.0683938	0.155089	0.423188	2.3625e-05			95	Multivariable Median	108.392
VLDL_L	Total lipids in VLDL	NAFLD	Non-alcoholic fatty liver disease	UKB-b-9405	Waist circumference	0.232412	0.0432706	0.147603	0.317221	7.82438e-08			95	Multivariable Lasso	108.392
VLDL_L	Total lipids in VLDL	NAFLD	Non-alcoholic fatty liver disease	UKB-b-9405	Waist circumference	0.12918	0.119374	-0.104789	0.363149	0.279189	272.718	8.60425e-20	95	Multivariable Egger	108.392
VLDL_L	Total lipids in VLDL	NAFLD	Non-alcoholic fatty liver disease	UKB-b-9405	Waist circumference	0.00838736	0.0066736	-0.00469265	0.0214674	0.208827			95	Multivariable Egger Intercept	108.392
VLDL_P	Concentration of VLDL particles	NAFLD	Non-alcoholic fatty liver disease	UKB-b-9405	Waist circumference	0.183342	0.0657668	0.054442	0.312243	0.00530726	248.692	2.34409e-16	94	Multivariable IVW	66.8844
VLDL_P	Concentration of VLDL particles	NAFLD	Non-alcoholic fatty liver disease	UKB-b-9405	Waist circumference	0.231972	0.0655822	0.103433	0.360511	0.000404524			94	Multivariable Median	66.8844
VLDL_P	Concentration of VLDL particles	NAFLD	Non-alcoholic fatty liver disease	UKB-b-9405	Waist circumference	0.155595	0.0425995	0.0721015	0.239088	0.000259692			94	Multivariable Lasso	66.8844
VLDL_P	Concentration of VLDL particles	NAFLD	Non-alcoholic fatty liver disease	UKB-b-9405	Waist circumference	0.0667437	0.122028	-0.172426	0.305914	0.584409	245.229	4.28668e-16	94	Multivariable Egger	66.8844
VLDL_P	Concentration of VLDL particles	NAFLD	Non-alcoholic fatty liver disease	UKB-b-9405	Waist circumference	0.0076586	0.00675576	-0.00558246	0.0208996	0.256946			94	Multivariable Egger Intercept	66.8844
VLDL_PL	Phospholipids in VLDL	NAFLD	Non-alcoholic fatty liver disease	UKB-b-9405	Waist circumference	0.227668	0.0687314	0.092957	0.362379	0.000924887	257.566	4.55476e-18	92	Multivariable IVW	88.8797
VLDL_PL	Phospholipids in VLDL	NAFLD	Non-alcoholic fatty liver disease	UKB-b-9405	Waist circumference	0.27555	0.0675592	0.143136	0.407964	4.52984e-05			92	Multivariable Median	88.8797
VLDL_PL	Phospholipids in VLDL	NAFLD	Non-alcoholic fatty liver disease	UKB-b-9405	Waist circumference	0.188984	0.0438218	0.103095	0.274874	1.61375e-05			92	Multivariable Lasso	88.8797
VLDL_PL	Phospholipids in VLDL	NAFLD	Non-alcoholic fatty liver disease	UKB-b-9405	Waist circumference	0.115164	0.126768	-0.133297	0.363625	0.363633	254.379	7.64689e-18	92	Multivariable Egger	88.8797
VLDL_PL	Phospholipids in VLDL	NAFLD	Non-alcoholic fatty liver disease	UKB-b-9405	Waist circumference	0.00758419	0.00718259	-0.00649344	0.0216618	0.291008			92	Multivariable Egger Intercept	88.8797
VLDL_TG	Triglycerides in VLDL	NAFLD	Non-alcoholic fatty liver disease	UKB-b-9405	Waist circumference	0.253185	0.0655574	0.124695	0.381675	0.000112447	257.724	4.32197e-18	92	Multivariable IVW	121.749
VLDL_TG	Triglycerides in VLDL	NAFLD	Non-alcoholic fatty liver disease	UKB-b-9405	Waist circumference	0.31274	0.0675275	0.180388	0.445092	3.63385e-06			92	Multivariable Median	121.749
VLDL_TG	Triglycerides in VLDL	NAFLD	Non-alcoholic fatty liver disease	UKB-b-9405	Waist circumference	0.255099	0.0415941	0.173576	0.336621	8.6209e-10			92	Multivariable Lasso	121.749
VLDL_TG	Triglycerides in VLDL	NAFLD	Non-alcoholic fatty liver disease	UKB-b-9405	Waist circumference	0.12252	0.108395	-0.0899299	0.334969	0.258345	251.306	2.10778e-17	92	Multivariable Egger	121.749
VLDL_TG	Triglycerides in VLDL	NAFLD	Non-alcoholic fatty liver disease	UKB-b-9405	Waist circumference	0.00968742	0.00642559	-0.00290651	0.0222813	0.131649			92	Multivariable Egger Intercept	121.749
VLDL_size	Average diameter for VLDL particles	NAFLD	Non-alcoholic fatty liver disease	UKB-b-9405	Waist circumference	0.185024	0.0757379	0.0365799	0.333467	0.014568	416.7	1.42126e-40	101	Multivariable IVW	71.8481
VLDL_size	Average diameter for VLDL particles	NAFLD	Non-alcoholic fatty liver disease	UKB-b-9405	Waist circumference	0.208131	0.058736	0.0930106	0.323251	0.00039485			101	Multivariable Median	71.8481
VLDL_size	Average diameter for VLDL particles	NAFLD	Non-alcoholic fatty liver disease	UKB-b-9405	Waist circumference	0.195799	0.0386774	0.119993	0.271605	4.14072e-07			101	Multivariable Lasso	71.8481
VLDL_size	Average diameter for VLDL particles	NAFLD	Non-alcoholic fatty liver disease	UKB-b-9405	Waist circumference	0.173774	0.123741	-0.0687533	0.416301	0.160218	416.643	7.00467e-41	101	Multivariable Egger	71.8481
VLDL_size	Average diameter for VLDL particles	NAFLD	Non-alcoholic fatty liver disease	UKB-b-9405	Waist circumference	0.000862197	0.00747715	-0.0137927	0.0155171	0.908199			101	Multivariable Egger Intercept	71.8481
Val	Valine	NAFLD	Non-alcoholic fatty liver disease	UKB-b-9405	Waist circumference	0.265805	0.125845	0.0191534	0.512456	0.0346725	42.7774	0.00335549	23	Multivariable IVW	27.7536
Val	Valine	NAFLD	Non-alcoholic fatty liver disease	UKB-b-9405	Waist circumference	0.30433	0.170163	-0.0291837	0.637844	0.0737018			23	Multivariable Median	27.7536
Val	Valine	NAFLD	Non-alcoholic fatty liver disease	UKB-b-9405	Waist circumference	0.333703	0.107095	0.123801	0.543606	0.00183352			23	Multivariable Lasso	27.7536
Val	Valine	NAFLD	Non-alcoholic fatty liver disease	UKB-b-9405	Waist circumference	0.0706129	0.258754	-0.436536	0.577762	0.784933	41.2349	0.00347485	23	Multivariable Egger	27.7536
Val	Valine	NAFLD	Non-alcoholic fatty liver disease	UKB-b-9405	Waist circumference	0.0112315	0.0129849	-0.0142184	0.0366814	0.387058			23	Multivariable Egger Intercept	27.7536
XL_HDL_C	Cholesterol in very large HDL	NAFLD	Non-alcoholic fatty liver disease	UKB-b-9405	Waist circumference	-0.174487	0.0468697	-0.26635	-0.0826243	0.000197014	248.551	6.01325e-08	143	Multivariable IVW	38.6102
XL_HDL_C	Cholesterol in very large HDL	NAFLD	Non-alcoholic fatty liver disease	UKB-b-9405	Waist circumference	-0.176466	0.053299	-0.28093	-0.072002	0.000930056			143	Multivariable Median	38.6102
XL_HDL_C	Cholesterol in very large HDL	NAFLD	Non-alcoholic fatty liver disease	UKB-b-9405	Waist circumference	-0.150402	0.0364342	-0.221812	-0.0789921	3.65869e-05			143	Multivariable Lasso	38.6102
XL_HDL_C	Cholesterol in very large HDL	NAFLD	Non-alcoholic fatty liver disease	UKB-b-9405	Waist circumference	-0.096818	0.0701538	-0.234317	0.0406809	0.167561	244.707	1.0606e-07	143	Multivariable Egger	38.6102
XL_HDL_C	Cholesterol in very large HDL	NAFLD	Non-alcoholic fatty liver disease	UKB-b-9405	Waist circumference	-0.00580571	0.00391511	-0.0134792	0.00186777	0.138102			143	Multivariable Egger Intercept	38.6102
XL_HDL_CE	Cholesteryl esters in very large HDL	NAFLD	Non-alcoholic fatty liver disease	UKB-b-9405	Waist circumference	-0.187165	0.0465762	-0.278452	-0.0958771	5.85784e-05	242.091	9.92034e-07	148	Multivariable IVW	43.7866
XL_HDL_CE	Cholesteryl esters in very large HDL	NAFLD	Non-alcoholic fatty liver disease	UKB-b-9405	Waist circumference	-0.189929	0.0544692	-0.296687	-0.0831715	0.000488634			148	Multivariable Median	43.7866
XL_HDL_CE	Cholesteryl esters in very large HDL	NAFLD	Non-alcoholic fatty liver disease	UKB-b-9405	Waist circumference	-0.164839	0.0371277	-0.237608	-0.0920699	9.00499e-06			148	Multivariable Lasso	43.7866
XL_HDL_CE	Cholesteryl esters in very large HDL	NAFLD	Non-alcoholic fatty liver disease	UKB-b-9405	Waist circumference	-0.111178	0.0731771	-0.254603	0.0322462	0.128686	239.113	1.41214e-06	148	Multivariable Egger	43.7866
XL_HDL_CE	Cholesteryl esters in very large HDL	NAFLD	Non-alcoholic fatty liver disease	UKB-b-9405	Waist circumference	-0.00528267	0.00393115	-0.0129876	0.00242224	0.179014			148	Multivariable Egger Intercept	43.7866
XL_HDL_FC	Free cholesterol in very large HDL	NAFLD	Non-alcoholic fatty liver disease	UKB-b-9405	Waist circumference	-0.182575	0.051613	-0.283734	-0.081415	0.000404121	220.869	2.77964e-09	113	Multivariable IVW	28.5012
XL_HDL_FC	Free cholesterol in very large HDL	NAFLD	Non-alcoholic fatty liver disease	UKB-b-9405	Waist circumference	-0.175243	0.0568585	-0.286683	-0.063802	0.00205558			113	Multivariable Median	28.5012
XL_HDL_FC	Free cholesterol in very large HDL	NAFLD	Non-alcoholic fatty liver disease	UKB-b-9405	Waist circumference	-0.148489	0.038504	-0.223955	-0.0730225	0.000115042			113	Multivariable Lasso	28.5012
XL_HDL_FC	Free cholesterol in very large HDL	NAFLD	Non-alcoholic fatty liver disease	UKB-b-9405	Waist circumference	-0.0748154	0.0751188	-0.222045	0.0724147	0.319269	213.468	1.28664e-08	113	Multivariable Egger	28.5012
XL_HDL_FC	Free cholesterol in very large HDL	NAFLD	Non-alcoholic fatty liver disease	UKB-b-9405	Waist circumference	-0.00896424	0.00459027	-0.017961	3.2516e-05	0.0508338			113	Multivariable Egger Intercept	28.5012
XL_HDL_L	Total lipids in very large HDL	NAFLD	Non-alcoholic fatty liver disease	UKB-b-9405	Waist circumference	-0.150401	0.0502331	-0.248856	-0.0519457	0.00275293	225.42	3.16486e-07	131	Multivariable IVW	27.7377
XL_HDL_L	Total lipids in very large HDL	NAFLD	Non-alcoholic fatty liver disease	UKB-b-9405	Waist circumference	-0.175957	0.0571589	-0.287986	-0.0639273	0.00208131			131	Multivariable Median	27.7377
XL_HDL_L	Total lipids in very large HDL	NAFLD	Non-alcoholic fatty liver disease	UKB-b-9405	Waist circumference	-0.131444	0.0392113	-0.208297	-0.0545912	0.000801735			131	Multivariable Lasso	27.7377
XL_HDL_L	Total lipids in very large HDL	NAFLD	Non-alcoholic fatty liver disease	UKB-b-9405	Waist circumference	-0.0699804	0.0774474	-0.221774	0.0818137	0.366215	222.204	4.84246e-07	131	Multivariable Egger	27.7377
XL_HDL_L	Total lipids in very large HDL	NAFLD	Non-alcoholic fatty liver disease	UKB-b-9405	Waist circumference	-0.00554799	0.00407627	-0.0135373	0.00244135	0.173499			131	Multivariable Egger Intercept	27.7377
XL_HDL_P	Concentration of very large HDL particles	NAFLD	Non-alcoholic fatty liver disease	UKB-b-9405	Waist circumference	-0.136173	0.0484127	-0.23106	-0.0412859	0.00491194	199.31	7.04172e-05	131	Multivariable IVW	30.8451
XL_HDL_P	Concentration of very large HDL particles	NAFLD	Non-alcoholic fatty liver disease	UKB-b-9405	Waist circumference	-0.171459	0.0584292	-0.285978	-0.0569394	0.00334122			131	Multivariable Median	30.8451
XL_HDL_P	Concentration of very large HDL particles	NAFLD	Non-alcoholic fatty liver disease	UKB-b-9405	Waist circumference	-0.14071	0.0399049	-0.218922	-0.0624974	0.000421693			131	Multivariable Lasso	30.8451
XL_HDL_P	Concentration of very large HDL particles	NAFLD	Non-alcoholic fatty liver disease	UKB-b-9405	Waist circumference	-0.0797158	0.0757521	-0.228187	0.0687556	0.29265	197.858	7.33468e-05	131	Multivariable Egger	30.8451
XL_HDL_P	Concentration of very large HDL particles	NAFLD	Non-alcoholic fatty liver disease	UKB-b-9405	Waist circumference	-0.0037965	0.00391729	-0.0114743	0.00388126	0.332464			131	Multivariable Egger Intercept	30.8451
XL_HDL_PL	Phospholipids in very large HDL	NAFLD	Non-alcoholic fatty liver disease	UKB-b-9405	Waist circumference	-0.17583	0.0501866	-0.274194	-0.0774656	0.000459159	208.408	1.8116e-06	124	Multivariable IVW	27.9028
XL_HDL_PL	Phospholipids in very large HDL	NAFLD	Non-alcoholic fatty liver disease	UKB-b-9405	Waist circumference	-0.179149	0.0588649	-0.294523	-0.0637762	0.00233924			124	Multivariable Median	27.9028
XL_HDL_PL	Phospholipids in very large HDL	NAFLD	Non-alcoholic fatty liver disease	UKB-b-9405	Waist circumference	-0.141807	0.0403659	-0.220922	-0.062691	0.000443022			124	Multivariable Lasso	27.9028
XL_HDL_PL	Phospholipids in very large HDL	NAFLD	Non-alcoholic fatty liver disease	UKB-b-9405	Waist circumference	-0.0684373	0.0780023	-0.221319	0.0844444	0.380283	203.048	4.35896e-06	124	Multivariable Egger	27.9028
XL_HDL_PL	Phospholipids in very large HDL	NAFLD	Non-alcoholic fatty liver disease	UKB-b-9405	Waist circumference	-0.00724601	0.00405406	-0.0151918	0.000699806	0.0738816			124	Multivariable Egger Intercept	27.9028
XL_HDL_TG	Triglycerides in very large HDL	NAFLD	Non-alcoholic fatty liver disease	UKB-b-9405	Waist circumference	0.100689	0.0690669	-0.0346794	0.236058	0.144882	273.075	1.36824e-21	87	Multivariable IVW	91.3807
XL_HDL_TG	Triglycerides in very large HDL	NAFLD	Non-alcoholic fatty liver disease	UKB-b-9405	Waist circumference	0.0980406	0.0659622	-0.0312429	0.227324	0.137196			87	Multivariable Median	91.3807
XL_HDL_TG	Triglycerides in very large HDL	NAFLD	Non-alcoholic fatty liver disease	UKB-b-9405	Waist circumference	0.0867127	0.0422991	0.00380789	0.169617	0.0403657			87	Multivariable Lasso	91.3807
XL_HDL_TG	Triglycerides in very large HDL	NAFLD	Non-alcoholic fatty liver disease	UKB-b-9405	Waist circumference	0.0350699	0.116736	-0.193729	0.263869	0.763857	271.498	1.30892e-21	87	Multivariable Egger	91.3807
XL_HDL_TG	Triglycerides in very large HDL	NAFLD	Non-alcoholic fatty liver disease	UKB-b-9405	Waist circumference	0.0050553	0.00723856	-0.00913202	0.0192426	0.484937			87	Multivariable Egger Intercept	91.3807
XL_VLDL_C	Cholesterol in very large VLDL	NAFLD	Non-alcoholic fatty liver disease	UKB-b-9405	Waist circumference	0.219761	0.0690437	0.0844381	0.355085	0.00145793	293.381	2.33677e-22	96	Multivariable IVW	110.07
XL_VLDL_C	Cholesterol in very large VLDL	NAFLD	Non-alcoholic fatty liver disease	UKB-b-9405	Waist circumference	0.296278	0.0650541	0.168774	0.423782	5.25517e-06			96	Multivariable Median	110.07
XL_VLDL_C	Cholesterol in very large VLDL	NAFLD	Non-alcoholic fatty liver disease	UKB-b-9405	Waist circumference	0.208237	0.0422478	0.125433	0.291041	8.26773e-07			96	Multivariable Lasso	110.07
XL_VLDL_C	Cholesterol in very large VLDL	NAFLD	Non-alcoholic fatty liver disease	UKB-b-9405	Waist circumference	0.133442	0.122171	-0.106009	0.372893	0.27472	291.082	2.89126e-22	96	Multivariable Egger	110.07
XL_VLDL_C	Cholesterol in very large VLDL	NAFLD	Non-alcoholic fatty liver disease	UKB-b-9405	Waist circumference	0.00607512	0.00708889	-0.00781885	0.0199691	0.39145			96	Multivariable Egger Intercept	110.07
XL_VLDL_CE	Cholesteryl esters in very large VLDL	NAFLD	Non-alcoholic fatty liver disease	UKB-b-9405	Waist circumference	0.23047	0.068464	0.0962834	0.364657	0.000761839	259.999	1.00608e-17	95	Multivariable IVW	85.9957
XL_VLDL_CE	Cholesteryl esters in very large VLDL	NAFLD	Non-alcoholic fatty liver disease	UKB-b-9405	Waist circumference	0.285974	0.0664316	0.15577	0.416177	1.67149e-05			95	Multivariable Median	85.9957
XL_VLDL_CE	Cholesteryl esters in very large VLDL	NAFLD	Non-alcoholic fatty liver disease	UKB-b-9405	Waist circumference	0.197438	0.0438819	0.111431	0.283445	6.81762e-06			95	Multivariable Lasso	85.9957
XL_VLDL_CE	Cholesteryl esters in very large VLDL	NAFLD	Non-alcoholic fatty liver disease	UKB-b-9405	Waist circumference	0.120179	0.120651	-0.116293	0.35665	0.319209	256.566	1.82839e-17	95	Multivariable Egger	85.9957
XL_VLDL_CE	Cholesteryl esters in very large VLDL	NAFLD	Non-alcoholic fatty liver disease	UKB-b-9405	Waist circumference	0.00741864	0.00668622	-0.0056861	0.0205234	0.267196			95	Multivariable Egger Intercept	85.9957
XL_VLDL_FC	Free cholesterol in very large VLDL	NAFLD	Non-alcoholic fatty liver disease	UKB-b-9405	Waist circumference	0.25335	0.0703239	0.115517	0.391182	0.000315041	276.511	4.10258e-22	87	Multivariable IVW	117.582
XL_VLDL_FC	Free cholesterol in very large VLDL	NAFLD	Non-alcoholic fatty liver disease	UKB-b-9405	Waist circumference	0.296723	0.0663899	0.166601	0.426845	7.84401e-06			87	Multivariable Median	117.582
XL_VLDL_FC	Free cholesterol in very large VLDL	NAFLD	Non-alcoholic fatty liver disease	UKB-b-9405	Waist circumference	0.253037	0.0417692	0.17117	0.334903	1.37851e-09			87	Multivariable Lasso	117.582
XL_VLDL_FC	Free cholesterol in very large VLDL	NAFLD	Non-alcoholic fatty liver disease	UKB-b-9405	Waist circumference	0.131431	0.121093	-0.105906	0.368768	0.277754	271.581	1.27135e-21	87	Multivariable Egger	117.582
XL_VLDL_FC	Free cholesterol in very large VLDL	NAFLD	Non-alcoholic fatty liver disease	UKB-b-9405	Waist circumference	0.00897032	0.00726446	-0.00526776	0.0232084	0.216896			87	Multivariable Egger Intercept	117.582
XL_VLDL_L	Total lipids in very large VLDL	NAFLD	Non-alcoholic fatty liver disease	UKB-b-9405	Waist circumference	0.256216	0.0671082	0.124686	0.387745	0.000134564	263.315	3.87269e-19	91	Multivariable IVW	121.229
XL_VLDL_L	Total lipids in very large VLDL	NAFLD	Non-alcoholic fatty liver disease	UKB-b-9405	Waist circumference	0.252932	0.0668258	0.121955	0.383908	0.000153746			91	Multivariable Median	121.229
XL_VLDL_L	Total lipids in very large VLDL	NAFLD	Non-alcoholic fatty liver disease	UKB-b-9405	Waist circumference	0.247836	0.0418378	0.165835	0.329836	3.14742e-09			91	Multivariable Lasso	121.229
XL_VLDL_L	Total lipids in very large VLDL	NAFLD	Non-alcoholic fatty liver disease	UKB-b-9405	Waist circumference	0.156202	0.114229	-0.0676835	0.380087	0.171487	259.861	7.11942e-19	91	Multivariable Egger	121.229
XL_VLDL_L	Total lipids in very large VLDL	NAFLD	Non-alcoholic fatty liver disease	UKB-b-9405	Waist circumference	0.00725416	0.00670805	-0.00589339	0.0204017	0.279515			91	Multivariable Egger Intercept	121.229
XL_VLDL_P	Concentration of very large VLDL particles	NAFLD	Non-alcoholic fatty liver disease	UKB-b-9405	Waist circumference	0.247934	0.0652036	0.120137	0.375731	0.00014327	251.721	1.83873e-17	91	Multivariable IVW	122.691
XL_VLDL_P	Concentration of very large VLDL particles	NAFLD	Non-alcoholic fatty liver disease	UKB-b-9405	Waist circumference	0.251923	0.0662997	0.121978	0.381868	0.000144835			91	Multivariable Median	122.691
XL_VLDL_P	Concentration of very large VLDL particles	NAFLD	Non-alcoholic fatty liver disease	UKB-b-9405	Waist circumference	0.235819	0.0416216	0.154242	0.317396	1.46345e-08			91	Multivariable Lasso	122.691
XL_VLDL_P	Concentration of very large VLDL particles	NAFLD	Non-alcoholic fatty liver disease	UKB-b-9405	Waist circumference	0.163058	0.112297	-0.0570405	0.383157	0.146495	249.278	2.41555e-17	91	Multivariable Egger	122.691
XL_VLDL_P	Concentration of very large VLDL particles	NAFLD	Non-alcoholic fatty liver disease	UKB-b-9405	Waist circumference	0.00621158	0.00668854	-0.00689772	0.0193209	0.35305			91	Multivariable Egger Intercept	122.691
XL_VLDL_PL	Phospholipids in very large VLDL	NAFLD	Non-alcoholic fatty liver disease	UKB-b-9405	Waist circumference	0.264055	0.0668129	0.133104	0.395006	7.74494e-05	251.619	3.76594e-18	88	Multivariable IVW	110.26
XL_VLDL_PL	Phospholipids in very large VLDL	NAFLD	Non-alcoholic fatty liver disease	UKB-b-9405	Waist circumference	0.29915	0.0665848	0.168647	0.429654	7.03019e-06			88	Multivariable Median	110.26
XL_VLDL_PL	Phospholipids in very large VLDL	NAFLD	Non-alcoholic fatty liver disease	UKB-b-9405	Waist circumference	0.257657	0.0418665	0.1756	0.339713	7.5438e-10			88	Multivariable Lasso	110.26
XL_VLDL_PL	Phospholipids in very large VLDL	NAFLD	Non-alcoholic fatty liver disease	UKB-b-9405	Waist circumference	0.141589	0.113989	-0.0818251	0.365002	0.214189	246.542	1.19065e-17	88	Multivariable Egger	110.26
XL_VLDL_PL	Phospholipids in very large VLDL	NAFLD	Non-alcoholic fatty liver disease	UKB-b-9405	Waist circumference	0.00892296	0.00674424	-0.00429551	0.0221414	0.185819			88	Multivariable Egger Intercept	110.26
XL_VLDL_TG	Triglycerides in very large VLDL	NAFLD	Non-alcoholic fatty liver disease	UKB-b-9405	Waist circumference	0.252528	0.0639088	0.127269	0.377787	7.77021e-05	256.355	1.52426e-16	98	Multivariable IVW	115.706
XL_VLDL_TG	Triglycerides in very large VLDL	NAFLD	Non-alcoholic fatty liver disease	UKB-b-9405	Waist circumference	0.28557	0.0678225	0.15264	0.418499	2.54757e-05			98	Multivariable Median	115.706
XL_VLDL_TG	Triglycerides in very large VLDL	NAFLD	Non-alcoholic fatty liver disease	UKB-b-9405	Waist circumference	0.250777	0.041987	0.168484	0.33307	2.333e-09			98	Multivariable Lasso	115.706
XL_VLDL_TG	Triglycerides in very large VLDL	NAFLD	Non-alcoholic fatty liver disease	UKB-b-9405	Waist circumference	0.129768	0.10644	-0.0788514	0.338387	0.222783	250.896	5.24515e-16	98	Multivariable Egger	115.706
XL_VLDL_TG	Triglycerides in very large VLDL	NAFLD	Non-alcoholic fatty liver disease	UKB-b-9405	Waist circumference	0.00883212	0.00614291	-0.00320777	0.020872	0.150498			98	Multivariable Egger Intercept	115.706
XS_VLDL_C	Cholesterol in very small VLDL	NAFLD	Non-alcoholic fatty liver disease	UKB-b-9405	Waist circumference	-0.0784512	0.0698389	-0.215333	0.0584306	0.261303	229.897	1.17384e-16	81	Multivariable IVW	13.2362
XS_VLDL_C	Cholesterol in very small VLDL	NAFLD	Non-alcoholic fatty liver disease	UKB-b-9405	Waist circumference	-0.102076	0.0598608	-0.219401	0.015249	0.0881528			81	Multivariable Median	13.2362
XS_VLDL_C	Cholesterol in very small VLDL	NAFLD	Non-alcoholic fatty liver disease	UKB-b-9405	Waist circumference	-0.0784778	0.0429185	-0.162596	0.00564085	0.0674697			81	Multivariable Lasso	13.2362
XS_VLDL_C	Cholesterol in very small VLDL	NAFLD	Non-alcoholic fatty liver disease	UKB-b-9405	Waist circumference	-0.140979	0.105544	-0.347843	0.0658839	0.181636	228.065	1.25378e-16	81	Multivariable Egger	13.2362
XS_VLDL_C	Cholesterol in very small VLDL	NAFLD	Non-alcoholic fatty liver disease	UKB-b-9405	Waist circumference	0.00494161	0.00624238	-0.00729322	0.0171764	0.428581			81	Multivariable Egger Intercept	13.2362
XS_VLDL_CE	Cholesteryl esters in very small VLDL	NAFLD	Non-alcoholic fatty liver disease	UKB-b-9405	Waist circumference	-0.0847347	0.0682197	-0.218443	0.0489734	0.214205	225.598	8.38578e-16	82	Multivariable IVW	19.7606
XS_VLDL_CE	Cholesteryl esters in very small VLDL	NAFLD	Non-alcoholic fatty liver disease	UKB-b-9405	Waist circumference	-0.108958	0.0597114	-0.225991	0.00807363	0.0680383			82	Multivariable Median	19.7606
XS_VLDL_CE	Cholesteryl esters in very small VLDL	NAFLD	Non-alcoholic fatty liver disease	UKB-b-9405	Waist circumference	-0.081708	0.0412558	-0.162568	-0.000847989	0.0476453			82	Multivariable Lasso	19.7606
XS_VLDL_CE	Cholesteryl esters in very small VLDL	NAFLD	Non-alcoholic fatty liver disease	UKB-b-9405	Waist circumference	-0.145077	0.103812	-0.348544	0.0583901	0.162263	223.906	8.60262e-16	82	Multivariable Egger	19.7606
XS_VLDL_CE	Cholesteryl esters in very small VLDL	NAFLD	Non-alcoholic fatty liver disease	UKB-b-9405	Waist circumference	0.00481496	0.00623181	-0.00739917	0.0170291	0.439735			82	Multivariable Egger Intercept	19.7606
XS_VLDL_FC	Free cholesterol in very small VLDL	NAFLD	Non-alcoholic fatty liver disease	UKB-b-9405	Waist circumference	-0.00117644	0.065756	-0.130056	0.127703	0.985726	241.458	2.18544e-17	85	Multivariable IVW	26.873
XS_VLDL_FC	Free cholesterol in very small VLDL	NAFLD	Non-alcoholic fatty liver disease	UKB-b-9405	Waist circumference	-0.0106796	0.0586969	-0.125723	0.104364	0.855626			85	Multivariable Median	26.873
XS_VLDL_FC	Free cholesterol in very small VLDL	NAFLD	Non-alcoholic fatty liver disease	UKB-b-9405	Waist circumference	-0.0149524	0.0427664	-0.0987729	0.0688682	0.726617			85	Multivariable Lasso	26.873
XS_VLDL_FC	Free cholesterol in very small VLDL	NAFLD	Non-alcoholic fatty liver disease	UKB-b-9405	Waist circumference	-0.0743204	0.105897	-0.281875	0.133234	0.482794	239.19	2.70201e-17	85	Multivariable Egger	26.873
XS_VLDL_FC	Free cholesterol in very small VLDL	NAFLD	Non-alcoholic fatty liver disease	UKB-b-9405	Waist circumference	0.00565745	0.00641501	-0.00691573	0.0182306	0.377826			85	Multivariable Egger Intercept	26.873
XS_VLDL_L	Total lipids in very small VLDL	NAFLD	Non-alcoholic fatty liver disease	UKB-b-9405	Waist circumference	0.058081	0.0724012	-0.0838228	0.199985	0.422431	252.281	9.92806e-19	86	Multivariable IVW	29.5969
XS_VLDL_L	Total lipids in very small VLDL	NAFLD	Non-alcoholic fatty liver disease	UKB-b-9405	Waist circumference	0.0765908	0.0678814	-0.0564542	0.209636	0.259192			86	Multivariable Median	29.5969
XS_VLDL_L	Total lipids in very small VLDL	NAFLD	Non-alcoholic fatty liver disease	UKB-b-9405	Waist circumference	0.0341109	0.0439573	-0.0520439	0.120266	0.437749			86	Multivariable Lasso	29.5969
XS_VLDL_L	Total lipids in very small VLDL	NAFLD	Non-alcoholic fatty liver disease	UKB-b-9405	Waist circumference	-0.0532465	0.12781	-0.30375	0.197257	0.676966	248.932	1.76381e-18	86	Multivariable Egger	29.5969
XS_VLDL_L	Total lipids in very small VLDL	NAFLD	Non-alcoholic fatty liver disease	UKB-b-9405	Waist circumference	0.0074997	0.00709768	-0.00641151	0.0214109	0.290676			86	Multivariable Egger Intercept	29.5969
XS_VLDL_P	Concentration of very small VLDL particles	NAFLD	Non-alcoholic fatty liver disease	UKB-b-9405	Waist circumference	0.0480963	0.070996	-0.0910534	0.187246	0.49812	238.764	1.04687e-18	78	Multivariable IVW	28.0428
XS_VLDL_P	Concentration of very small VLDL particles	NAFLD	Non-alcoholic fatty liver disease	UKB-b-9405	Waist circumference	0.0466988	0.0651997	-0.0810903	0.174488	0.473842			78	Multivariable Median	28.0428
XS_VLDL_P	Concentration of very small VLDL particles	NAFLD	Non-alcoholic fatty liver disease	UKB-b-9405	Waist circumference	0.0285978	0.041698	-0.0531289	0.110324	0.49282			78	Multivariable Lasso	28.0428
XS_VLDL_P	Concentration of very small VLDL particles	NAFLD	Non-alcoholic fatty liver disease	UKB-b-9405	Waist circumference	-0.0402449	0.116759	-0.269088	0.188598	0.730332	235.905	1.57225e-18	78	Multivariable Egger	28.0428
XS_VLDL_P	Concentration of very small VLDL particles	NAFLD	Non-alcoholic fatty liver disease	UKB-b-9405	Waist circumference	0.00670871	0.00703681	-0.00708318	0.0205006	0.3404			78	Multivariable Egger Intercept	28.0428
XS_VLDL_PL	Phospholipids in very small VLDL	NAFLD	Non-alcoholic fatty liver disease	UKB-b-9405	Waist circumference	0.120579	0.0911667	-0.0581047	0.299262	0.185963	461.533	6.06927e-51	93	Multivariable IVW	40.0127
XS_VLDL_PL	Phospholipids in very small VLDL	NAFLD	Non-alcoholic fatty liver disease	UKB-b-9405	Waist circumference	0.0769306	0.0652901	-0.0510357	0.204897	0.238681			93	Multivariable Median	40.0127
XS_VLDL_PL	Phospholipids in very small VLDL	NAFLD	Non-alcoholic fatty liver disease	UKB-b-9405	Waist circumference	0.0593473	0.0421491	-0.0232635	0.141958	0.159122			93	Multivariable Lasso	40.0127
XS_VLDL_PL	Phospholipids in very small VLDL	NAFLD	Non-alcoholic fatty liver disease	UKB-b-9405	Waist circumference	-0.0662506	0.163686	-0.38707	0.254569	0.685668	452.086	1.21327e-49	93	Multivariable Egger	40.0127
XS_VLDL_PL	Phospholipids in very small VLDL	NAFLD	Non-alcoholic fatty liver disease	UKB-b-9405	Waist circumference	0.0124787	0.00909978	-0.00535654	0.0303139	0.170276			93	Multivariable Egger Intercept	40.0127
XS_VLDL_TG	Triglycerides in very small VLDL	NAFLD	Non-alcoholic fatty liver disease	UKB-b-9405	Waist circumference	0.270453	0.0747902	0.123867	0.41704	0.000299003	470.638	2.13586e-47	108	Multivariable IVW	110.971
XS_VLDL_TG	Triglycerides in very small VLDL	NAFLD	Non-alcoholic fatty liver disease	UKB-b-9405	Waist circumference	0.254265	0.062593	0.131585	0.376945	4.86127e-05			108	Multivariable Median	110.971
XS_VLDL_TG	Triglycerides in very small VLDL	NAFLD	Non-alcoholic fatty liver disease	UKB-b-9405	Waist circumference	0.220137	0.0397339	0.14226	0.298014	3.02011e-08			108	Multivariable Lasso	110.971
XS_VLDL_TG	Triglycerides in very small VLDL	NAFLD	Non-alcoholic fatty liver disease	UKB-b-9405	Waist circumference	0.0531327	0.125286	-0.192422	0.298688	0.671498	450.92	2.14441e-44	108	Multivariable Egger	110.971
XS_VLDL_TG	Triglycerides in very small VLDL	NAFLD	Non-alcoholic fatty liver disease	UKB-b-9405	Waist circumference	0.0161209	0.00752341	0.00137525	0.0308665	0.0321323			108	Multivariable Egger Intercept	110.971
XXL_VLDL_C	Cholesterol in chylomicrons and extremely large VLDL	NAFLD	Non-alcoholic fatty liver disease	UKB-b-9405	Waist circumference	0.222892	0.0605732	0.104171	0.341613	0.000233499	233.135	7.40146e-15	91	Multivariable IVW	73.9681
XXL_VLDL_C	Cholesterol in chylomicrons and extremely large VLDL	NAFLD	Non-alcoholic fatty liver disease	UKB-b-9405	Waist circumference	0.228215	0.0615274	0.107623	0.348806	0.000207951			91	Multivariable Median	73.9681
XXL_VLDL_C	Cholesterol in chylomicrons and extremely large VLDL	NAFLD	Non-alcoholic fatty liver disease	UKB-b-9405	Waist circumference	0.182586	0.0396889	0.104797	0.260375	4.21617e-06			91	Multivariable Lasso	73.9681
XXL_VLDL_C	Cholesterol in chylomicrons and extremely large VLDL	NAFLD	Non-alcoholic fatty liver disease	UKB-b-9405	Waist circumference	0.120255	0.0970732	-0.0700045	0.310515	0.215415	228.411	2.0057e-14	91	Multivariable Egger	73.9681
XXL_VLDL_C	Cholesterol in chylomicrons and extremely large VLDL	NAFLD	Non-alcoholic fatty liver disease	UKB-b-9405	Waist circumference	0.00834418	0.00618488	-0.00377796	0.0204663	0.177296			91	Multivariable Egger Intercept	73.9681
XXL_VLDL_CE	Cholesteryl esters in chylomicrons and extremely large VLDL	NAFLD	Non-alcoholic fatty liver disease	UKB-b-9405	Waist circumference	0.238424	0.0611581	0.118557	0.358292	9.67937e-05	234.202	5.28235e-15	91	Multivariable IVW	55.5282
XXL_VLDL_CE	Cholesteryl esters in chylomicrons and extremely large VLDL	NAFLD	Non-alcoholic fatty liver disease	UKB-b-9405	Waist circumference	0.222415	0.0622004	0.100504	0.344325	0.000349196			91	Multivariable Median	55.5282
XXL_VLDL_CE	Cholesteryl esters in chylomicrons and extremely large VLDL	NAFLD	Non-alcoholic fatty liver disease	UKB-b-9405	Waist circumference	0.198782	0.0401001	0.120187	0.277377	7.15385e-07			91	Multivariable Lasso	55.5282
XXL_VLDL_CE	Cholesteryl esters in chylomicrons and extremely large VLDL	NAFLD	Non-alcoholic fatty liver disease	UKB-b-9405	Waist circumference	0.106895	0.0988995	-0.086944	0.300735	0.279764	226.908	3.21343e-14	91	Multivariable Egger	55.5282
XXL_VLDL_CE	Cholesteryl esters in chylomicrons and extremely large VLDL	NAFLD	Non-alcoholic fatty liver disease	UKB-b-9405	Waist circumference	0.0104605	0.00621969	-0.00172987	0.0226509	0.0926007			91	Multivariable Egger Intercept	55.5282
XXL_VLDL_FC	Free cholesterol in chylomicrons and extremely large VLDL	NAFLD	Non-alcoholic fatty liver disease	UKB-b-9405	Waist circumference	0.229441	0.0584337	0.114913	0.343969	8.61825e-05	213.039	5.60028e-12	92	Multivariable IVW	58.3577
XXL_VLDL_FC	Free cholesterol in chylomicrons and extremely large VLDL	NAFLD	Non-alcoholic fatty liver disease	UKB-b-9405	Waist circumference	0.242285	0.0636135	0.117605	0.366965	0.000139697			92	Multivariable Median	58.3577
XXL_VLDL_FC	Free cholesterol in chylomicrons and extremely large VLDL	NAFLD	Non-alcoholic fatty liver disease	UKB-b-9405	Waist circumference	0.194389	0.0402289	0.115542	0.273236	1.35124e-06			92	Multivariable Lasso	58.3577
XXL_VLDL_FC	Free cholesterol in chylomicrons and extremely large VLDL	NAFLD	Non-alcoholic fatty liver disease	UKB-b-9405	Waist circumference	0.139281	0.0910575	-0.0391886	0.31775	0.126118	209.142	1.13999e-11	92	Multivariable Egger	58.3577
XXL_VLDL_FC	Free cholesterol in chylomicrons and extremely large VLDL	NAFLD	Non-alcoholic fatty liver disease	UKB-b-9405	Waist circumference	0.00731427	0.00567979	-0.00381792	0.0184465	0.197826			92	Multivariable Egger Intercept	58.3577
XXL_VLDL_L	Total lipids in chylomicrons and extremely large VLDL	NAFLD	Non-alcoholic fatty liver disease	UKB-b-9405	Waist circumference	0.236299	0.0608698	0.116997	0.355602	0.000103583	207.541	4.79993e-12	88	Multivariable IVW	50.3658
XXL_VLDL_L	Total lipids in chylomicrons and extremely large VLDL	NAFLD	Non-alcoholic fatty liver disease	UKB-b-9405	Waist circumference	0.26271	0.0667402	0.131901	0.393518	8.27463e-05			88	Multivariable Median	50.3658
XXL_VLDL_L	Total lipids in chylomicrons and extremely large VLDL	NAFLD	Non-alcoholic fatty liver disease	UKB-b-9405	Waist circumference	0.198973	0.0413541	0.11792	0.280025	1.49855e-06			88	Multivariable Lasso	50.3658
XXL_VLDL_L	Total lipids in chylomicrons and extremely large VLDL	NAFLD	Non-alcoholic fatty liver disease	UKB-b-9405	Waist circumference	0.122107	0.0951982	-0.064478	0.308692	0.199611	201.826	1.69196e-11	88	Multivariable Egger	50.3658
XXL_VLDL_L	Total lipids in chylomicrons and extremely large VLDL	NAFLD	Non-alcoholic fatty liver disease	UKB-b-9405	Waist circumference	0.00918117	0.00591767	-0.00241725	0.0207796	0.120786			88	Multivariable Egger Intercept	50.3658
XXL_VLDL_P	Concentration of chylomicrons and extremely large VLDL particles	NAFLD	Non-alcoholic fatty liver disease	UKB-b-9405	Waist circumference	0.2463	0.061798	0.125178	0.367421	6.73213e-05	203.098	2.92666e-12	84	Multivariable IVW	53.76
XXL_VLDL_P	Concentration of chylomicrons and extremely large VLDL particles	NAFLD	Non-alcoholic fatty liver disease	UKB-b-9405	Waist circumference	0.26433	0.0679498	0.131151	0.39751	0.000100209			84	Multivariable Median	53.76
XXL_VLDL_P	Concentration of chylomicrons and extremely large VLDL particles	NAFLD	Non-alcoholic fatty liver disease	UKB-b-9405	Waist circumference	0.206431	0.0415697	0.124956	0.287906	6.83843e-07			84	Multivariable Lasso	53.76
XXL_VLDL_P	Concentration of chylomicrons and extremely large VLDL particles	NAFLD	Non-alcoholic fatty liver disease	UKB-b-9405	Waist circumference	0.111357	0.0969869	-0.0787335	0.301448	0.250899	195.375	1.92525e-11	84	Multivariable Egger	53.76
XXL_VLDL_P	Concentration of chylomicrons and extremely large VLDL particles	NAFLD	Non-alcoholic fatty liver disease	UKB-b-9405	Waist circumference	0.0109104	0.00609742	-0.00104034	0.0228611	0.0735594			84	Multivariable Egger Intercept	53.76
XXL_VLDL_PL	Phospholipids in chylomicrons and extremely large VLDL	NAFLD	Non-alcoholic fatty liver disease	UKB-b-9405	Waist circumference	0.220199	0.0572486	0.107994	0.332404	0.000119879	210.698	2.66048e-11	94	Multivariable IVW	57.8504
XXL_VLDL_PL	Phospholipids in chylomicrons and extremely large VLDL	NAFLD	Non-alcoholic fatty liver disease	UKB-b-9405	Waist circumference	0.24227	0.063351	0.118104	0.366435	0.000131175			94	Multivariable Median	57.8504
XXL_VLDL_PL	Phospholipids in chylomicrons and extremely large VLDL	NAFLD	Non-alcoholic fatty liver disease	UKB-b-9405	Waist circumference	0.177411	0.0399029	0.0992023	0.255619	8.74621e-06			94	Multivariable Lasso	57.8504
XXL_VLDL_PL	Phospholipids in chylomicrons and extremely large VLDL	NAFLD	Non-alcoholic fatty liver disease	UKB-b-9405	Waist circumference	0.134102	0.0899248	-0.0421478	0.310351	0.135892	207.202	4.7742e-11	94	Multivariable Egger	57.8504
XXL_VLDL_PL	Phospholipids in chylomicrons and extremely large VLDL	NAFLD	Non-alcoholic fatty liver disease	UKB-b-9405	Waist circumference	0.00690976	0.00557643	-0.00401984	0.0178394	0.215308			94	Multivariable Egger Intercept	57.8504
XXL_VLDL_TG	Triglycerides in chylomicrons and extremely large VLDL	NAFLD	Non-alcoholic fatty liver disease	UKB-b-9405	Waist circumference	0.209025	0.0886819	0.0352112	0.382838	0.0184225	390.138	5.41244e-42	83	Multivariable IVW	47.8236
XXL_VLDL_TG	Triglycerides in chylomicrons and extremely large VLDL	NAFLD	Non-alcoholic fatty liver disease	UKB-b-9405	Waist circumference	0.265027	0.0700517	0.127728	0.402326	0.000154757			83	Multivariable Median	47.8236
XXL_VLDL_TG	Triglycerides in chylomicrons and extremely large VLDL	NAFLD	Non-alcoholic fatty liver disease	UKB-b-9405	Waist circumference	0.209895	0.0426924	0.12622	0.293571	8.81248e-07			83	Multivariable Lasso	47.8236
XXL_VLDL_TG	Triglycerides in chylomicrons and extremely large VLDL	NAFLD	Non-alcoholic fatty liver disease	UKB-b-9405	Waist circumference	0.16461	0.139636	-0.109072	0.438292	0.238459	389.307	3.39738e-42	83	Multivariable Egger	47.8236
XXL_VLDL_TG	Triglycerides in chylomicrons and extremely large VLDL	NAFLD	Non-alcoholic fatty liver disease	UKB-b-9405	Waist circumference	0.00360953	0.00873502	-0.0135108	0.0207298	0.679442			83	Multivariable Egger Intercept	47.8236
bOHbutyrate	3-Hydroxybutyrate	NAFLD	Non-alcoholic fatty liver disease	UKB-b-9405	Waist circumference	-0.352856	0.201515	-0.747819	0.0421072	0.079944	45.2254	0.000128167	18	Multivariable IVW	63.0867
bOHbutyrate	3-Hydroxybutyrate	NAFLD	Non-alcoholic fatty liver disease	UKB-b-9405	Waist circumference	0.0972793	0.234823	-0.362966	0.557524	0.678679			18	Multivariable Median	63.0867
bOHbutyrate	3-Hydroxybutyrate	NAFLD	Non-alcoholic fatty liver disease	UKB-b-9405	Waist circumference	0.0382806	0.16522	-0.285545	0.362106	0.816775			18	Multivariable Lasso	63.0867
bOHbutyrate	3-Hydroxybutyrate	NAFLD	Non-alcoholic fatty liver disease	UKB-b-9405	Waist circumference	-1.2559	0.482885	-2.20234	-0.309465	0.00929983	35.5269	0.00206765	18	Multivariable Egger	63.0867
bOHbutyrate	3-Hydroxybutyrate	NAFLD	Non-alcoholic fatty liver disease	UKB-b-9405	Waist circumference	0.0407151	0.0201204	0.00127983	0.0801504	0.0430142			18	Multivariable Egger Intercept	63.0867
non_HDL_C	Total cholesterol minus HDL-C	NAFLD	Non-alcoholic fatty liver disease	UKB-b-9405	Waist circumference	-0.115899	0.0939695	-0.300075	0.0682781	0.21744	245.887	1.98221e-23	65	Multivariable IVW	14.8407
non_HDL_C	Total cholesterol minus HDL-C	NAFLD	Non-alcoholic fatty liver disease	UKB-b-9405	Waist circumference	-0.0542662	0.0759502	-0.203126	0.0945935	0.47492			65	Multivariable Median	14.8407
non_HDL_C	Total cholesterol minus HDL-C	NAFLD	Non-alcoholic fatty liver disease	UKB-b-9405	Waist circumference	-0.0906476	0.0498784	-0.188408	0.00711234	0.0691604			65	Multivariable Lasso	14.8407
non_HDL_C	Total cholesterol minus HDL-C	NAFLD	Non-alcoholic fatty liver disease	UKB-b-9405	Waist circumference	-0.299985	0.138306	-0.57106	-0.0289098	0.0300833	233.825	9.22159e-22	65	Multivariable Egger	14.8407
non_HDL_C	Total cholesterol minus HDL-C	NAFLD	Non-alcoholic fatty liver disease	UKB-b-9405	Waist circumference	0.0140611	0.00786269	-0.00134945	0.0294717	0.0737216			65	Multivariable Egger Intercept	14.8407
