# Supplementary material for: Large-scale metabolomic profiling and incident non-alcoholic fatty liver disease
Source: iScience. 2023 Jun 14;26(7):107127. doi: 10.1016/j.isci.2023.107127 (PMC10339047; doi:10.1016/j.isci.2023.107127)
Supplement: Table S11. Inverse variance weighted MR result for all metabolic measures with removing GCKR region, related to STAR methods [file mmc12.xlsx]

## Sheet: Sheet1
exposure	exposure_long	outcome	outcome_long	id.exposure	id.outcome	method	nsnp	b	se	pval
Acetate	Acetate	Fat_Liver	Liver Fat	met-d-Acetate	Fat_Liver	Inverse variance weighted	12	-0.195625	0.0714021	0.00614821
Acetate	Acetate	NAFLD	Non-alcoholic fatty liver disease	met-d-Acetate	NAFLD	Inverse variance weighted	13	-0.647472	0.289611	0.0253741
Acetoacetate	Acetoacetate	Fat_Liver	Liver Fat	met-d-Acetoacetate	Fat_Liver	Inverse variance weighted	6	0.0841632	0.155059	0.58728
Acetoacetate	Acetoacetate	NAFLD	Non-alcoholic fatty liver disease	met-d-Acetoacetate	NAFLD	Inverse variance weighted	7	-0.131424	0.271307	0.628095
Acetone	Acetone	Fat_Liver	Liver Fat	met-d-Acetone	Fat_Liver	Inverse variance weighted	12	-0.0187953	0.0799918	0.814236
Acetone	Acetone	NAFLD	Non-alcoholic fatty liver disease	met-d-Acetone	NAFLD	Inverse variance weighted	13	-0.0807729	0.286068	0.777671
Ala	Alanine	Fat_Liver	Liver Fat	met-d-Ala	Fat_Liver	Inverse variance weighted	37	0.0846517	0.0397274	0.0331043
Ala	Alanine	NAFLD	Non-alcoholic fatty liver disease	met-d-Ala	NAFLD	Inverse variance weighted	35	0.254938	0.0904778	0.00483705
Albumin	Albumin	Fat_Liver	Liver Fat	met-d-Albumin	Fat_Liver	Inverse variance weighted	38	-0.0236159	0.0519102	0.649154
Albumin	Albumin	NAFLD	Non-alcoholic fatty liver disease	met-d-Albumin	NAFLD	Inverse variance weighted	34	0.237357	0.0850946	0.0052818
ApoA1	Apolipoprotein A1	Fat_Liver	Liver Fat	met-d-ApoA1	Fat_Liver	Inverse variance weighted	107	-0.0198163	0.0270331	0.463535
ApoA1	Apolipoprotein A1	NAFLD	Non-alcoholic fatty liver disease	met-d-ApoA1	NAFLD	Inverse variance weighted	102	-0.11611	0.0527775	0.0278075
ApoB	Apolipoprotein B	Fat_Liver	Liver Fat	met-d-ApoB	Fat_Liver	Inverse variance weighted	78	-0.0970132	0.038166	0.0110261
ApoB	Apolipoprotein B	NAFLD	Non-alcoholic fatty liver disease	met-d-ApoB	NAFLD	Inverse variance weighted	67	-0.0867945	0.0798027	0.276766
Cholines	Total cholines	Fat_Liver	Liver Fat	met-d-Cholines	Fat_Liver	Inverse variance weighted	84	-0.0112694	0.0328639	0.731666
Cholines	Total cholines	NAFLD	Non-alcoholic fatty liver disease	met-d-Cholines	NAFLD	Inverse variance weighted	78	-0.0567495	0.0738668	0.442328
Citrate	Citrate	Fat_Liver	Liver Fat	met-d-Citrate	Fat_Liver	Inverse variance weighted	45	-0.0295813	0.0445672	0.506854
Citrate	Citrate	NAFLD	Non-alcoholic fatty liver disease	met-d-Citrate	NAFLD	Inverse variance weighted	41	-0.116427	0.0837953	0.164705
Clinical_LDL_C	Clinical LDL cholesterol	Fat_Liver	Liver Fat	met-d-Clinical_LDL_C	Fat_Liver	Inverse variance weighted	65	-0.114506	0.0361157	0.00152153
Clinical_LDL_C	Clinical LDL cholesterol	NAFLD	Non-alcoholic fatty liver disease	met-d-Clinical_LDL_C	NAFLD	Inverse variance weighted	59	-0.148237	0.0803455	0.0650378
Creatinine	Creatinine	Fat_Liver	Liver Fat	met-d-Creatinine	Fat_Liver	Inverse variance weighted	77	-0.0374925	0.0413481	0.364538
Creatinine	Creatinine	NAFLD	Non-alcoholic fatty liver disease	met-d-Creatinine	NAFLD	Inverse variance weighted	74	0.00120429	0.0899009	0.989312
DHA	Docosahexaenoic acid	Fat_Liver	Liver Fat	met-d-DHA	Fat_Liver	Inverse variance weighted	66	-0.021562	0.0294253	0.463698
DHA	Docosahexaenoic acid	NAFLD	Non-alcoholic fatty liver disease	met-d-DHA	NAFLD	Inverse variance weighted	55	-0.0605645	0.0704292	0.389825
Fat_Liver	Liver Fat	Acetate	Acetate	Fat_Liver	met-d-Acetate	Inverse variance weighted	12	0.0287116	0.0300754	0.339752
Fat_Liver	Liver Fat	Acetoacetate	Acetoacetate	Fat_Liver	met-d-Acetoacetate	Inverse variance weighted	12	-0.026618	0.0307939	0.387374
Fat_Liver	Liver Fat	Acetone	Acetone	Fat_Liver	met-d-Acetone	Inverse variance weighted	12	0.00389058	0.0321452	0.903666
Fat_Liver	Liver Fat	Ala	Alanine	Fat_Liver	met-d-Ala	Inverse variance weighted	12	-0.0608662	0.02277	0.00751565
Fat_Liver	Liver Fat	Albumin	Albumin	Fat_Liver	met-d-Albumin	Inverse variance weighted	12	0.0527598	0.0222183	0.0175677
Fat_Liver	Liver Fat	ApoA1	Apolipoprotein A1	Fat_Liver	met-d-ApoA1	Inverse variance weighted	12	0.0260515	0.0656766	0.691616
Fat_Liver	Liver Fat	ApoB	Apolipoprotein B	Fat_Liver	met-d-ApoB	Inverse variance weighted	10	-0.105609	0.0667734	0.113741
Fat_Liver	Liver Fat	Cholines	Total cholines	Fat_Liver	met-d-Cholines	Inverse variance weighted	11	-0.0901465	0.0698689	0.196973
Fat_Liver	Liver Fat	Citrate	Citrate	Fat_Liver	met-d-Citrate	Inverse variance weighted	12	0.0236889	0.0472873	0.616401
Fat_Liver	Liver Fat	Clinical_LDL_C	Clinical LDL cholesterol	Fat_Liver	met-d-Clinical_LDL_C	Inverse variance weighted	11	-0.0691408	0.0785952	0.379018
Fat_Liver	Liver Fat	Creatinine	Creatinine	Fat_Liver	met-d-Creatinine	Inverse variance weighted	12	-0.00180046	0.0150062	0.904498
Fat_Liver	Liver Fat	DHA	Docosahexaenoic acid	Fat_Liver	met-d-DHA	Inverse variance weighted	11	-0.107425	0.0712402	0.131574
Fat_Liver	Liver Fat	Gln	Glutamine	Fat_Liver	met-d-Gln	Inverse variance weighted	12	0.0626142	0.0368625	0.0893965
Fat_Liver	Liver Fat	Glucose	Glucose	Fat_Liver	met-d-Glucose	Inverse variance weighted	12	-0.00745266	0.0134541	0.579626
Fat_Liver	Liver Fat	Gly	Glycine	Fat_Liver	met-d-Gly	Inverse variance weighted	11	-0.00699019	0.0352791	0.842936
Fat_Liver	Liver Fat	GlycA	Glycoprotein acetyls	Fat_Liver	met-d-GlycA	Inverse variance weighted	11	-0.153117	0.0133573	2.01931e-30
Fat_Liver	Liver Fat	HDL_C	HDL cholesterol	Fat_Liver	met-d-HDL_C	Inverse variance weighted	12	0.0363274	0.0564632	0.519977
Fat_Liver	Liver Fat	HDL_CE	Cholesteryl esters in HDL	Fat_Liver	met-d-HDL_CE	Inverse variance weighted	12	0.0385762	0.059582	0.517342
Fat_Liver	Liver Fat	HDL_FC	Free cholesterol in HDL	Fat_Liver	met-d-HDL_FC	Inverse variance weighted	12	0.0273233	0.0509969	0.592108
Fat_Liver	Liver Fat	HDL_L	Total lipids in HDL	Fat_Liver	met-d-HDL_L	Inverse variance weighted	12	0.0427222	0.0624418	0.493854
Fat_Liver	Liver Fat	HDL_P	Concentration of HDL particles	Fat_Liver	met-d-HDL_P	Inverse variance weighted	12	-0.0208572	0.0604211	0.729946
Fat_Liver	Liver Fat	HDL_PL	Phospholipids in HDL	Fat_Liver	met-d-HDL_PL	Inverse variance weighted	12	0.0502647	0.0705695	0.476296
Fat_Liver	Liver Fat	HDL_TG	Triglycerides in HDL	Fat_Liver	met-d-HDL_TG	Inverse variance weighted	11	-0.039438	0.048159	0.412836
Fat_Liver	Liver Fat	HDL_size	Average diameter for HDL particles	Fat_Liver	met-d-HDL_size	Inverse variance weighted	12	0.114104	0.054334	0.0357253
Fat_Liver	Liver Fat	His	Histidine	Fat_Liver	met-d-His	Inverse variance weighted	12	0.00769247	0.028907	0.790153
Fat_Liver	Liver Fat	IDL_C	Cholesterol in IDL	Fat_Liver	met-d-IDL_C	Inverse variance weighted	11	-0.03726	0.0796808	0.640059
Fat_Liver	Liver Fat	IDL_CE	Cholesteryl esters in IDL	Fat_Liver	met-d-IDL_CE	Inverse variance weighted	11	-0.0409359	0.0815189	0.615552
Fat_Liver	Liver Fat	IDL_FC	Free cholesterol in IDL	Fat_Liver	met-d-IDL_FC	Inverse variance weighted	11	-0.0261	0.0728759	0.720236
Fat_Liver	Liver Fat	IDL_L	Total lipids in IDL	Fat_Liver	met-d-IDL_L	Inverse variance weighted	10	-0.0568447	0.0734613	0.439046
Fat_Liver	Liver Fat	IDL_P	Concentration of IDL particles	Fat_Liver	met-d-IDL_P	Inverse variance weighted	10	-0.0759482	0.0686451	0.268558
Fat_Liver	Liver Fat	IDL_PL	Phospholipids in IDL	Fat_Liver	met-d-IDL_PL	Inverse variance weighted	10	-0.0423163	0.0709883	0.551107
Fat_Liver	Liver Fat	IDL_TG	Triglycerides in IDL	Fat_Liver	met-d-IDL_TG	Inverse variance weighted	11	-0.0709493	0.0682058	0.298236
Fat_Liver	Liver Fat	Ile	Isoleucine	Fat_Liver	met-d-Ile	Inverse variance weighted	12	0.0186008	0.0233216	0.425115
Fat_Liver	Liver Fat	LA	Linoleic acid	Fat_Liver	met-d-LA	Inverse variance weighted	11	-0.15105	0.0872732	0.0834917
Fat_Liver	Liver Fat	LDL_C	LDL cholesterol	Fat_Liver	met-d-LDL_C	Inverse variance weighted	10	-0.104253	0.061735	0.0912733
Fat_Liver	Liver Fat	LDL_CE	Cholesteryl esters in LDL	Fat_Liver	met-d-LDL_CE	Inverse variance weighted	10	-0.113183	0.0631873	0.0732554
Fat_Liver	Liver Fat	LDL_FC	Free cholesterol in LDL	Fat_Liver	met-d-LDL_FC	Inverse variance weighted	11	-0.0553216	0.0671021	0.40969
Fat_Liver	Liver Fat	LDL_L	Total lipids in LDL	Fat_Liver	met-d-LDL_L	Inverse variance weighted	10	-0.106301	0.061991	0.086384
Fat_Liver	Liver Fat	LDL_P	Concentration of LDL particles	Fat_Liver	met-d-LDL_P	Inverse variance weighted	10	-0.105671	0.0647753	0.102817
Fat_Liver	Liver Fat	LDL_PL	Phospholipids in LDL	Fat_Liver	met-d-LDL_PL	Inverse variance weighted	10	-0.104743	0.0608333	0.0851059
Fat_Liver	Liver Fat	LDL_TG	Triglycerides in LDL	Fat_Liver	met-d-LDL_TG	Inverse variance weighted	11	-0.122602	0.0753511	0.103721
Fat_Liver	Liver Fat	LDL_size	Average diameter for LDL particles	Fat_Liver	met-d-LDL_size	Inverse variance weighted	12	-0.0418975	0.0690961	0.544272
Fat_Liver	Liver Fat	L_HDL_C	Cholesterol in large HDL	Fat_Liver	met-d-L_HDL_C	Inverse variance weighted	12	0.0847768	0.0571671	0.138084
Fat_Liver	Liver Fat	L_HDL_CE	Cholesteryl esters in large HDL	Fat_Liver	met-d-L_HDL_CE	Inverse variance weighted	11	0.110815	0.0403455	0.00602075
Fat_Liver	Liver Fat	L_HDL_FC	Free cholesterol in large HDL	Fat_Liver	met-d-L_HDL_FC	Inverse variance weighted	12	0.0775513	0.0517134	0.133709
Fat_Liver	Liver Fat	L_HDL_L	Total lipids in large HDL	Fat_Liver	met-d-L_HDL_L	Inverse variance weighted	12	0.0912094	0.0536387	0.0890484
Fat_Liver	Liver Fat	L_HDL_P	Concentration of large HDL particles	Fat_Liver	met-d-L_HDL_P	Inverse variance weighted	12	0.0826314	0.0512216	0.106698
Fat_Liver	Liver Fat	L_HDL_PL	Phospholipids in large HDL	Fat_Liver	met-d-L_HDL_PL	Inverse variance weighted	12	0.0957565	0.0555815	0.0849227
Fat_Liver	Liver Fat	L_HDL_TG	Triglycerides in large HDL	Fat_Liver	met-d-L_HDL_TG	Inverse variance weighted	11	0.0373934	0.046561	0.421914
Fat_Liver	Liver Fat	L_LDL_C	Cholesterol in large LDL	Fat_Liver	met-d-L_LDL_C	Inverse variance weighted	10	-0.0879215	0.0628668	0.161952
Fat_Liver	Liver Fat	L_LDL_CE	Cholesteryl esters in large LDL	Fat_Liver	met-d-L_LDL_CE	Inverse variance weighted	10	-0.0940448	0.0634175	0.138088
Fat_Liver	Liver Fat	L_LDL_FC	Free cholesterol in large LDL	Fat_Liver	met-d-L_LDL_FC	Inverse variance weighted	11	-0.0496925	0.0687983	0.470115
Fat_Liver	Liver Fat	L_LDL_L	Total lipids in large LDL	Fat_Liver	met-d-L_LDL_L	Inverse variance weighted	10	-0.090091	0.0635732	0.156447
Fat_Liver	Liver Fat	L_LDL_P	Concentration of large LDL particles	Fat_Liver	met-d-L_LDL_P	Inverse variance weighted	10	-0.096685	0.068992	0.161096
Fat_Liver	Liver Fat	L_LDL_PL	Phospholipids in large LDL	Fat_Liver	met-d-L_LDL_PL	Inverse variance weighted	10	-0.0916884	0.0638145	0.150776
Fat_Liver	Liver Fat	L_LDL_TG	Triglycerides in large LDL	Fat_Liver	met-d-L_LDL_TG	Inverse variance weighted	11	-0.107102	0.0771436	0.165032
Fat_Liver	Liver Fat	L_VLDL_C	Cholesterol in large VLDL	Fat_Liver	met-d-L_VLDL_C	Inverse variance weighted	11	-0.194288	0.0693385	0.0050784
Fat_Liver	Liver Fat	L_VLDL_CE	Cholesteryl esters in large VLDL	Fat_Liver	met-d-L_VLDL_CE	Inverse variance weighted	11	-0.187241	0.0750722	0.0126259
Fat_Liver	Liver Fat	L_VLDL_FC	Free cholesterol in large VLDL	Fat_Liver	met-d-L_VLDL_FC	Inverse variance weighted	11	-0.194598	0.0627338	0.00192242
Fat_Liver	Liver Fat	L_VLDL_L	Total lipids in large VLDL	Fat_Liver	met-d-L_VLDL_L	Inverse variance weighted	11	-0.193187	0.0594426	0.00115412
Fat_Liver	Liver Fat	L_VLDL_P	Concentration of large VLDL particles	Fat_Liver	met-d-L_VLDL_P	Inverse variance weighted	11	-0.188802	0.058654	0.00128681
Fat_Liver	Liver Fat	L_VLDL_PL	Phospholipids in large VLDL	Fat_Liver	met-d-L_VLDL_PL	Inverse variance weighted	11	-0.180848	0.058463	0.00197894
Fat_Liver	Liver Fat	L_VLDL_TG	Triglycerides in large VLDL	Fat_Liver	met-d-L_VLDL_TG	Inverse variance weighted	11	-0.192602	0.0538478	0.000347843
Fat_Liver	Liver Fat	Lactate	Lactate	Fat_Liver	met-d-Lactate	Inverse variance weighted	12	0.01325	0.0204714	0.517475
Fat_Liver	Liver Fat	Leu	Leucine	Fat_Liver	met-d-Leu	Inverse variance weighted	12	0.0212263	0.0240627	0.37771
Fat_Liver	Liver Fat	MUFA	Monounsaturated fatty acids	Fat_Liver	met-d-MUFA	Inverse variance weighted	11	-0.17986	0.0631159	0.00437633
Fat_Liver	Liver Fat	M_HDL_C	Cholesterol in medium HDL	Fat_Liver	met-d-M_HDL_C	Inverse variance weighted	12	0.0430148	0.0714078	0.546919
Fat_Liver	Liver Fat	M_HDL_CE	Cholesteryl esters in medium HDL	Fat_Liver	met-d-M_HDL_CE	Inverse variance weighted	12	0.0453307	0.073569	0.537786
Fat_Liver	Liver Fat	M_HDL_FC	Free cholesterol in medium HDL	Fat_Liver	met-d-M_HDL_FC	Inverse variance weighted	12	0.0325973	0.0645189	0.613393
Fat_Liver	Liver Fat	M_HDL_L	Total lipids in medium HDL	Fat_Liver	met-d-M_HDL_L	Inverse variance weighted	12	0.0441002	0.0806988	0.584737
Fat_Liver	Liver Fat	M_HDL_P	Concentration of medium HDL particles	Fat_Liver	met-d-M_HDL_P	Inverse variance weighted	12	0.041886	0.0757173	0.580133
Fat_Liver	Liver Fat	M_HDL_PL	Phospholipids in medium HDL	Fat_Liver	met-d-M_HDL_PL	Inverse variance weighted	12	0.0452014	0.0881371	0.608054
Fat_Liver	Liver Fat	M_HDL_TG	Triglycerides in medium HDL	Fat_Liver	met-d-M_HDL_TG	Inverse variance weighted	11	-0.0291615	0.0631078	0.644017
Fat_Liver	Liver Fat	M_LDL_C	Cholesterol in medium LDL	Fat_Liver	met-d-M_LDL_C	Inverse variance weighted	10	-0.128593	0.0584303	0.0277508
Fat_Liver	Liver Fat	M_LDL_CE	Cholesteryl esters in medium LDL	Fat_Liver	met-d-M_LDL_CE	Inverse variance weighted	10	-0.138274	0.0602058	0.0216369
Fat_Liver	Liver Fat	M_LDL_FC	Free cholesterol in medium LDL	Fat_Liver	met-d-M_LDL_FC	Inverse variance weighted	11	-0.0673227	0.0674695	0.318365
Fat_Liver	Liver Fat	M_LDL_L	Total lipids in medium LDL	Fat_Liver	met-d-M_LDL_L	Inverse variance weighted	10	-0.130031	0.0584109	0.026004
Fat_Liver	Liver Fat	M_LDL_P	Concentration of medium LDL particles	Fat_Liver	met-d-M_LDL_P	Inverse variance weighted	10	-0.113034	0.0546971	0.0387766
Fat_Liver	Liver Fat	M_LDL_PL	Phospholipids in medium LDL	Fat_Liver	met-d-M_LDL_PL	Inverse variance weighted	10	-0.128607	0.0573512	0.024933
Fat_Liver	Liver Fat	M_LDL_TG	Triglycerides in medium LDL	Fat_Liver	met-d-M_LDL_TG	Inverse variance weighted	11	-0.138648	0.0754209	0.0660155
Fat_Liver	Liver Fat	M_VLDL_C	Cholesterol in medium VLDL	Fat_Liver	met-d-M_VLDL_C	Inverse variance weighted	10	-0.0914435	0.0654464	0.162345
Fat_Liver	Liver Fat	M_VLDL_CE	Cholesteryl esters in medium VLDL	Fat_Liver	met-d-M_VLDL_CE	Inverse variance weighted	11	-0.0356743	0.0689278	0.604765
Fat_Liver	Liver Fat	M_VLDL_FC	Free cholesterol in medium VLDL	Fat_Liver	met-d-M_VLDL_FC	Inverse variance weighted	10	-0.127032	0.0711485	0.0741893
Fat_Liver	Liver Fat	M_VLDL_L	Total lipids in medium VLDL	Fat_Liver	met-d-M_VLDL_L	Inverse variance weighted	11	-0.217268	0.0900325	0.0158125
Fat_Liver	Liver Fat	M_VLDL_P	Concentration of medium VLDL particles	Fat_Liver	met-d-M_VLDL_P	Inverse variance weighted	10	-0.148776	0.07129	0.0368957
Fat_Liver	Liver Fat	M_VLDL_PL	Phospholipids in medium VLDL	Fat_Liver	met-d-M_VLDL_PL	Inverse variance weighted	10	-0.140415	0.0723647	0.052333
Fat_Liver	Liver Fat	M_VLDL_TG	Triglycerides in medium VLDL	Fat_Liver	met-d-M_VLDL_TG	Inverse variance weighted	11	-0.188061	0.0637064	0.00315723
Fat_Liver	Liver Fat	NAFLD	Non-alcoholic fatty liver disease	Fat_Liver	NAFLD	Inverse variance weighted	11	1.01533	0.112307	1.55686e-19
Fat_Liver	Liver Fat	Omega_3	Omega-3 fatty acids	Fat_Liver	met-d-Omega_3	Inverse variance weighted	11	-0.204003	0.0847121	0.0160318
Fat_Liver	Liver Fat	Omega_6	Omega-6 fatty acids	Fat_Liver	met-d-Omega_6	Inverse variance weighted	11	-0.18927	0.0863682	0.0284206
Fat_Liver	Liver Fat	Omega_6_by_Omega_3	Ratio of omega-6 fatty acids to omega-3 fatty acids	Fat_Liver	met-d-Omega_6_by_Omega_3	Inverse variance weighted	11	0.155497	0.0722346	0.0313445
Fat_Liver	Liver Fat	PUFA	Polyunsaturated fatty acids	Fat_Liver	met-d-PUFA	Inverse variance weighted	11	-0.212236	0.0914973	0.0203633
Fat_Liver	Liver Fat	PUFA_pct	Ratio of polyunsaturated fatty acids to total fatty acids	Fat_Liver	met-d-PUFA_pct	Inverse variance weighted	11	0.0386888	0.0231826	0.0951436
Fat_Liver	Liver Fat	Phe	Phenylalanine	Fat_Liver	met-d-Phe	Inverse variance weighted	12	0.0573174	0.0132417	1.50087e-05
Fat_Liver	Liver Fat	Phosphatidylc	Phosphatidylcholines	Fat_Liver	met-d-Phosphatidylc	Inverse variance weighted	11	-0.063385	0.0671222	0.345005
Fat_Liver	Liver Fat	Phosphoglyc	Phosphoglycerides	Fat_Liver	met-d-Phosphoglyc	Inverse variance weighted	11	-0.0925313	0.0687314	0.178214
Fat_Liver	Liver Fat	Pyruvate	Pyruvate	Fat_Liver	met-d-Pyruvate	Inverse variance weighted	12	-0.0522662	0.0132633	8.12576e-05
Fat_Liver	Liver Fat	Remnant_C	Remnant cholesterol (non-HDL, non-LDL -cholesterol)	Fat_Liver	met-d-Remnant_C	Inverse variance weighted	10	-0.108361	0.0732841	0.139234
Fat_Liver	Liver Fat	SFA	Saturated fatty acids	Fat_Liver	met-d-SFA	Inverse variance weighted	11	-0.173816	0.0676655	0.0102066
Fat_Liver	Liver Fat	S_HDL_C	Cholesterol in small HDL	Fat_Liver	met-d-S_HDL_C	Inverse variance weighted	12	-0.0973381	0.0583228	0.0951266
Fat_Liver	Liver Fat	S_HDL_CE	Cholesteryl esters in small HDL	Fat_Liver	met-d-S_HDL_CE	Inverse variance weighted	12	-0.0999418	0.0503531	0.0471644
Fat_Liver	Liver Fat	S_HDL_FC	Free cholesterol in small HDL	Fat_Liver	met-d-S_HDL_FC	Inverse variance weighted	11	-0.106601	0.0548249	0.0518473
Fat_Liver	Liver Fat	S_HDL_L	Total lipids in small HDL	Fat_Liver	met-d-S_HDL_L	Inverse variance weighted	11	-0.0988722	0.0622156	0.112018
Fat_Liver	Liver Fat	S_HDL_P	Concentration of small HDL particles	Fat_Liver	met-d-S_HDL_P	Inverse variance weighted	12	-0.108034	0.0655001	0.0990723
Fat_Liver	Liver Fat	S_HDL_PL	Phospholipids in small HDL	Fat_Liver	met-d-S_HDL_PL	Inverse variance weighted	11	-0.0713846	0.0774007	0.356386
Fat_Liver	Liver Fat	S_HDL_TG	Triglycerides in small HDL	Fat_Liver	met-d-S_HDL_TG	Inverse variance weighted	11	-0.0933543	0.040121	0.0199749
Fat_Liver	Liver Fat	S_LDL_C	Cholesterol in small LDL	Fat_Liver	met-d-S_LDL_C	Inverse variance weighted	10	-0.12627	0.0583656	0.0305083
Fat_Liver	Liver Fat	S_LDL_CE	Cholesteryl esters in small LDL	Fat_Liver	met-d-S_LDL_CE	Inverse variance weighted	10	-0.141552	0.0614686	0.0212879
Fat_Liver	Liver Fat	S_LDL_FC	Free cholesterol in small LDL	Fat_Liver	met-d-S_LDL_FC	Inverse variance weighted	11	-0.0526614	0.0546267	0.335034
Fat_Liver	Liver Fat	S_LDL_L	Total lipids in small LDL	Fat_Liver	met-d-S_LDL_L	Inverse variance weighted	10	-0.123291	0.0584617	0.0349513
Fat_Liver	Liver Fat	S_LDL_P	Concentration of small LDL particles	Fat_Liver	met-d-S_LDL_P	Inverse variance weighted	10	-0.112518	0.0572738	0.0494643
Fat_Liver	Liver Fat	S_LDL_PL	Phospholipids in small LDL	Fat_Liver	met-d-S_LDL_PL	Inverse variance weighted	10	-0.0913303	0.0545624	0.0941567
Fat_Liver	Liver Fat	S_LDL_TG	Triglycerides in small LDL	Fat_Liver	met-d-S_LDL_TG	Inverse variance weighted	11	-0.149854	0.0617447	0.0152242
Fat_Liver	Liver Fat	S_VLDL_C	Cholesterol in small VLDL	Fat_Liver	met-d-S_VLDL_C	Inverse variance weighted	10	-0.0901945	0.063308	0.154246
Fat_Liver	Liver Fat	S_VLDL_CE	Cholesteryl esters in small VLDL	Fat_Liver	met-d-S_VLDL_CE	Inverse variance weighted	10	-0.0846973	0.0609054	0.164335
Fat_Liver	Liver Fat	S_VLDL_FC	Free cholesterol in small VLDL	Fat_Liver	met-d-S_VLDL_FC	Inverse variance weighted	10	-0.0977056	0.0667273	0.143125
Fat_Liver	Liver Fat	S_VLDL_L	Total lipids in small VLDL	Fat_Liver	met-d-S_VLDL_L	Inverse variance weighted	11	-0.167401	0.0823135	0.0419816
Fat_Liver	Liver Fat	S_VLDL_P	Concentration of small VLDL particles	Fat_Liver	met-d-S_VLDL_P	Inverse variance weighted	11	-0.164595	0.0816662	0.043856
Fat_Liver	Liver Fat	S_VLDL_PL	Phospholipids in small VLDL	Fat_Liver	met-d-S_VLDL_PL	Inverse variance weighted	10	-0.111031	0.0694529	0.109897
Fat_Liver	Liver Fat	S_VLDL_TG	Triglycerides in small VLDL	Fat_Liver	met-d-S_VLDL_TG	Inverse variance weighted	11	-0.112883	0.0568001	0.0468812
Fat_Liver	Liver Fat	Sphingomyelins	Sphingomyelins	Fat_Liver	met-d-Sphingomyelins	Inverse variance weighted	11	-0.0298138	0.0737451	0.686006
Fat_Liver	Liver Fat	Total_BCAA	Total concentration of branched-chain amino acids (leucine + isoleucine + valine)	Fat_Liver	met-d-Total_BCAA	Inverse variance weighted	12	0.0110767	0.0266828	0.678052
Fat_Liver	Liver Fat	Total_C	Total cholesterol	Fat_Liver	met-d-Total_C	Inverse variance weighted	10	-0.0862332	0.0725974	0.234901
Fat_Liver	Liver Fat	Total_CE	Total esterified cholesterol	Fat_Liver	met-d-Total_CE	Inverse variance weighted	11	-0.0559328	0.0827496	0.499086
Fat_Liver	Liver Fat	Total_FA	Total fatty acids	Fat_Liver	met-d-Total_FA	Inverse variance weighted	11	-0.205737	0.0767656	0.0073608
Fat_Liver	Liver Fat	Total_FC	Total free cholesterol	Fat_Liver	met-d-Total_FC	Inverse variance weighted	10	-0.0963308	0.0742027	0.194215
Fat_Liver	Liver Fat	Total_L	Total lipids in lipoprotein particles	Fat_Liver	met-d-Total_L	Inverse variance weighted	11	-0.195195	0.0955736	0.0411167
Fat_Liver	Liver Fat	Total_P	Total concentration of lipoprotein particles	Fat_Liver	met-d-Total_P	Inverse variance weighted	12	-0.0472798	0.0612301	0.440016
Fat_Liver	Liver Fat	Total_PL	Total phospholipids in lipoprotein particles	Fat_Liver	met-d-Total_PL	Inverse variance weighted	11	-0.130732	0.0806431	0.104992
Fat_Liver	Liver Fat	Total_TG	Total triglycerides	Fat_Liver	met-d-Total_TG	Inverse variance weighted	11	-0.15561	0.0515266	0.00252783
Fat_Liver	Liver Fat	Tyr	Tyrosine	Fat_Liver	met-d-Tyr	Inverse variance weighted	12	0.146803	0.0331974	9.7739e-06
Fat_Liver	Liver Fat	UKB-b-9405	Waist circumference	Fat_Liver	UKB-b-9405	Inverse variance weighted	12	0.0186933	0.0257692	0.468199
Fat_Liver	Liver Fat	Unsaturation	Degree of unsaturation	Fat_Liver	met-d-Unsaturation	Inverse variance weighted	12	-0.0670511	0.0355011	0.0589316
Fat_Liver	Liver Fat	VLDL_C	VLDL cholesterol	Fat_Liver	met-d-VLDL_C	Inverse variance weighted	10	-0.129238	0.0699726	0.064751
Fat_Liver	Liver Fat	VLDL_CE	Cholesteryl esters in VLDL	Fat_Liver	met-d-VLDL_CE	Inverse variance weighted	10	-0.11132	0.0699843	0.111691
Fat_Liver	Liver Fat	VLDL_FC	Free cholesterol in VLDL	Fat_Liver	met-d-VLDL_FC	Inverse variance weighted	11	-0.203614	0.0852801	0.0169593
Fat_Liver	Liver Fat	VLDL_L	Total lipids in VLDL	Fat_Liver	met-d-VLDL_L	Inverse variance weighted	11	-0.196131	0.069335	0.00467301
Fat_Liver	Liver Fat	VLDL_P	Concentration of VLDL particles	Fat_Liver	met-d-VLDL_P	Inverse variance weighted	11	-0.183511	0.0894643	0.0402457
Fat_Liver	Liver Fat	VLDL_PL	Phospholipids in VLDL	Fat_Liver	met-d-VLDL_PL	Inverse variance weighted	11	-0.196602	0.0795819	0.0134946
Fat_Liver	Liver Fat	VLDL_TG	Triglycerides in VLDL	Fat_Liver	met-d-VLDL_TG	Inverse variance weighted	11	-0.169406	0.0509664	0.000887738
Fat_Liver	Liver Fat	VLDL_size	Average diameter for VLDL particles	Fat_Liver	met-d-VLDL_size	Inverse variance weighted	11	-0.186806	0.0386144	1.31332e-06
Fat_Liver	Liver Fat	Val	Valine	Fat_Liver	met-d-Val	Inverse variance weighted	12	3.75902e-05	0.0291087	0.99897
Fat_Liver	Liver Fat	XL_HDL_C	Cholesterol in very large HDL	Fat_Liver	met-d-XL_HDL_C	Inverse variance weighted	12	0.0466092	0.0684489	0.495913
Fat_Liver	Liver Fat	XL_HDL_CE	Cholesteryl esters in very large HDL	Fat_Liver	met-d-XL_HDL_CE	Inverse variance weighted	12	0.0526076	0.065034	0.418558
Fat_Liver	Liver Fat	XL_HDL_FC	Free cholesterol in very large HDL	Fat_Liver	met-d-XL_HDL_FC	Inverse variance weighted	12	0.0212228	0.0785573	0.78704
Fat_Liver	Liver Fat	XL_HDL_L	Total lipids in very large HDL	Fat_Liver	met-d-XL_HDL_L	Inverse variance weighted	12	0.0681916	0.0570228	0.231749
Fat_Liver	Liver Fat	XL_HDL_P	Concentration of very large HDL particles	Fat_Liver	met-d-XL_HDL_P	Inverse variance weighted	12	0.0364945	0.0613078	0.551665
Fat_Liver	Liver Fat	XL_HDL_PL	Phospholipids in very large HDL	Fat_Liver	met-d-XL_HDL_PL	Inverse variance weighted	12	0.0889554	0.0513115	0.082983
Fat_Liver	Liver Fat	XL_HDL_TG	Triglycerides in very large HDL	Fat_Liver	met-d-XL_HDL_TG	Inverse variance weighted	11	-0.0633807	0.0462612	0.170668
Fat_Liver	Liver Fat	XL_VLDL_C	Cholesterol in very large VLDL	Fat_Liver	met-d-XL_VLDL_C	Inverse variance weighted	11	-0.20205	0.068714	0.00327738
Fat_Liver	Liver Fat	XL_VLDL_CE	Cholesteryl esters in very large VLDL	Fat_Liver	met-d-XL_VLDL_CE	Inverse variance weighted	11	-0.208244	0.0775952	0.00728063
Fat_Liver	Liver Fat	XL_VLDL_FC	Free cholesterol in very large VLDL	Fat_Liver	met-d-XL_VLDL_FC	Inverse variance weighted	11	-0.189393	0.0588314	0.00128524
Fat_Liver	Liver Fat	XL_VLDL_L	Total lipids in very large VLDL	Fat_Liver	met-d-XL_VLDL_L	Inverse variance weighted	11	-0.180564	0.0515337	0.000458656
Fat_Liver	Liver Fat	XL_VLDL_P	Concentration of very large VLDL particles	Fat_Liver	met-d-XL_VLDL_P	Inverse variance weighted	11	-0.178501	0.0517079	0.000556251
Fat_Liver	Liver Fat	XL_VLDL_PL	Phospholipids in very large VLDL	Fat_Liver	met-d-XL_VLDL_PL	Inverse variance weighted	11	-0.184297	0.0545738	0.000732725
Fat_Liver	Liver Fat	XL_VLDL_TG	Triglycerides in very large VLDL	Fat_Liver	met-d-XL_VLDL_TG	Inverse variance weighted	11	-0.16485	0.0446436	0.000221987
Fat_Liver	Liver Fat	XS_VLDL_C	Cholesterol in very small VLDL	Fat_Liver	met-d-XS_VLDL_C	Inverse variance weighted	11	-0.100917	0.100661	0.316084
Fat_Liver	Liver Fat	XS_VLDL_CE	Cholesteryl esters in very small VLDL	Fat_Liver	met-d-XS_VLDL_CE	Inverse variance weighted	10	-0.0228551	0.0738314	0.756897
Fat_Liver	Liver Fat	XS_VLDL_FC	Free cholesterol in very small VLDL	Fat_Liver	met-d-XS_VLDL_FC	Inverse variance weighted	11	-0.106526	0.0936921	0.255547
Fat_Liver	Liver Fat	XS_VLDL_L	Total lipids in very small VLDL	Fat_Liver	met-d-XS_VLDL_L	Inverse variance weighted	11	-0.107859	0.0935792	0.249074
Fat_Liver	Liver Fat	XS_VLDL_P	Concentration of very small VLDL particles	Fat_Liver	met-d-XS_VLDL_P	Inverse variance weighted	11	-0.115413	0.0982928	0.240323
Fat_Liver	Liver Fat	XS_VLDL_PL	Phospholipids in very small VLDL	Fat_Liver	met-d-XS_VLDL_PL	Inverse variance weighted	11	-0.104634	0.0915739	0.253196
Fat_Liver	Liver Fat	XS_VLDL_TG	Triglycerides in very small VLDL	Fat_Liver	met-d-XS_VLDL_TG	Inverse variance weighted	11	-0.0645373	0.0579658	0.26555
Fat_Liver	Liver Fat	XXL_VLDL_C	Cholesterol in chylomicrons and extremely large VLDL	Fat_Liver	met-d-XXL_VLDL_C	Inverse variance weighted	11	-0.147686	0.043195	0.000628414
Fat_Liver	Liver Fat	XXL_VLDL_CE	Cholesteryl esters in chylomicrons and extremely large VLDL	Fat_Liver	met-d-XXL_VLDL_CE	Inverse variance weighted	11	-0.156671	0.0473722	0.000942191
Fat_Liver	Liver Fat	XXL_VLDL_FC	Free cholesterol in chylomicrons and extremely large VLDL	Fat_Liver	met-d-XXL_VLDL_FC	Inverse variance weighted	11	-0.135572	0.0388877	0.000489849
Fat_Liver	Liver Fat	XXL_VLDL_L	Total lipids in chylomicrons and extremely large VLDL	Fat_Liver	met-d-XXL_VLDL_L	Inverse variance weighted	11	-0.151741	0.037453	5.08907e-05
Fat_Liver	Liver Fat	XXL_VLDL_P	Concentration of chylomicrons and extremely large VLDL particles	Fat_Liver	met-d-XXL_VLDL_P	Inverse variance weighted	11	-0.144734	0.0382084	0.000151847
Fat_Liver	Liver Fat	XXL_VLDL_PL	Phospholipids in chylomicrons and extremely large VLDL	Fat_Liver	met-d-XXL_VLDL_PL	Inverse variance weighted	11	-0.136174	0.037352	0.000266684
Fat_Liver	Liver Fat	XXL_VLDL_TG	Triglycerides in chylomicrons and extremely large VLDL	Fat_Liver	met-d-XXL_VLDL_TG	Inverse variance weighted	11	-0.156658	0.0362646	1.5613e-05
Fat_Liver	Liver Fat	bOHbutyrate	3-Hydroxybutyrate	Fat_Liver	met-d-bOHbutyrate	Inverse variance weighted	12	-0.0675733	0.058587	0.248753
Fat_Liver	Liver Fat	non_HDL_C	Total cholesterol minus HDL-C	Fat_Liver	met-d-non_HDL_C	Inverse variance weighted	10	-0.108011	0.068469	0.114676
Gln	Glutamine	Fat_Liver	Liver Fat	met-d-Gln	Fat_Liver	Inverse variance weighted	54	-0.0275575	0.0243547	0.257843
Gln	Glutamine	NAFLD	Non-alcoholic fatty liver disease	met-d-Gln	NAFLD	Inverse variance weighted	50	-0.0692192	0.139438	0.619602
Glucose	Glucose	Fat_Liver	Liver Fat	met-d-Glucose	Fat_Liver	Inverse variance weighted	23	0.0182129	0.0525575	0.728942
Glucose	Glucose	NAFLD	Non-alcoholic fatty liver disease	met-d-Glucose	NAFLD	Inverse variance weighted	25	-0.0562885	0.118107	0.633655
Gly	Glycine	Fat_Liver	Liver Fat	met-d-Gly	Fat_Liver	Inverse variance weighted	91	-0.0287097	0.0216357	0.184522
Gly	Glycine	NAFLD	Non-alcoholic fatty liver disease	met-d-Gly	NAFLD	Inverse variance weighted	82	-0.0267491	0.0485624	0.581758
GlycA	Glycoprotein acetyls	Fat_Liver	Liver Fat	met-d-GlycA	Fat_Liver	Inverse variance weighted	78	0.0582597	0.0327908	0.0756165
GlycA	Glycoprotein acetyls	NAFLD	Non-alcoholic fatty liver disease	met-d-GlycA	NAFLD	Inverse variance weighted	74	-0.0694844	0.118293	0.556941
HDL_C	HDL cholesterol	Fat_Liver	Liver Fat	met-d-HDL_C	Fat_Liver	Inverse variance weighted	133	-0.0891585	0.0260302	0.000614364
HDL_C	HDL cholesterol	NAFLD	Non-alcoholic fatty liver disease	met-d-HDL_C	NAFLD	Inverse variance weighted	125	-0.167586	0.0488916	0.000608707
HDL_CE	Cholesteryl esters in HDL	Fat_Liver	Liver Fat	met-d-HDL_CE	Fat_Liver	Inverse variance weighted	137	-0.0871947	0.0255648	0.000647892
HDL_CE	Cholesteryl esters in HDL	NAFLD	Non-alcoholic fatty liver disease	met-d-HDL_CE	NAFLD	Inverse variance weighted	130	-0.16335	0.0516915	0.00157722
HDL_FC	Free cholesterol in HDL	Fat_Liver	Liver Fat	met-d-HDL_FC	Fat_Liver	Inverse variance weighted	124	-0.0741622	0.0241859	0.00216697
HDL_FC	Free cholesterol in HDL	NAFLD	Non-alcoholic fatty liver disease	met-d-HDL_FC	NAFLD	Inverse variance weighted	117	-0.132132	0.0419516	0.00163472
HDL_L	Total lipids in HDL	Fat_Liver	Liver Fat	met-d-HDL_L	Fat_Liver	Inverse variance weighted	123	-0.0476472	0.0257727	0.0644942
HDL_L	Total lipids in HDL	NAFLD	Non-alcoholic fatty liver disease	met-d-HDL_L	NAFLD	Inverse variance weighted	119	-0.115889	0.0508434	0.0226467
HDL_P	Concentration of HDL particles	Fat_Liver	Liver Fat	met-d-HDL_P	Fat_Liver	Inverse variance weighted	88	-0.0096047	0.0302328	0.750719
HDL_P	Concentration of HDL particles	NAFLD	Non-alcoholic fatty liver disease	met-d-HDL_P	NAFLD	Inverse variance weighted	84	-0.136182	0.0682274	0.0459342
HDL_PL	Phospholipids in HDL	Fat_Liver	Liver Fat	met-d-HDL_PL	Fat_Liver	Inverse variance weighted	113	-0.0371802	0.0271163	0.170332
HDL_PL	Phospholipids in HDL	NAFLD	Non-alcoholic fatty liver disease	met-d-HDL_PL	NAFLD	Inverse variance weighted	108	-0.115643	0.0531011	0.0294224
HDL_TG	Triglycerides in HDL	Fat_Liver	Liver Fat	met-d-HDL_TG	Fat_Liver	Inverse variance weighted	100	0.0775404	0.0235358	0.00098572
HDL_TG	Triglycerides in HDL	NAFLD	Non-alcoholic fatty liver disease	met-d-HDL_TG	NAFLD	Inverse variance weighted	91	0.157888	0.0597733	0.00825504
HDL_size	Average diameter for HDL particles	Fat_Liver	Liver Fat	met-d-HDL_size	Fat_Liver	Inverse variance weighted	152	-0.0995965	0.0219768	5.84555e-06
HDL_size	Average diameter for HDL particles	NAFLD	Non-alcoholic fatty liver disease	met-d-HDL_size	NAFLD	Inverse variance weighted	144	-0.132485	0.0559691	0.0179279
His	Histidine	Fat_Liver	Liver Fat	met-d-His	Fat_Liver	Inverse variance weighted	21	0.0538173	0.0697563	0.440408
His	Histidine	NAFLD	Non-alcoholic fatty liver disease	met-d-His	NAFLD	Inverse variance weighted	19	0.122091	0.127154	0.336962
IDL_C	Cholesterol in IDL	Fat_Liver	Liver Fat	met-d-IDL_C	Fat_Liver	Inverse variance weighted	84	-0.103712	0.0339104	0.00222518
IDL_C	Cholesterol in IDL	NAFLD	Non-alcoholic fatty liver disease	met-d-IDL_C	NAFLD	Inverse variance weighted	77	-0.156732	0.0724859	0.0306
IDL_CE	Cholesteryl esters in IDL	Fat_Liver	Liver Fat	met-d-IDL_CE	Fat_Liver	Inverse variance weighted	82	-0.119884	0.0330785	0.000289837
IDL_CE	Cholesteryl esters in IDL	NAFLD	Non-alcoholic fatty liver disease	met-d-IDL_CE	NAFLD	Inverse variance weighted	74	-0.142493	0.0744851	0.0557424
IDL_FC	Free cholesterol in IDL	Fat_Liver	Liver Fat	met-d-IDL_FC	Fat_Liver	Inverse variance weighted	77	-0.127642	0.0337229	0.000153681
IDL_FC	Free cholesterol in IDL	NAFLD	Non-alcoholic fatty liver disease	met-d-IDL_FC	NAFLD	Inverse variance weighted	73	-0.142749	0.0756682	0.059225
IDL_L	Total lipids in IDL	Fat_Liver	Liver Fat	met-d-IDL_L	Fat_Liver	Inverse variance weighted	80	-0.0944889	0.0363216	0.00928298
IDL_L	Total lipids in IDL	NAFLD	Non-alcoholic fatty liver disease	met-d-IDL_L	NAFLD	Inverse variance weighted	75	-0.127783	0.0739204	0.0838705
IDL_P	Concentration of IDL particles	Fat_Liver	Liver Fat	met-d-IDL_P	Fat_Liver	Inverse variance weighted	64	-0.0842235	0.040358	0.0368963
IDL_P	Concentration of IDL particles	NAFLD	Non-alcoholic fatty liver disease	met-d-IDL_P	NAFLD	Inverse variance weighted	61	-0.111699	0.0812738	0.16933
IDL_PL	Phospholipids in IDL	Fat_Liver	Liver Fat	met-d-IDL_PL	Fat_Liver	Inverse variance weighted	81	-0.0869101	0.0344209	0.0115723
IDL_PL	Phospholipids in IDL	NAFLD	Non-alcoholic fatty liver disease	met-d-IDL_PL	NAFLD	Inverse variance weighted	77	-0.116491	0.0710539	0.101114
IDL_TG	Triglycerides in IDL	Fat_Liver	Liver Fat	met-d-IDL_TG	Fat_Liver	Inverse variance weighted	100	0.0505922	0.0285544	0.0764308
IDL_TG	Triglycerides in IDL	NAFLD	Non-alcoholic fatty liver disease	met-d-IDL_TG	NAFLD	Inverse variance weighted	94	0.150781	0.0868774	0.0826418
Ile	Isoleucine	Fat_Liver	Liver Fat	met-d-Ile	Fat_Liver	Inverse variance weighted	8	0.116103	0.140123	0.40734
Ile	Isoleucine	NAFLD	Non-alcoholic fatty liver disease	met-d-Ile	NAFLD	Inverse variance weighted	8	0.111142	0.183901	0.545606
LA	Linoleic acid	Fat_Liver	Liver Fat	met-d-LA	Fat_Liver	Inverse variance weighted	82	-0.0370226	0.0341489	0.278297
LA	Linoleic acid	NAFLD	Non-alcoholic fatty liver disease	met-d-LA	NAFLD	Inverse variance weighted	72	0.0140655	0.079665	0.859856
LDL_C	LDL cholesterol	Fat_Liver	Liver Fat	met-d-LDL_C	Fat_Liver	Inverse variance weighted	72	-0.0970095	0.0396364	0.0143856
LDL_C	LDL cholesterol	NAFLD	Non-alcoholic fatty liver disease	met-d-LDL_C	NAFLD	Inverse variance weighted	64	-0.142328	0.0812745	0.0799116
LDL_CE	Cholesteryl esters in LDL	Fat_Liver	Liver Fat	met-d-LDL_CE	Fat_Liver	Inverse variance weighted	69	-0.0918914	0.0411004	0.0253663
LDL_CE	Cholesteryl esters in LDL	NAFLD	Non-alcoholic fatty liver disease	met-d-LDL_CE	NAFLD	Inverse variance weighted	61	-0.132799	0.0825012	0.107471
LDL_FC	Free cholesterol in LDL	Fat_Liver	Liver Fat	met-d-LDL_FC	Fat_Liver	Inverse variance weighted	71	-0.119881	0.0321829	0.000195331
LDL_FC	Free cholesterol in LDL	NAFLD	Non-alcoholic fatty liver disease	met-d-LDL_FC	NAFLD	Inverse variance weighted	65	-0.110938	0.0733172	0.130249
LDL_L	Total lipids in LDL	Fat_Liver	Liver Fat	met-d-LDL_L	Fat_Liver	Inverse variance weighted	69	-0.0973093	0.0402664	0.0156646
LDL_L	Total lipids in LDL	NAFLD	Non-alcoholic fatty liver disease	met-d-LDL_L	NAFLD	Inverse variance weighted	62	-0.142063	0.0819283	0.0829187
LDL_P	Concentration of LDL particles	Fat_Liver	Liver Fat	met-d-LDL_P	Fat_Liver	Inverse variance weighted	79	-0.100144	0.0376231	0.00777322
LDL_P	Concentration of LDL particles	NAFLD	Non-alcoholic fatty liver disease	met-d-LDL_P	NAFLD	Inverse variance weighted	68	-0.0856429	0.0794953	0.281332
LDL_PL	Phospholipids in LDL	Fat_Liver	Liver Fat	met-d-LDL_PL	Fat_Liver	Inverse variance weighted	70	-0.0773369	0.0373963	0.0386367
LDL_PL	Phospholipids in LDL	NAFLD	Non-alcoholic fatty liver disease	met-d-LDL_PL	NAFLD	Inverse variance weighted	63	-0.0804477	0.0761925	0.291038
LDL_TG	Triglycerides in LDL	Fat_Liver	Liver Fat	met-d-LDL_TG	Fat_Liver	Inverse variance weighted	108	0.0681159	0.0280008	0.0149891
LDL_TG	Triglycerides in LDL	NAFLD	Non-alcoholic fatty liver disease	met-d-LDL_TG	NAFLD	Inverse variance weighted	100	0.12897	0.0666632	0.0530333
LDL_size	Average diameter for LDL particles	Fat_Liver	Liver Fat	met-d-LDL_size	Fat_Liver	Inverse variance weighted	38	-0.211976	0.038968	5.33534e-08
LDL_size	Average diameter for LDL particles	NAFLD	Non-alcoholic fatty liver disease	met-d-LDL_size	NAFLD	Inverse variance weighted	39	-0.164643	0.206329	0.424892
L_HDL_C	Cholesterol in large HDL	Fat_Liver	Liver Fat	met-d-L_HDL_C	Fat_Liver	Inverse variance weighted	168	-0.119895	0.0231375	2.19703e-07
L_HDL_C	Cholesterol in large HDL	NAFLD	Non-alcoholic fatty liver disease	met-d-L_HDL_C	NAFLD	Inverse variance weighted	156	-0.180387	0.0431804	2.94698e-05
L_HDL_CE	Cholesteryl esters in large HDL	Fat_Liver	Liver Fat	met-d-L_HDL_CE	Fat_Liver	Inverse variance weighted	167	-0.12272	0.0232605	1.32106e-07
L_HDL_CE	Cholesteryl esters in large HDL	NAFLD	Non-alcoholic fatty liver disease	met-d-L_HDL_CE	NAFLD	Inverse variance weighted	157	-0.176609	0.0452146	9.38284e-05
L_HDL_FC	Free cholesterol in large HDL	Fat_Liver	Liver Fat	met-d-L_HDL_FC	Fat_Liver	Inverse variance weighted	155	-0.106893	0.0222574	1.56632e-06
L_HDL_FC	Free cholesterol in large HDL	NAFLD	Non-alcoholic fatty liver disease	met-d-L_HDL_FC	NAFLD	Inverse variance weighted	146	-0.158109	0.044394	0.000368746
L_HDL_L	Total lipids in large HDL	Fat_Liver	Liver Fat	met-d-L_HDL_L	Fat_Liver	Inverse variance weighted	152	-0.0929991	0.0225929	3.85017e-05
L_HDL_L	Total lipids in large HDL	NAFLD	Non-alcoholic fatty liver disease	met-d-L_HDL_L	NAFLD	Inverse variance weighted	143	-0.154831	0.0472518	0.0010502
L_HDL_P	Concentration of large HDL particles	Fat_Liver	Liver Fat	met-d-L_HDL_P	Fat_Liver	Inverse variance weighted	161	-0.0977914	0.0221498	1.01008e-05
L_HDL_P	Concentration of large HDL particles	NAFLD	Non-alcoholic fatty liver disease	met-d-L_HDL_P	NAFLD	Inverse variance weighted	151	-0.15131	0.0458198	0.000958994
L_HDL_PL	Phospholipids in large HDL	Fat_Liver	Liver Fat	met-d-L_HDL_PL	Fat_Liver	Inverse variance weighted	144	-0.0880993	0.0231037	0.000137169
L_HDL_PL	Phospholipids in large HDL	NAFLD	Non-alcoholic fatty liver disease	met-d-L_HDL_PL	NAFLD	Inverse variance weighted	133	-0.142371	0.0502705	0.0046243
L_HDL_TG	Triglycerides in large HDL	Fat_Liver	Liver Fat	met-d-L_HDL_TG	Fat_Liver	Inverse variance weighted	85	0.0273662	0.0233331	0.240858
L_HDL_TG	Triglycerides in large HDL	NAFLD	Non-alcoholic fatty liver disease	met-d-L_HDL_TG	NAFLD	Inverse variance weighted	73	-0.00694815	0.0550808	0.899617
L_LDL_C	Cholesterol in large LDL	Fat_Liver	Liver Fat	met-d-L_LDL_C	Fat_Liver	Inverse variance weighted	73	-0.102769	0.0386234	0.00779553
L_LDL_C	Cholesterol in large LDL	NAFLD	Non-alcoholic fatty liver disease	met-d-L_LDL_C	NAFLD	Inverse variance weighted	67	-0.135679	0.0803506	0.0912983
L_LDL_CE	Cholesteryl esters in large LDL	Fat_Liver	Liver Fat	met-d-L_LDL_CE	Fat_Liver	Inverse variance weighted	71	-0.104603	0.0397446	0.00849128
L_LDL_CE	Cholesteryl esters in large LDL	NAFLD	Non-alcoholic fatty liver disease	met-d-L_LDL_CE	NAFLD	Inverse variance weighted	62	-0.141214	0.0821699	0.0856934
L_LDL_FC	Free cholesterol in large LDL	Fat_Liver	Liver Fat	met-d-L_LDL_FC	Fat_Liver	Inverse variance weighted	77	-0.133017	0.0324559	4.16019e-05
L_LDL_FC	Free cholesterol in large LDL	NAFLD	Non-alcoholic fatty liver disease	met-d-L_LDL_FC	NAFLD	Inverse variance weighted	75	-0.153045	0.0716001	0.0325572
L_LDL_L	Total lipids in large LDL	Fat_Liver	Liver Fat	met-d-L_LDL_L	Fat_Liver	Inverse variance weighted	71	-0.0949387	0.0388379	0.014506
L_LDL_L	Total lipids in large LDL	NAFLD	Non-alcoholic fatty liver disease	met-d-L_LDL_L	NAFLD	Inverse variance weighted	64	-0.136036	0.0829846	0.101152
L_LDL_P	Concentration of large LDL particles	Fat_Liver	Liver Fat	met-d-L_LDL_P	Fat_Liver	Inverse variance weighted	78	-0.102437	0.0350765	0.00349589
L_LDL_P	Concentration of large LDL particles	NAFLD	Non-alcoholic fatty liver disease	met-d-L_LDL_P	NAFLD	Inverse variance weighted	65	-0.100909	0.0801641	0.208111
L_LDL_PL	Phospholipids in large LDL	Fat_Liver	Liver Fat	met-d-L_LDL_PL	Fat_Liver	Inverse variance weighted	65	-0.0922521	0.0409847	0.0243925
L_LDL_PL	Phospholipids in large LDL	NAFLD	Non-alcoholic fatty liver disease	met-d-L_LDL_PL	NAFLD	Inverse variance weighted	60	-0.133761	0.0818318	0.102136
L_LDL_TG	Triglycerides in large LDL	Fat_Liver	Liver Fat	met-d-L_LDL_TG	Fat_Liver	Inverse variance weighted	97	0.0581816	0.0318939	0.0681184
L_LDL_TG	Triglycerides in large LDL	NAFLD	Non-alcoholic fatty liver disease	met-d-L_LDL_TG	NAFLD	Inverse variance weighted	90	0.14358	0.0747433	0.0547356
L_VLDL_C	Cholesterol in large VLDL	Fat_Liver	Liver Fat	met-d-L_VLDL_C	Fat_Liver	Inverse variance weighted	99	0.0992536	0.031069	0.00140013
L_VLDL_C	Cholesterol in large VLDL	NAFLD	Non-alcoholic fatty liver disease	met-d-L_VLDL_C	NAFLD	Inverse variance weighted	92	0.195221	0.0676529	0.00390625
L_VLDL_CE	Cholesteryl esters in large VLDL	Fat_Liver	Liver Fat	met-d-L_VLDL_CE	Fat_Liver	Inverse variance weighted	101	0.0789256	0.0317506	0.012926
L_VLDL_CE	Cholesteryl esters in large VLDL	NAFLD	Non-alcoholic fatty liver disease	met-d-L_VLDL_CE	NAFLD	Inverse variance weighted	95	0.189651	0.0706727	0.0072853
L_VLDL_FC	Free cholesterol in large VLDL	Fat_Liver	Liver Fat	met-d-L_VLDL_FC	Fat_Liver	Inverse variance weighted	101	0.124127	0.0284277	1.26304e-05
L_VLDL_FC	Free cholesterol in large VLDL	NAFLD	Non-alcoholic fatty liver disease	met-d-L_VLDL_FC	NAFLD	Inverse variance weighted	95	0.233048	0.0692516	0.000764789
L_VLDL_L	Total lipids in large VLDL	Fat_Liver	Liver Fat	met-d-L_VLDL_L	Fat_Liver	Inverse variance weighted	99	0.126054	0.0295897	2.04376e-05
L_VLDL_L	Total lipids in large VLDL	NAFLD	Non-alcoholic fatty liver disease	met-d-L_VLDL_L	NAFLD	Inverse variance weighted	91	0.250107	0.0685124	0.000261696
L_VLDL_P	Concentration of large VLDL particles	Fat_Liver	Liver Fat	met-d-L_VLDL_P	Fat_Liver	Inverse variance weighted	95	0.129942	0.0287598	6.23756e-06
L_VLDL_P	Concentration of large VLDL particles	NAFLD	Non-alcoholic fatty liver disease	met-d-L_VLDL_P	NAFLD	Inverse variance weighted	89	0.239473	0.0676374	0.000399317
L_VLDL_PL	Phospholipids in large VLDL	Fat_Liver	Liver Fat	met-d-L_VLDL_PL	Fat_Liver	Inverse variance weighted	101	0.128965	0.0276002	2.97404e-06
L_VLDL_PL	Phospholipids in large VLDL	NAFLD	Non-alcoholic fatty liver disease	met-d-L_VLDL_PL	NAFLD	Inverse variance weighted	93	0.233961	0.0655264	0.000356324
L_VLDL_TG	Triglycerides in large VLDL	Fat_Liver	Liver Fat	met-d-L_VLDL_TG	Fat_Liver	Inverse variance weighted	99	0.124169	0.0319527	0.000101898
L_VLDL_TG	Triglycerides in large VLDL	NAFLD	Non-alcoholic fatty liver disease	met-d-L_VLDL_TG	NAFLD	Inverse variance weighted	92	0.22281	0.0673085	0.000932023
Lactate	Lactate	Fat_Liver	Liver Fat	met-d-Lactate	Fat_Liver	Inverse variance weighted	13	-0.0622405	0.0672297	0.354556
Lactate	Lactate	NAFLD	Non-alcoholic fatty liver disease	met-d-Lactate	NAFLD	Inverse variance weighted	12	0.122541	0.141485	0.386433
Leu	Leucine	Fat_Liver	Liver Fat	met-d-Leu	Fat_Liver	Inverse variance weighted	19	0.0858009	0.0707125	0.224986
Leu	Leucine	NAFLD	Non-alcoholic fatty liver disease	met-d-Leu	NAFLD	Inverse variance weighted	16	0.0997947	0.130183	0.443336
MUFA	Monounsaturated fatty acids	Fat_Liver	Liver Fat	met-d-MUFA	Fat_Liver	Inverse variance weighted	88	0.0839655	0.0328435	0.010572
MUFA	Monounsaturated fatty acids	NAFLD	Non-alcoholic fatty liver disease	met-d-MUFA	NAFLD	Inverse variance weighted	82	0.184277	0.0802315	0.0216289
M_HDL_C	Cholesterol in medium HDL	Fat_Liver	Liver Fat	met-d-M_HDL_C	Fat_Liver	Inverse variance weighted	120	-0.0294329	0.028111	0.295088
M_HDL_C	Cholesterol in medium HDL	NAFLD	Non-alcoholic fatty liver disease	met-d-M_HDL_C	NAFLD	Inverse variance weighted	116	-0.117948	0.054758	0.0312411
M_HDL_CE	Cholesteryl esters in medium HDL	Fat_Liver	Liver Fat	met-d-M_HDL_CE	Fat_Liver	Inverse variance weighted	120	-0.0311509	0.0291201	0.284738
M_HDL_CE	Cholesteryl esters in medium HDL	NAFLD	Non-alcoholic fatty liver disease	met-d-M_HDL_CE	NAFLD	Inverse variance weighted	115	-0.11565	0.0561906	0.0395734
M_HDL_FC	Free cholesterol in medium HDL	Fat_Liver	Liver Fat	met-d-M_HDL_FC	Fat_Liver	Inverse variance weighted	117	-0.0411441	0.0276537	0.136795
M_HDL_FC	Free cholesterol in medium HDL	NAFLD	Non-alcoholic fatty liver disease	met-d-M_HDL_FC	NAFLD	Inverse variance weighted	110	-0.123473	0.0544563	0.0233671
M_HDL_L	Total lipids in medium HDL	Fat_Liver	Liver Fat	met-d-M_HDL_L	Fat_Liver	Inverse variance weighted	97	0.0109282	0.028197	0.698337
M_HDL_L	Total lipids in medium HDL	NAFLD	Non-alcoholic fatty liver disease	met-d-M_HDL_L	NAFLD	Inverse variance weighted	93	-0.0876881	0.0568794	0.123159
M_HDL_P	Concentration of medium HDL particles	Fat_Liver	Liver Fat	met-d-M_HDL_P	Fat_Liver	Inverse variance weighted	105	-0.00724718	0.027532	0.792375
M_HDL_P	Concentration of medium HDL particles	NAFLD	Non-alcoholic fatty liver disease	met-d-M_HDL_P	NAFLD	Inverse variance weighted	99	-0.107293	0.0533301	0.0442332
M_HDL_PL	Phospholipids in medium HDL	Fat_Liver	Liver Fat	met-d-M_HDL_PL	Fat_Liver	Inverse variance weighted	90	0.0577598	0.0353745	0.10251
M_HDL_PL	Phospholipids in medium HDL	NAFLD	Non-alcoholic fatty liver disease	met-d-M_HDL_PL	NAFLD	Inverse variance weighted	85	-0.0768492	0.0629471	0.222141
M_HDL_TG	Triglycerides in medium HDL	Fat_Liver	Liver Fat	met-d-M_HDL_TG	Fat_Liver	Inverse variance weighted	98	0.0846466	0.0235691	0.000328884
M_HDL_TG	Triglycerides in medium HDL	NAFLD	Non-alcoholic fatty liver disease	met-d-M_HDL_TG	NAFLD	Inverse variance weighted	90	0.130862	0.0620777	0.0350273
M_LDL_C	Cholesterol in medium LDL	Fat_Liver	Liver Fat	met-d-M_LDL_C	Fat_Liver	Inverse variance weighted	64	-0.0866981	0.0424662	0.0411931
M_LDL_C	Cholesterol in medium LDL	NAFLD	Non-alcoholic fatty liver disease	met-d-M_LDL_C	NAFLD	Inverse variance weighted	54	-0.107861	0.0913789	0.237853
M_LDL_CE	Cholesteryl esters in medium LDL	Fat_Liver	Liver Fat	met-d-M_LDL_CE	Fat_Liver	Inverse variance weighted	66	-0.0876003	0.0447265	0.0501622
M_LDL_CE	Cholesteryl esters in medium LDL	NAFLD	Non-alcoholic fatty liver disease	met-d-M_LDL_CE	NAFLD	Inverse variance weighted	58	-0.0437621	0.0897198	0.625717
M_LDL_FC	Free cholesterol in medium LDL	Fat_Liver	Liver Fat	met-d-M_LDL_FC	Fat_Liver	Inverse variance weighted	65	-0.115294	0.0333653	0.000549276
M_LDL_FC	Free cholesterol in medium LDL	NAFLD	Non-alcoholic fatty liver disease	met-d-M_LDL_FC	NAFLD	Inverse variance weighted	61	-0.130294	0.0719844	0.0702901
M_LDL_L	Total lipids in medium LDL	Fat_Liver	Liver Fat	met-d-M_LDL_L	Fat_Liver	Inverse variance weighted	65	-0.0909204	0.0417482	0.029419
M_LDL_L	Total lipids in medium LDL	NAFLD	Non-alcoholic fatty liver disease	met-d-M_LDL_L	NAFLD	Inverse variance weighted	54	-0.0832061	0.0941993	0.377075
M_LDL_P	Concentration of medium LDL particles	Fat_Liver	Liver Fat	met-d-M_LDL_P	Fat_Liver	Inverse variance weighted	64	-0.071043	0.0445603	0.110866
M_LDL_P	Concentration of medium LDL particles	NAFLD	Non-alcoholic fatty liver disease	met-d-M_LDL_P	NAFLD	Inverse variance weighted	56	-0.0530595	0.0908623	0.55925
M_LDL_PL	Phospholipids in medium LDL	Fat_Liver	Liver Fat	met-d-M_LDL_PL	Fat_Liver	Inverse variance weighted	65	-0.0730344	0.0394031	0.0638083
M_LDL_PL	Phospholipids in medium LDL	NAFLD	Non-alcoholic fatty liver disease	met-d-M_LDL_PL	NAFLD	Inverse variance weighted	60	-0.0532718	0.0800994	0.506005
M_LDL_TG	Triglycerides in medium LDL	Fat_Liver	Liver Fat	met-d-M_LDL_TG	Fat_Liver	Inverse variance weighted	105	0.0860532	0.0288994	0.00290442
M_LDL_TG	Triglycerides in medium LDL	NAFLD	Non-alcoholic fatty liver disease	met-d-M_LDL_TG	NAFLD	Inverse variance weighted	99	0.168651	0.0688018	0.0142359
M_VLDL_C	Cholesterol in medium VLDL	Fat_Liver	Liver Fat	met-d-M_VLDL_C	Fat_Liver	Inverse variance weighted	75	-0.10019	0.0385513	0.0093531
M_VLDL_C	Cholesterol in medium VLDL	NAFLD	Non-alcoholic fatty liver disease	met-d-M_VLDL_C	NAFLD	Inverse variance weighted	64	-0.0994331	0.0803428	0.215861
M_VLDL_CE	Cholesteryl esters in medium VLDL	Fat_Liver	Liver Fat	met-d-M_VLDL_CE	Fat_Liver	Inverse variance weighted	69	-0.126486	0.0352521	0.000333186
M_VLDL_CE	Cholesteryl esters in medium VLDL	NAFLD	Non-alcoholic fatty liver disease	met-d-M_VLDL_CE	NAFLD	Inverse variance weighted	61	-0.136817	0.079566	0.0855154
M_VLDL_FC	Free cholesterol in medium VLDL	Fat_Liver	Liver Fat	met-d-M_VLDL_FC	Fat_Liver	Inverse variance weighted	79	-0.0745877	0.0412783	0.0707708
M_VLDL_FC	Free cholesterol in medium VLDL	NAFLD	Non-alcoholic fatty liver disease	met-d-M_VLDL_FC	NAFLD	Inverse variance weighted	70	-0.0327715	0.0810183	0.685849
M_VLDL_L	Total lipids in medium VLDL	Fat_Liver	Liver Fat	met-d-M_VLDL_L	Fat_Liver	Inverse variance weighted	90	0.021115	0.0368413	0.566554
M_VLDL_L	Total lipids in medium VLDL	NAFLD	Non-alcoholic fatty liver disease	met-d-M_VLDL_L	NAFLD	Inverse variance weighted	86	0.139759	0.0738476	0.0584194
M_VLDL_P	Concentration of medium VLDL particles	Fat_Liver	Liver Fat	met-d-M_VLDL_P	Fat_Liver	Inverse variance weighted	84	-0.00648997	0.0358064	0.85617
M_VLDL_P	Concentration of medium VLDL particles	NAFLD	Non-alcoholic fatty liver disease	met-d-M_VLDL_P	NAFLD	Inverse variance weighted	78	0.12476	0.0761304	0.101262
M_VLDL_PL	Phospholipids in medium VLDL	Fat_Liver	Liver Fat	met-d-M_VLDL_PL	Fat_Liver	Inverse variance weighted	87	-0.0148635	0.0341822	0.663684
M_VLDL_PL	Phospholipids in medium VLDL	NAFLD	Non-alcoholic fatty liver disease	met-d-M_VLDL_PL	NAFLD	Inverse variance weighted	79	0.0948725	0.0744334	0.202452
M_VLDL_TG	Triglycerides in medium VLDL	Fat_Liver	Liver Fat	met-d-M_VLDL_TG	Fat_Liver	Inverse variance weighted	94	0.115493	0.0314362	0.000238888
M_VLDL_TG	Triglycerides in medium VLDL	NAFLD	Non-alcoholic fatty liver disease	met-d-M_VLDL_TG	NAFLD	Inverse variance weighted	89	0.220033	0.0686261	0.00134471
Omega_3	Omega-3 fatty acids	Fat_Liver	Liver Fat	met-d-Omega_3	Fat_Liver	Inverse variance weighted	81	0.00318211	0.0268446	0.905641
Omega_3	Omega-3 fatty acids	NAFLD	Non-alcoholic fatty liver disease	met-d-Omega_3	NAFLD	Inverse variance weighted	76	0.0148651	0.0624641	0.811898
Omega_6	Omega-6 fatty acids	Fat_Liver	Liver Fat	met-d-Omega_6	Fat_Liver	Inverse variance weighted	86	-0.0304837	0.0342368	0.373262
Omega_6	Omega-6 fatty acids	NAFLD	Non-alcoholic fatty liver disease	met-d-Omega_6	NAFLD	Inverse variance weighted	75	0.0191272	0.0777443	0.805661
Omega_6_by_Omega_3	Ratio of omega-6 fatty acids to omega-3 fatty acids	Fat_Liver	Liver Fat	met-d-Omega_6_by_Omega_3	Fat_Liver	Inverse variance weighted	60	-0.0139828	0.0296839	0.6376
Omega_6_by_Omega_3	Ratio of omega-6 fatty acids to omega-3 fatty acids	NAFLD	Non-alcoholic fatty liver disease	met-d-Omega_6_by_Omega_3	NAFLD	Inverse variance weighted	52	-0.0338323	0.0673448	0.615405
PUFA	Polyunsaturated fatty acids	Fat_Liver	Liver Fat	met-d-PUFA	Fat_Liver	Inverse variance weighted	94	-0.0312863	0.0311247	0.314805
PUFA	Polyunsaturated fatty acids	NAFLD	Non-alcoholic fatty liver disease	met-d-PUFA	NAFLD	Inverse variance weighted	82	0.0284413	0.0693782	0.681846
PUFA_pct	Ratio of polyunsaturated fatty acids to total fatty acids	Fat_Liver	Liver Fat	met-d-PUFA_pct	Fat_Liver	Inverse variance weighted	62	-0.183858	0.0413082	8.55187e-06
PUFA_pct	Ratio of polyunsaturated fatty acids to total fatty acids	NAFLD	Non-alcoholic fatty liver disease	met-d-PUFA_pct	NAFLD	Inverse variance weighted	55	-0.318731	0.0776864	4.08198e-05
Phe	Phenylalanine	Fat_Liver	Liver Fat	met-d-Phe	Fat_Liver	Inverse variance weighted	14	0.0183326	0.062275	0.768466
Phe	Phenylalanine	NAFLD	Non-alcoholic fatty liver disease	met-d-Phe	NAFLD	Inverse variance weighted	12	-0.104208	0.120512	0.387196
Phosphatidylc	Phosphatidylcholines	Fat_Liver	Liver Fat	met-d-Phosphatidylc	Fat_Liver	Inverse variance weighted	85	-0.0154292	0.030552	0.61355
Phosphatidylc	Phosphatidylcholines	NAFLD	Non-alcoholic fatty liver disease	met-d-Phosphatidylc	NAFLD	Inverse variance weighted	80	-0.0653462	0.0701129	0.351329
Phosphoglyc	Phosphoglycerides	Fat_Liver	Liver Fat	met-d-Phosphoglyc	Fat_Liver	Inverse variance weighted	79	-0.00628843	0.032872	0.84829
Phosphoglyc	Phosphoglycerides	NAFLD	Non-alcoholic fatty liver disease	met-d-Phosphoglyc	NAFLD	Inverse variance weighted	76	-0.0442593	0.0745783	0.552873
Pyruvate	Pyruvate	Fat_Liver	Liver Fat	met-d-Pyruvate	Fat_Liver	Inverse variance weighted	24	0.0383443	0.0374445	0.30582
Pyruvate	Pyruvate	NAFLD	Non-alcoholic fatty liver disease	met-d-Pyruvate	NAFLD	Inverse variance weighted	22	-0.0813414	0.0979828	0.406449
Remnant_C	Remnant cholesterol (non-HDL, non-LDL -cholesterol)	Fat_Liver	Liver Fat	met-d-Remnant_C	Fat_Liver	Inverse variance weighted	75	-0.0849673	0.0393947	0.0310199
Remnant_C	Remnant cholesterol (non-HDL, non-LDL -cholesterol)	NAFLD	Non-alcoholic fatty liver disease	met-d-Remnant_C	NAFLD	Inverse variance weighted	67	-0.0709605	0.0774448	0.359524
SFA	Saturated fatty acids	Fat_Liver	Liver Fat	met-d-SFA	Fat_Liver	Inverse variance weighted	67	0.0658032	0.0375339	0.0795733
SFA	Saturated fatty acids	NAFLD	Non-alcoholic fatty liver disease	met-d-SFA	NAFLD	Inverse variance weighted	66	0.12902	0.0991775	0.193293
S_HDL_C	Cholesterol in small HDL	Fat_Liver	Liver Fat	met-d-S_HDL_C	Fat_Liver	Inverse variance weighted	62	0.0771449	0.0324527	0.017447
S_HDL_C	Cholesterol in small HDL	NAFLD	Non-alcoholic fatty liver disease	met-d-S_HDL_C	NAFLD	Inverse variance weighted	60	-0.0842711	0.146064	0.563976
S_HDL_CE	Cholesteryl esters in small HDL	Fat_Liver	Liver Fat	met-d-S_HDL_CE	Fat_Liver	Inverse variance weighted	59	0.0640409	0.0294123	0.0294546
S_HDL_CE	Cholesteryl esters in small HDL	NAFLD	Non-alcoholic fatty liver disease	met-d-S_HDL_CE	NAFLD	Inverse variance weighted	53	-0.0972041	0.142901	0.496365
S_HDL_FC	Free cholesterol in small HDL	Fat_Liver	Liver Fat	met-d-S_HDL_FC	Fat_Liver	Inverse variance weighted	59	0.0665568	0.0420492	0.11346
S_HDL_FC	Free cholesterol in small HDL	NAFLD	Non-alcoholic fatty liver disease	met-d-S_HDL_FC	NAFLD	Inverse variance weighted	60	0.00682264	0.104056	0.947723
S_HDL_L	Total lipids in small HDL	Fat_Liver	Liver Fat	met-d-S_HDL_L	Fat_Liver	Inverse variance weighted	61	0.156451	0.0378591	3.58902e-05
S_HDL_L	Total lipids in small HDL	NAFLD	Non-alcoholic fatty liver disease	met-d-S_HDL_L	NAFLD	Inverse variance weighted	60	0.0643417	0.10013	0.520496
S_HDL_P	Concentration of small HDL particles	Fat_Liver	Liver Fat	met-d-S_HDL_P	Fat_Liver	Inverse variance weighted	59	0.0964226	0.0329541	0.00343391
S_HDL_P	Concentration of small HDL particles	NAFLD	Non-alcoholic fatty liver disease	met-d-S_HDL_P	NAFLD	Inverse variance weighted	56	-0.0266216	0.149631	0.858789
S_HDL_PL	Phospholipids in small HDL	Fat_Liver	Liver Fat	met-d-S_HDL_PL	Fat_Liver	Inverse variance weighted	69	0.13453	0.0367921	0.0002557
S_HDL_PL	Phospholipids in small HDL	NAFLD	Non-alcoholic fatty liver disease	met-d-S_HDL_PL	NAFLD	Inverse variance weighted	67	0.0195083	0.104395	0.851763
S_HDL_TG	Triglycerides in small HDL	Fat_Liver	Liver Fat	met-d-S_HDL_TG	Fat_Liver	Inverse variance weighted	109	0.13037	0.024628	1.19956e-07
S_HDL_TG	Triglycerides in small HDL	NAFLD	Non-alcoholic fatty liver disease	met-d-S_HDL_TG	NAFLD	Inverse variance weighted	101	0.221671	0.0560226	7.59531e-05
S_LDL_C	Cholesterol in small LDL	Fat_Liver	Liver Fat	met-d-S_LDL_C	Fat_Liver	Inverse variance weighted	73	-0.0753747	0.0375964	0.04498
S_LDL_C	Cholesterol in small LDL	NAFLD	Non-alcoholic fatty liver disease	met-d-S_LDL_C	NAFLD	Inverse variance weighted	63	-0.0441398	0.0787386	0.57508
S_LDL_CE	Cholesteryl esters in small LDL	Fat_Liver	Liver Fat	met-d-S_LDL_CE	Fat_Liver	Inverse variance weighted	70	-0.0906498	0.041585	0.0292673
S_LDL_CE	Cholesteryl esters in small LDL	NAFLD	Non-alcoholic fatty liver disease	met-d-S_LDL_CE	NAFLD	Inverse variance weighted	59	-0.0491077	0.0880671	0.577106
S_LDL_FC	Free cholesterol in small LDL	Fat_Liver	Liver Fat	met-d-S_LDL_FC	Fat_Liver	Inverse variance weighted	65	-0.124735	0.0313178	6.80867e-05
S_LDL_FC	Free cholesterol in small LDL	NAFLD	Non-alcoholic fatty liver disease	met-d-S_LDL_FC	NAFLD	Inverse variance weighted	59	-0.134891	0.0751877	0.0728042
S_LDL_L	Total lipids in small LDL	Fat_Liver	Liver Fat	met-d-S_LDL_L	Fat_Liver	Inverse variance weighted	72	-0.0746322	0.0369362	0.0433244
S_LDL_L	Total lipids in small LDL	NAFLD	Non-alcoholic fatty liver disease	met-d-S_LDL_L	NAFLD	Inverse variance weighted	63	-0.0226916	0.0797181	0.775913
S_LDL_P	Concentration of small LDL particles	Fat_Liver	Liver Fat	met-d-S_LDL_P	Fat_Liver	Inverse variance weighted	77	-0.0884752	0.0380534	0.0200704
S_LDL_P	Concentration of small LDL particles	NAFLD	Non-alcoholic fatty liver disease	met-d-S_LDL_P	NAFLD	Inverse variance weighted	65	-0.0288109	0.0793035	0.716382
S_LDL_PL	Phospholipids in small LDL	Fat_Liver	Liver Fat	met-d-S_LDL_PL	Fat_Liver	Inverse variance weighted	81	-0.0996363	0.0316009	0.00161626
S_LDL_PL	Phospholipids in small LDL	NAFLD	Non-alcoholic fatty liver disease	met-d-S_LDL_PL	NAFLD	Inverse variance weighted	70	-0.108326	0.0714976	0.129746
S_LDL_TG	Triglycerides in small LDL	Fat_Liver	Liver Fat	met-d-S_LDL_TG	Fat_Liver	Inverse variance weighted	97	0.109622	0.0284191	0.000114637
S_LDL_TG	Triglycerides in small LDL	NAFLD	Non-alcoholic fatty liver disease	met-d-S_LDL_TG	NAFLD	Inverse variance weighted	91	0.205671	0.0664206	0.00195827
S_VLDL_C	Cholesterol in small VLDL	Fat_Liver	Liver Fat	met-d-S_VLDL_C	Fat_Liver	Inverse variance weighted	82	-0.0516404	0.0370556	0.16344
S_VLDL_C	Cholesterol in small VLDL	NAFLD	Non-alcoholic fatty liver disease	met-d-S_VLDL_C	NAFLD	Inverse variance weighted	76	0.0632334	0.0722521	0.381478
S_VLDL_CE	Cholesteryl esters in small VLDL	Fat_Liver	Liver Fat	met-d-S_VLDL_CE	Fat_Liver	Inverse variance weighted	92	-0.0191958	0.0369201	0.603114
S_VLDL_CE	Cholesteryl esters in small VLDL	NAFLD	Non-alcoholic fatty liver disease	met-d-S_VLDL_CE	NAFLD	Inverse variance weighted	84	0.090363	0.0687442	0.188684
S_VLDL_FC	Free cholesterol in small VLDL	Fat_Liver	Liver Fat	met-d-S_VLDL_FC	Fat_Liver	Inverse variance weighted	79	-0.0820562	0.0394288	0.0374226
S_VLDL_FC	Free cholesterol in small VLDL	NAFLD	Non-alcoholic fatty liver disease	met-d-S_VLDL_FC	NAFLD	Inverse variance weighted	72	-0.025171	0.0785998	0.748785
S_VLDL_L	Total lipids in small VLDL	Fat_Liver	Liver Fat	met-d-S_VLDL_L	Fat_Liver	Inverse variance weighted	106	0.0568339	0.0331719	0.0866552
S_VLDL_L	Total lipids in small VLDL	NAFLD	Non-alcoholic fatty liver disease	met-d-S_VLDL_L	NAFLD	Inverse variance weighted	100	0.203474	0.0672662	0.00248715
S_VLDL_P	Concentration of small VLDL particles	Fat_Liver	Liver Fat	met-d-S_VLDL_P	Fat_Liver	Inverse variance weighted	107	0.061695	0.0324861	0.0575491
S_VLDL_P	Concentration of small VLDL particles	NAFLD	Non-alcoholic fatty liver disease	met-d-S_VLDL_P	NAFLD	Inverse variance weighted	98	0.205529	0.066334	0.00194569
S_VLDL_PL	Phospholipids in small VLDL	Fat_Liver	Liver Fat	met-d-S_VLDL_PL	Fat_Liver	Inverse variance weighted	92	-0.0239813	0.0387858	0.536377
S_VLDL_PL	Phospholipids in small VLDL	NAFLD	Non-alcoholic fatty liver disease	met-d-S_VLDL_PL	NAFLD	Inverse variance weighted	83	0.0883809	0.0693717	0.202657
S_VLDL_TG	Triglycerides in small VLDL	Fat_Liver	Liver Fat	met-d-S_VLDL_TG	Fat_Liver	Inverse variance weighted	112	0.108237	0.0251845	1.7254e-05
S_VLDL_TG	Triglycerides in small VLDL	NAFLD	Non-alcoholic fatty liver disease	met-d-S_VLDL_TG	NAFLD	Inverse variance weighted	102	0.246813	0.0601316	4.05114e-05
Sphingomyelins	Sphingomyelins	Fat_Liver	Liver Fat	met-d-Sphingomyelins	Fat_Liver	Inverse variance weighted	82	-0.102624	0.0354916	0.00383406
Sphingomyelins	Sphingomyelins	NAFLD	Non-alcoholic fatty liver disease	met-d-Sphingomyelins	NAFLD	Inverse variance weighted	74	-0.144361	0.0750359	0.0543675
Total_BCAA	Total concentration of branched-chain amino acids (leucine + isoleucine + valine)	Fat_Liver	Liver Fat	met-d-Total_BCAA	Fat_Liver	Inverse variance weighted	20	0.0973964	0.0684743	0.154916
Total_BCAA	Total concentration of branched-chain amino acids (leucine + isoleucine + valine)	NAFLD	Non-alcoholic fatty liver disease	met-d-Total_BCAA	NAFLD	Inverse variance weighted	16	0.0479947	0.126468	0.704316
Total_C	Total cholesterol	Fat_Liver	Liver Fat	met-d-Total_C	Fat_Liver	Inverse variance weighted	81	-0.100805	0.0391678	0.0100627
Total_C	Total cholesterol	NAFLD	Non-alcoholic fatty liver disease	met-d-Total_C	NAFLD	Inverse variance weighted	73	-0.120923	0.078252	0.122272
Total_CE	Total esterified cholesterol	Fat_Liver	Liver Fat	met-d-Total_CE	Fat_Liver	Inverse variance weighted	85	-0.114112	0.0354493	0.00128631
Total_CE	Total esterified cholesterol	NAFLD	Non-alcoholic fatty liver disease	met-d-Total_CE	NAFLD	Inverse variance weighted	78	-0.147275	0.0729666	0.0435502
Total_FA	Total fatty acids	Fat_Liver	Liver Fat	met-d-Total_FA	Fat_Liver	Inverse variance weighted	79	0.0377478	0.0342842	0.270885
Total_FA	Total fatty acids	NAFLD	Non-alcoholic fatty liver disease	met-d-Total_FA	NAFLD	Inverse variance weighted	79	0.096913	0.0837959	0.247462
Total_FC	Total free cholesterol	Fat_Liver	Liver Fat	met-d-Total_FC	Fat_Liver	Inverse variance weighted	81	-0.092297	0.0388027	0.0173774
Total_FC	Total free cholesterol	NAFLD	Non-alcoholic fatty liver disease	met-d-Total_FC	NAFLD	Inverse variance weighted	72	-0.118505	0.0784132	0.130715
Total_L	Total lipids in lipoprotein particles	Fat_Liver	Liver Fat	met-d-Total_L	Fat_Liver	Inverse variance weighted	78	-0.0145002	0.0347651	0.676612
Total_L	Total lipids in lipoprotein particles	NAFLD	Non-alcoholic fatty liver disease	met-d-Total_L	NAFLD	Inverse variance weighted	73	-0.0144494	0.0811332	0.858648
Total_P	Total concentration of lipoprotein particles	Fat_Liver	Liver Fat	met-d-Total_P	Fat_Liver	Inverse variance weighted	79	-0.0207238	0.0339833	0.541978
Total_P	Total concentration of lipoprotein particles	NAFLD	Non-alcoholic fatty liver disease	met-d-Total_P	NAFLD	Inverse variance weighted	74	-0.149196	0.0858746	0.0823226
Total_PL	Total phospholipids in lipoprotein particles	Fat_Liver	Liver Fat	met-d-Total_PL	Fat_Liver	Inverse variance weighted	78	-0.0143702	0.0367585	0.695845
Total_PL	Total phospholipids in lipoprotein particles	NAFLD	Non-alcoholic fatty liver disease	met-d-Total_PL	NAFLD	Inverse variance weighted	71	-0.0372527	0.0770022	0.628537
Total_TG	Total triglycerides	Fat_Liver	Liver Fat	met-d-Total_TG	Fat_Liver	Inverse variance weighted	97	0.129832	0.0278665	3.17651e-06
Total_TG	Total triglycerides	NAFLD	Non-alcoholic fatty liver disease	met-d-Total_TG	NAFLD	Inverse variance weighted	91	0.237207	0.0666086	0.000369154
Tyr	Tyrosine	Fat_Liver	Liver Fat	met-d-Tyr	Fat_Liver	Inverse variance weighted	43	-0.00752579	0.0293664	0.797741
Tyr	Tyrosine	NAFLD	Non-alcoholic fatty liver disease	met-d-Tyr	NAFLD	Inverse variance weighted	37	0.232735	0.181972	0.200913
UKB-b-9405	Waist circumference	Fat_Liver	Liver Fat	UKB-b-9405	Fat_Liver	Inverse variance weighted	494	0.317914	0.0267214	1.22153e-32
UKB-b-9405	Waist circumference	NAFLD	Non-alcoholic fatty liver disease	UKB-b-9405	NAFLD	Inverse variance weighted	572	0.654277	0.0572434	2.96995e-30
Unsaturation	Degree of unsaturation	Fat_Liver	Liver Fat	met-d-Unsaturation	Fat_Liver	Inverse variance weighted	70	-0.0591489	0.0226392	0.0089835
Unsaturation	Degree of unsaturation	NAFLD	Non-alcoholic fatty liver disease	met-d-Unsaturation	NAFLD	Inverse variance weighted	63	-0.0985129	0.0644924	0.126633
VLDL_C	VLDL cholesterol	Fat_Liver	Liver Fat	met-d-VLDL_C	Fat_Liver	Inverse variance weighted	82	-0.0125987	0.0364209	0.729404
VLDL_C	VLDL cholesterol	NAFLD	Non-alcoholic fatty liver disease	met-d-VLDL_C	NAFLD	Inverse variance weighted	75	0.109775	0.0731348	0.133355
VLDL_CE	Cholesteryl esters in VLDL	Fat_Liver	Liver Fat	met-d-VLDL_CE	Fat_Liver	Inverse variance weighted	78	-0.0438727	0.0349213	0.208996
VLDL_CE	Cholesteryl esters in VLDL	NAFLD	Non-alcoholic fatty liver disease	met-d-VLDL_CE	NAFLD	Inverse variance weighted	71	0.0695426	0.0760626	0.36057
VLDL_FC	Free cholesterol in VLDL	Fat_Liver	Liver Fat	met-d-VLDL_FC	Fat_Liver	Inverse variance weighted	94	0.0347833	0.0354883	0.327019
VLDL_FC	Free cholesterol in VLDL	NAFLD	Non-alcoholic fatty liver disease	met-d-VLDL_FC	NAFLD	Inverse variance weighted	88	0.181238	0.069652	0.00926667
VLDL_L	Total lipids in VLDL	Fat_Liver	Liver Fat	met-d-VLDL_L	Fat_Liver	Inverse variance weighted	103	0.107473	0.0305277	0.00043072
VLDL_L	Total lipids in VLDL	NAFLD	Non-alcoholic fatty liver disease	met-d-VLDL_L	NAFLD	Inverse variance weighted	95	0.228256	0.0694008	0.00100562
VLDL_P	Concentration of VLDL particles	Fat_Liver	Liver Fat	met-d-VLDL_P	Fat_Liver	Inverse variance weighted	103	0.0185128	0.03423	0.588621
VLDL_P	Concentration of VLDL particles	NAFLD	Non-alcoholic fatty liver disease	met-d-VLDL_P	NAFLD	Inverse variance weighted	94	0.150581	0.0666297	0.0238234
VLDL_PL	Phospholipids in VLDL	Fat_Liver	Liver Fat	met-d-VLDL_PL	Fat_Liver	Inverse variance weighted	101	0.0646745	0.0337656	0.0554421
VLDL_PL	Phospholipids in VLDL	NAFLD	Non-alcoholic fatty liver disease	met-d-VLDL_PL	NAFLD	Inverse variance weighted	92	0.20409	0.0691876	0.00317979
VLDL_TG	Triglycerides in VLDL	Fat_Liver	Liver Fat	met-d-VLDL_TG	Fat_Liver	Inverse variance weighted	101	0.122919	0.0292243	2.5988e-05
VLDL_TG	Triglycerides in VLDL	NAFLD	Non-alcoholic fatty liver disease	met-d-VLDL_TG	NAFLD	Inverse variance weighted	93	0.233499	0.0657834	0.000385941
VLDL_size	Average diameter for VLDL particles	Fat_Liver	Liver Fat	met-d-VLDL_size	Fat_Liver	Inverse variance weighted	110	0.122468	0.0274868	8.36889e-06
VLDL_size	Average diameter for VLDL particles	NAFLD	Non-alcoholic fatty liver disease	met-d-VLDL_size	NAFLD	Inverse variance weighted	102	0.156993	0.0752196	0.036877
Val	Valine	Fat_Liver	Liver Fat	met-d-Val	Fat_Liver	Inverse variance weighted	26	0.0821583	0.0546815	0.132971
Val	Valine	NAFLD	Non-alcoholic fatty liver disease	met-d-Val	NAFLD	Inverse variance weighted	22	0.109546	0.107832	0.30968
XL_HDL_C	Cholesterol in very large HDL	Fat_Liver	Liver Fat	met-d-XL_HDL_C	Fat_Liver	Inverse variance weighted	150	-0.122572	0.0210086	5.39835e-09
XL_HDL_C	Cholesterol in very large HDL	NAFLD	Non-alcoholic fatty liver disease	met-d-XL_HDL_C	NAFLD	Inverse variance weighted	142	-0.162622	0.0439806	0.000217664
XL_HDL_CE	Cholesteryl esters in very large HDL	Fat_Liver	Liver Fat	met-d-XL_HDL_CE	Fat_Liver	Inverse variance weighted	156	-0.13902	0.0216853	1.4478e-10
XL_HDL_CE	Cholesteryl esters in very large HDL	NAFLD	Non-alcoholic fatty liver disease	met-d-XL_HDL_CE	NAFLD	Inverse variance weighted	147	-0.182769	0.0437348	2.92748e-05
XL_HDL_FC	Free cholesterol in very large HDL	Fat_Liver	Liver Fat	met-d-XL_HDL_FC	Fat_Liver	Inverse variance weighted	119	-0.119195	0.0226967	1.50728e-07
XL_HDL_FC	Free cholesterol in very large HDL	NAFLD	Non-alcoholic fatty liver disease	met-d-XL_HDL_FC	NAFLD	Inverse variance weighted	112	-0.183341	0.0486655	0.00016498
XL_HDL_L	Total lipids in very large HDL	Fat_Liver	Liver Fat	met-d-XL_HDL_L	Fat_Liver	Inverse variance weighted	135	-0.11621	0.0218763	1.08332e-07
XL_HDL_L	Total lipids in very large HDL	NAFLD	Non-alcoholic fatty liver disease	met-d-XL_HDL_L	NAFLD	Inverse variance weighted	130	-0.147659	0.0471493	0.00173782
XL_HDL_P	Concentration of very large HDL particles	Fat_Liver	Liver Fat	met-d-XL_HDL_P	Fat_Liver	Inverse variance weighted	135	-0.115893	0.0231114	5.3163e-07
XL_HDL_P	Concentration of very large HDL particles	NAFLD	Non-alcoholic fatty liver disease	met-d-XL_HDL_P	NAFLD	Inverse variance weighted	130	-0.14141	0.0442468	0.00139382
XL_HDL_PL	Phospholipids in very large HDL	Fat_Liver	Liver Fat	met-d-XL_HDL_PL	Fat_Liver	Inverse variance weighted	129	-0.114927	0.0222724	2.46851e-07
XL_HDL_PL	Phospholipids in very large HDL	NAFLD	Non-alcoholic fatty liver disease	met-d-XL_HDL_PL	NAFLD	Inverse variance weighted	123	-0.165585	0.0472487	0.000457383
XL_HDL_TG	Triglycerides in very large HDL	Fat_Liver	Liver Fat	met-d-XL_HDL_TG	Fat_Liver	Inverse variance weighted	93	0.0136177	0.0251954	0.588865
XL_HDL_TG	Triglycerides in very large HDL	NAFLD	Non-alcoholic fatty liver disease	met-d-XL_HDL_TG	NAFLD	Inverse variance weighted	86	0.0709146	0.0665062	0.286294
XL_VLDL_C	Cholesterol in very large VLDL	Fat_Liver	Liver Fat	met-d-XL_VLDL_C	Fat_Liver	Inverse variance weighted	101	0.111074	0.0299326	0.000206605
XL_VLDL_C	Cholesterol in very large VLDL	NAFLD	Non-alcoholic fatty liver disease	met-d-XL_VLDL_C	NAFLD	Inverse variance weighted	96	0.19516	0.0697646	0.00515153
XL_VLDL_CE	Cholesteryl esters in very large VLDL	Fat_Liver	Liver Fat	met-d-XL_VLDL_CE	Fat_Liver	Inverse variance weighted	102	0.0787825	0.0328705	0.0165409
XL_VLDL_CE	Cholesteryl esters in very large VLDL	NAFLD	Non-alcoholic fatty liver disease	met-d-XL_VLDL_CE	NAFLD	Inverse variance weighted	95	0.207451	0.0687391	0.00254496
XL_VLDL_FC	Free cholesterol in very large VLDL	Fat_Liver	Liver Fat	met-d-XL_VLDL_FC	Fat_Liver	Inverse variance weighted	95	0.124216	0.0287139	1.51859e-05
XL_VLDL_FC	Free cholesterol in very large VLDL	NAFLD	Non-alcoholic fatty liver disease	met-d-XL_VLDL_FC	NAFLD	Inverse variance weighted	87	0.233482	0.0710669	0.00101845
XL_VLDL_L	Total lipids in very large VLDL	Fat_Liver	Liver Fat	met-d-XL_VLDL_L	Fat_Liver	Inverse variance weighted	98	0.130865	0.0303942	1.66533e-05
XL_VLDL_L	Total lipids in very large VLDL	NAFLD	Non-alcoholic fatty liver disease	met-d-XL_VLDL_L	NAFLD	Inverse variance weighted	91	0.23531	0.0673205	0.000473404
XL_VLDL_P	Concentration of very large VLDL particles	Fat_Liver	Liver Fat	met-d-XL_VLDL_P	Fat_Liver	Inverse variance weighted	100	0.139503	0.0280376	6.50589e-07
XL_VLDL_P	Concentration of very large VLDL particles	NAFLD	Non-alcoholic fatty liver disease	met-d-XL_VLDL_P	NAFLD	Inverse variance weighted	91	0.225004	0.0652842	0.000567821
XL_VLDL_PL	Phospholipids in very large VLDL	Fat_Liver	Liver Fat	met-d-XL_VLDL_PL	Fat_Liver	Inverse variance weighted	96	0.131671	0.0285443	3.97182e-06
XL_VLDL_PL	Phospholipids in very large VLDL	NAFLD	Non-alcoholic fatty liver disease	met-d-XL_VLDL_PL	NAFLD	Inverse variance weighted	88	0.244776	0.0672467	0.00027267
XL_VLDL_TG	Triglycerides in very large VLDL	Fat_Liver	Liver Fat	met-d-XL_VLDL_TG	Fat_Liver	Inverse variance weighted	110	0.139755	0.0289211	1.34975e-06
XL_VLDL_TG	Triglycerides in very large VLDL	NAFLD	Non-alcoholic fatty liver disease	met-d-XL_VLDL_TG	NAFLD	Inverse variance weighted	98	0.228016	0.0641166	0.000376152
XS_VLDL_C	Cholesterol in very small VLDL	Fat_Liver	Liver Fat	met-d-XS_VLDL_C	Fat_Liver	Inverse variance weighted	88	-0.0688077	0.0311061	0.0269647
XS_VLDL_C	Cholesterol in very small VLDL	NAFLD	Non-alcoholic fatty liver disease	met-d-XS_VLDL_C	NAFLD	Inverse variance weighted	81	-0.0839518	0.0644818	0.192935
XS_VLDL_CE	Cholesteryl esters in very small VLDL	Fat_Liver	Liver Fat	met-d-XS_VLDL_CE	Fat_Liver	Inverse variance weighted	86	-0.0752291	0.0317718	0.0178945
XS_VLDL_CE	Cholesteryl esters in very small VLDL	NAFLD	Non-alcoholic fatty liver disease	met-d-XS_VLDL_CE	NAFLD	Inverse variance weighted	83	-0.0870901	0.0626182	0.164283
XS_VLDL_FC	Free cholesterol in very small VLDL	Fat_Liver	Liver Fat	met-d-XS_VLDL_FC	Fat_Liver	Inverse variance weighted	92	-0.0477035	0.0274907	0.0826944
XS_VLDL_FC	Free cholesterol in very small VLDL	NAFLD	Non-alcoholic fatty liver disease	met-d-XS_VLDL_FC	NAFLD	Inverse variance weighted	84	-0.0227159	0.061207	0.710538
XS_VLDL_L	Total lipids in very small VLDL	Fat_Liver	Liver Fat	met-d-XS_VLDL_L	Fat_Liver	Inverse variance weighted	93	-0.0401053	0.0293974	0.17249
XS_VLDL_L	Total lipids in very small VLDL	NAFLD	Non-alcoholic fatty liver disease	met-d-XS_VLDL_L	NAFLD	Inverse variance weighted	85	0.0245797	0.0680872	0.718097
XS_VLDL_P	Concentration of very small VLDL particles	Fat_Liver	Liver Fat	met-d-XS_VLDL_P	Fat_Liver	Inverse variance weighted	86	-0.0373607	0.0286507	0.192231
XS_VLDL_P	Concentration of very small VLDL particles	NAFLD	Non-alcoholic fatty liver disease	met-d-XS_VLDL_P	NAFLD	Inverse variance weighted	77	0.0217269	0.0660302	0.742121
XS_VLDL_PL	Phospholipids in very small VLDL	Fat_Liver	Liver Fat	met-d-XS_VLDL_PL	Fat_Liver	Inverse variance weighted	100	-0.0238293	0.0301823	0.429813
XS_VLDL_PL	Phospholipids in very small VLDL	NAFLD	Non-alcoholic fatty liver disease	met-d-XS_VLDL_PL	NAFLD	Inverse variance weighted	92	0.0869192	0.0886513	0.326859
XS_VLDL_TG	Triglycerides in very small VLDL	Fat_Liver	Liver Fat	met-d-XS_VLDL_TG	Fat_Liver	Inverse variance weighted	117	0.0686661	0.0258932	0.00800416
XS_VLDL_TG	Triglycerides in very small VLDL	NAFLD	Non-alcoholic fatty liver disease	met-d-XS_VLDL_TG	NAFLD	Inverse variance weighted	107	0.226017	0.0571571	7.67532e-05
XXL_VLDL_C	Cholesterol in chylomicrons and extremely large VLDL	Fat_Liver	Liver Fat	met-d-XXL_VLDL_C	Fat_Liver	Inverse variance weighted	98	0.111706	0.0284653	8.69892e-05
XXL_VLDL_C	Cholesterol in chylomicrons and extremely large VLDL	NAFLD	Non-alcoholic fatty liver disease	met-d-XXL_VLDL_C	NAFLD	Inverse variance weighted	92	0.203566	0.0598048	0.000664452
XXL_VLDL_CE	Cholesteryl esters in chylomicrons and extremely large VLDL	Fat_Liver	Liver Fat	met-d-XXL_VLDL_CE	Fat_Liver	Inverse variance weighted	95	0.120932	0.0274782	1.07754e-05
XXL_VLDL_CE	Cholesteryl esters in chylomicrons and extremely large VLDL	NAFLD	Non-alcoholic fatty liver disease	met-d-XXL_VLDL_CE	NAFLD	Inverse variance weighted	90	0.215875	0.0609786	0.000399863
XXL_VLDL_FC	Free cholesterol in chylomicrons and extremely large VLDL	Fat_Liver	Liver Fat	met-d-XXL_VLDL_FC	Fat_Liver	Inverse variance weighted	98	0.114341	0.0284562	5.86623e-05
XXL_VLDL_FC	Free cholesterol in chylomicrons and extremely large VLDL	NAFLD	Non-alcoholic fatty liver disease	met-d-XXL_VLDL_FC	NAFLD	Inverse variance weighted	93	0.206098	0.0575611	0.00034293
XXL_VLDL_L	Total lipids in chylomicrons and extremely large VLDL	Fat_Liver	Liver Fat	met-d-XXL_VLDL_L	Fat_Liver	Inverse variance weighted	98	0.109388	0.028843	0.000149123
XXL_VLDL_L	Total lipids in chylomicrons and extremely large VLDL	NAFLD	Non-alcoholic fatty liver disease	met-d-XXL_VLDL_L	NAFLD	Inverse variance weighted	89	0.211965	0.0599538	0.000407038
XXL_VLDL_P	Concentration of chylomicrons and extremely large VLDL particles	Fat_Liver	Liver Fat	met-d-XXL_VLDL_P	Fat_Liver	Inverse variance weighted	94	0.120837	0.0299631	5.50994e-05
XXL_VLDL_P	Concentration of chylomicrons and extremely large VLDL particles	NAFLD	Non-alcoholic fatty liver disease	met-d-XXL_VLDL_P	NAFLD	Inverse variance weighted	85	0.223939	0.0609139	0.000236614
XXL_VLDL_PL	Phospholipids in chylomicrons and extremely large VLDL	Fat_Liver	Liver Fat	met-d-XXL_VLDL_PL	Fat_Liver	Inverse variance weighted	106	0.115731	0.0273763	2.36379e-05
XXL_VLDL_PL	Phospholipids in chylomicrons and extremely large VLDL	NAFLD	Non-alcoholic fatty liver disease	met-d-XXL_VLDL_PL	NAFLD	Inverse variance weighted	95	0.199353	0.0563248	0.000401133
XXL_VLDL_TG	Triglycerides in chylomicrons and extremely large VLDL	Fat_Liver	Liver Fat	met-d-XXL_VLDL_TG	Fat_Liver	Inverse variance weighted	94	0.108452	0.0301042	0.000315087
XXL_VLDL_TG	Triglycerides in chylomicrons and extremely large VLDL	NAFLD	Non-alcoholic fatty liver disease	met-d-XXL_VLDL_TG	NAFLD	Inverse variance weighted	84	0.183218	0.087308	0.0358593
bOHbutyrate	3-Hydroxybutyrate	Fat_Liver	Liver Fat	met-d-bOHbutyrate	Fat_Liver	Inverse variance weighted	16	0.116473	0.07312	0.111183
bOHbutyrate	3-Hydroxybutyrate	NAFLD	Non-alcoholic fatty liver disease	met-d-bOHbutyrate	NAFLD	Inverse variance weighted	18	-0.367989	0.223367	0.0994628
non_HDL_C	Total cholesterol minus HDL-C	Fat_Liver	Liver Fat	met-d-non_HDL_C	Fat_Liver	Inverse variance weighted	72	-0.097854	0.0392688	0.012706
non_HDL_C	Total cholesterol minus HDL-C	NAFLD	Non-alcoholic fatty liver disease	met-d-non_HDL_C	NAFLD	Inverse variance weighted	64	-0.122331	0.0800746	0.126583
